# Supplementary material for: Ecosystem Services: A Social and Semantic Network Analysis of Public Opinion on Twitter
Source: Int J Environ Res Public Health. 2022 Nov 15;19(22):15012. doi: 10.3390/ijerph192215012 (PMC9690915; doi:10.3390/ijerph192215012)
Supplement: Supplementary file 1 [file ijerph-19-15012-s001.zip]

Archive with 4 entries (4 files):
- Table S1-SNA_CA_Ecosystem_Services_25.01.2022.xlsx
- Table S2-SNA_CA_Ecosystem_Services_03.02.2022.xlsx
- Table S3-Semantic_Network_Ecosystem_Services_25.01.2022.xlsx
- Table S4-Semantic_Network_Ecosystem_Services_03.02.2022.xlsx
