# Supplementary material for: Ecosystem Services: A Social and Semantic Network Analysis of Public Opinion on Twitter
Source: Int J Environ Res Public Health. 2022 Nov 15;19(22):15012. doi: 10.3390/ijerph192215012 (PMC9690915; doi:10.3390/ijerph192215012)
Supplement: Supplementary file 1 [file ijerph-19-15012-s001.zip › Table S1-SNA_CA_Ecosystem_Services_25.01.2022.xlsx]

## Sheet: Edges
		Visual Properties					Labels			Graph Metrics	Do Not Edit		Other Columns
Vertex 1	Vertex 2	Color	Width	Style	Opacity	Visibility	Label	Label Text Color	Label Font Size	Reciprocated?	ID	Dynamic Filter	Add Your Own Columns Here	Relationship	Relationship Date (UTC)	Tweet	URLs in Tweet	Domains in Tweet	Hashtags in Tweet	Media in Tweet	Tweet Image File	Tweet Date (UTC)	Date	Time	Twitter Page for Tweet	Latitude	Longitude	Imported ID	In-Reply-To Tweet ID	Favorited	Favorite Count	In-Reply-To User ID	Is Quote Status	Language	Possibly Sensitive	Quoted Status ID	Retweeted	Retweet Count	Retweet ID	Source	Truncated	Unified Twitter ID	Imported Tweet Type	Added By Extended Analysis	Corrected By Extended Analysis	Place Bounding Box	Place Country	Place Country Code	Place Full Name
joserui63027683	karatademada									No	3			Retweet	2022-01-17 11:02:37	#ImpactXP had its 1st tree planting event in France this week. 500 trees planted in a breeder's land. Ecosystem services provided: -Improved animal comfort -Reintroduction of biodiversity -Carbon absorption... Video of the event coming. #savetheplanet #Ecology #ImpactXPToken https://t.co/RbvoskrZNF			impactxp savetheplanet ecology impactxptoken	https://pbs.twimg.com/media/FJNy_KgWUAEeaez.png	https://pbs.twimg.com/media/FJNy_KgWUAEeaez.png	2022-01-17 11:02:37	2022-01-17	11:02:37	https://twitter.com/joserui63027683/status/1483032002991431682			1483032002991431682		FALSE	0		FALSE	en			FALSE	363	1482661004572041217	Twitter for Android	FALSE	1482661004572041217	Tweet	0	0
josephusaeb	karatademada									No	4			Retweet	2022-01-17 11:57:05	#ImpactXP had its 1st tree planting event in France this week. 500 trees planted in a breeder's land. Ecosystem services provided: -Improved animal comfort -Reintroduction of biodiversity -Carbon absorption... Video of the event coming. #savetheplanet #Ecology #ImpactXPToken https://t.co/RbvoskrZNF			impactxp savetheplanet ecology impactxptoken	https://pbs.twimg.com/media/FJNy_KgWUAEeaez.png	https://pbs.twimg.com/media/FJNy_KgWUAEeaez.png	2022-01-17 11:57:05	2022-01-17	11:57:05	https://twitter.com/josephusaeb/status/1483045709498753026			1483045709498753026		FALSE	0		FALSE	en			FALSE	363	1482661004572041217	Twitter for iPhone	FALSE	1482661004572041217	Tweet	0	0
developmentasia	adbenvironment									No	5			Mentions	2022-01-07 08:00:00	In 2010 #VietNam institutionalized a nat'l policy on payment for forest ecosystem services. The program contributed to household income ⬆️ in watershed areas &amp; increased forest area &amp; forest cover rate across the country. https://t.co/KuSEtfFJSh @ThGreaterMekong @ADBEnvironment	https://development.asia/case-study/protecting-watersheds-viet-nam-through-payment-ecosystem-services	development.asia	vietnam		https://pbs.twimg.com/profile_images/1003842566100430849/yJP4HIpI_normal.jpg	2022-01-07 08:00:00	2022-01-07	08:00:00	https://twitter.com/developmentasia/status/1479362167514316800			1479362167514316800		FALSE	8		FALSE	en			FALSE	1		Twitter for Advertisers	FALSE	1479362167514316800	Retweet	0	0
developmentasia	adbenvironment									No	6			MentionsInRetweet	2022-01-17 11:13:35	In 2010 #VietNam institutionalized a nat'l policy on payment for forest ecosystem services. The program contributed to household income ⬆️ in watershed areas &amp; increased forest area &amp; forest cover rate across the country. https://t.co/KuSEtfFJSh @ThGreaterMekong @ADBEnvironment	https://development.asia/case-study/protecting-watersheds-viet-nam-through-payment-ecosystem-services	development.asia	vietnam		https://pbs.twimg.com/profile_images/1003842566100430849/yJP4HIpI_normal.jpg	2022-01-17 11:13:35	2022-01-17	11:13:35	https://twitter.com/developmentasia/status/1483034760767508482			1483034760767508482		FALSE	0		FALSE	en			FALSE	1	1479362167514316800	Twitter Web App	FALSE	1479362167514316800	Tweet	0	0
developmentasia	thgreatermekong									No	7			Mentions	2022-01-07 08:00:00	In 2010 #VietNam institutionalized a nat'l policy on payment for forest ecosystem services. The program contributed to household income ⬆️ in watershed areas &amp; increased forest area &amp; forest cover rate across the country. https://t.co/KuSEtfFJSh @ThGreaterMekong @ADBEnvironment	https://development.asia/case-study/protecting-watersheds-viet-nam-through-payment-ecosystem-services	development.asia	vietnam		https://pbs.twimg.com/profile_images/1003842566100430849/yJP4HIpI_normal.jpg	2022-01-07 08:00:00	2022-01-07	08:00:00	https://twitter.com/developmentasia/status/1479362167514316800			1479362167514316800		FALSE	8		FALSE	en			FALSE	1		Twitter for Advertisers	FALSE	1479362167514316800	Retweet	0	0
developmentasia	thgreatermekong									No	8			MentionsInRetweet	2022-01-17 11:13:35	In 2010 #VietNam institutionalized a nat'l policy on payment for forest ecosystem services. The program contributed to household income ⬆️ in watershed areas &amp; increased forest area &amp; forest cover rate across the country. https://t.co/KuSEtfFJSh @ThGreaterMekong @ADBEnvironment	https://development.asia/case-study/protecting-watersheds-viet-nam-through-payment-ecosystem-services	development.asia	vietnam		https://pbs.twimg.com/profile_images/1003842566100430849/yJP4HIpI_normal.jpg	2022-01-17 11:13:35	2022-01-17	11:13:35	https://twitter.com/developmentasia/status/1483034760767508482			1483034760767508482		FALSE	0		FALSE	en			FALSE	1	1479362167514316800	Twitter Web App	FALSE	1479362167514316800	Tweet	0	0
pattyr20201	karatademada									No	9			Retweet	2022-01-17 13:22:07	#ImpactXP had its 1st tree planting event in France this week. 500 trees planted in a breeder's land. Ecosystem services provided: -Improved animal comfort -Reintroduction of biodiversity -Carbon absorption... Video of the event coming. #savetheplanet #Ecology #ImpactXPToken https://t.co/RbvoskrZNF			impactxp savetheplanet ecology impactxptoken	https://pbs.twimg.com/media/FJNy_KgWUAEeaez.png	https://pbs.twimg.com/media/FJNy_KgWUAEeaez.png	2022-01-17 13:22:07	2022-01-17	13:22:07	https://twitter.com/pattyr20201/status/1483067106958745600			1483067106958745600		FALSE	0		FALSE	en			FALSE	363	1482661004572041217	Twitter for iPhone	FALSE	1482661004572041217	Tweet	0	0
atlanticarea	unioviedo									No	10			MentionsInRetweet	2022-01-17 11:30:12	At the end of 2021, 204 elementary school children in Asturias, 🇪🇸, learnt about the importance of #SmallScaleFisheries thanks to outreach work by our partners at @UniOviedo. Lessons included talks on #EcosystemServices &amp; #CulturalHeritage, as well as interactive activities. 🐟 https://t.co/H3Ti0Ba03k			smallscalefisheries ecosystemservices culturalheritage	https://pbs.twimg.com/media/FJS3_grWYAERojZ.jpg	https://pbs.twimg.com/media/FJS3_grWYAERojZ.jpg	2022-01-17 11:30:12	2022-01-17	11:30:12	https://twitter.com/atlanticarea/status/1483038946129022978			1483038946129022978		FALSE	0		FALSE	en			FALSE	2	1483012481652035588	Twitter Web App	FALSE	1483012481652035588	Tweet	0	0
lovebabydoge	karatademada									No	11			Retweet	2022-01-17 13:37:16	#ImpactXP had its 1st tree planting event in France this week. 500 trees planted in a breeder's land. Ecosystem services provided: -Improved animal comfort -Reintroduction of biodiversity -Carbon absorption... Video of the event coming. #savetheplanet #Ecology #ImpactXPToken https://t.co/RbvoskrZNF			impactxp savetheplanet ecology impactxptoken	https://pbs.twimg.com/media/FJNy_KgWUAEeaez.png	https://pbs.twimg.com/media/FJNy_KgWUAEeaez.png	2022-01-17 13:37:16	2022-01-17	13:37:16	https://twitter.com/lovebabydoge/status/1483070921174917122			1483070921174917122		FALSE	0		FALSE	en			FALSE	363	1482661004572041217	Twitter for Android	FALSE	1482661004572041217	Tweet	0	0
impactxparmy	karatademada									No	12			Retweet	2022-01-17 14:09:22	#ImpactXP had its 1st tree planting event in France this week. 500 trees planted in a breeder's land. Ecosystem services provided: -Improved animal comfort -Reintroduction of biodiversity -Carbon absorption... Video of the event coming. #savetheplanet #Ecology #ImpactXPToken https://t.co/RbvoskrZNF			impactxp savetheplanet ecology impactxptoken	https://pbs.twimg.com/media/FJNy_KgWUAEeaez.png	https://pbs.twimg.com/media/FJNy_KgWUAEeaez.png	2022-01-17 14:09:22	2022-01-17	14:09:22	https://twitter.com/impactxparmy/status/1483079000209731589			1483079000209731589		FALSE	0		FALSE	en			FALSE	363	1482661004572041217	Twitter Web App	FALSE	1482661004572041217	Tweet	0	0
hodlmybeerbro	karatademada									No	13			Retweet	2022-01-17 14:45:38	#ImpactXP had its 1st tree planting event in France this week. 500 trees planted in a breeder's land. Ecosystem services provided: -Improved animal comfort -Reintroduction of biodiversity -Carbon absorption... Video of the event coming. #savetheplanet #Ecology #ImpactXPToken https://t.co/RbvoskrZNF			impactxp savetheplanet ecology impactxptoken	https://pbs.twimg.com/media/FJNy_KgWUAEeaez.png	https://pbs.twimg.com/media/FJNy_KgWUAEeaez.png	2022-01-17 14:45:38	2022-01-17	14:45:38	https://twitter.com/hodlmybeerbro/status/1483088127354982405			1483088127354982405		FALSE	0		FALSE	en			FALSE	363	1482661004572041217	Twitter for iPhone	FALSE	1482661004572041217	Tweet	0	0
marcial83062361	karatademada									No	14			Retweet	2022-01-17 16:14:14	#ImpactXP had its 1st tree planting event in France this week. 500 trees planted in a breeder's land. Ecosystem services provided: -Improved animal comfort -Reintroduction of biodiversity -Carbon absorption... Video of the event coming. #savetheplanet #Ecology #ImpactXPToken https://t.co/RbvoskrZNF			impactxp savetheplanet ecology impactxptoken	https://pbs.twimg.com/media/FJNy_KgWUAEeaez.png	https://pbs.twimg.com/media/FJNy_KgWUAEeaez.png	2022-01-17 16:14:14	2022-01-17	16:14:14	https://twitter.com/marcial83062361/status/1483110424341999618			1483110424341999618		FALSE	0		FALSE	en			FALSE	363	1482661004572041217	Twitter for iPhone	FALSE	1482661004572041217	Tweet	0	0
agnelnevis	karatademada									No	15			Retweet	2022-01-17 18:08:34	#ImpactXP had its 1st tree planting event in France this week. 500 trees planted in a breeder's land. Ecosystem services provided: -Improved animal comfort -Reintroduction of biodiversity -Carbon absorption... Video of the event coming. #savetheplanet #Ecology #ImpactXPToken https://t.co/RbvoskrZNF			impactxp savetheplanet ecology impactxptoken	https://pbs.twimg.com/media/FJNy_KgWUAEeaez.png	https://pbs.twimg.com/media/FJNy_KgWUAEeaez.png	2022-01-17 18:08:34	2022-01-17	18:08:34	https://twitter.com/agnelnevis/status/1483139198547013632			1483139198547013632		FALSE	0		FALSE	en			FALSE	363	1482661004572041217	Twitter for Android	FALSE	1482661004572041217	Tweet	0	0
cyclopean_v	karatademada									No	16			Retweet	2022-01-17 20:53:06	#ImpactXP had its 1st tree planting event in France this week. 500 trees planted in a breeder's land. Ecosystem services provided: -Improved animal comfort -Reintroduction of biodiversity -Carbon absorption... Video of the event coming. #savetheplanet #Ecology #ImpactXPToken https://t.co/RbvoskrZNF			impactxp savetheplanet ecology impactxptoken	https://pbs.twimg.com/media/FJNy_KgWUAEeaez.png	https://pbs.twimg.com/media/FJNy_KgWUAEeaez.png	2022-01-17 20:53:06	2022-01-17	20:53:06	https://twitter.com/cyclopean_v/status/1483180603549921284			1483180603549921284		FALSE	0		FALSE	en			FALSE	363	1482661004572041217	Twitter Web App	FALSE	1482661004572041217	Tweet	0	0
patyshasc	sesleuphana									No	17			MentionsInRetweet	2022-01-17 12:38:00	First paper of my PhD has been published! We look at the #disaggregation of #ecosystemservices and #equity issues - check out the @SESLeuphana blog post below! Full paper here: https://t.co/ceJmI8fCTa https://t.co/V6DlQlTzSX	https://www.sciencedirect.com/science/article/pii/S2212041621001571 https://twitter.com/SESLeuphana/status/1482989175515361284	sciencedirect.com twitter.com	disaggregation ecosystemservices equity		https://pbs.twimg.com/profile_images/988811449396006913/PSx39yl6_normal.jpg	2022-01-17 12:38:00	2022-01-17	12:38:00	https://twitter.com/patyshasc/status/1483056005428744194			1483056005428744194		FALSE	0		TRUE	en		1482989175515361284	FALSE	3	1482998844078141441	Twitter Web App	FALSE	1482998844078141441	Tweet	0	0
cryptoblankit	karatademada									No	18			Retweet	2022-01-17 22:58:42	#ImpactXP had its 1st tree planting event in France this week. 500 trees planted in a breeder's land. Ecosystem services provided: -Improved animal comfort -Reintroduction of biodiversity -Carbon absorption... Video of the event coming. #savetheplanet #Ecology #ImpactXPToken https://t.co/RbvoskrZNF			impactxp savetheplanet ecology impactxptoken	https://pbs.twimg.com/media/FJNy_KgWUAEeaez.png	https://pbs.twimg.com/media/FJNy_KgWUAEeaez.png	2022-01-17 22:58:42	2022-01-17	22:58:42	https://twitter.com/cryptoblankit/status/1483212211321507844			1483212211321507844		FALSE	0		FALSE	en			FALSE	363	1482661004572041217	Twitter for iPhone	FALSE	1482661004572041217	Tweet	0	0
tashaabkanfzet	karatademada									No	19			Retweet	2022-01-17 23:17:56	#ImpactXP had its 1st tree planting event in France this week. 500 trees planted in a breeder's land. Ecosystem services provided: -Improved animal comfort -Reintroduction of biodiversity -Carbon absorption... Video of the event coming. #savetheplanet #Ecology #ImpactXPToken https://t.co/RbvoskrZNF			impactxp savetheplanet ecology impactxptoken	https://pbs.twimg.com/media/FJNy_KgWUAEeaez.png	https://pbs.twimg.com/media/FJNy_KgWUAEeaez.png	2022-01-17 23:17:56	2022-01-17	23:17:56	https://twitter.com/tashaabkanfzet/status/1483217049363140608			1483217049363140608		FALSE	0		FALSE	en			FALSE	363	1482661004572041217	Twitter for iPhone	FALSE	1482661004572041217	Tweet	0	0
moeosman7	karatademada									No	20			Retweet	2022-01-18 03:12:24	#ImpactXP had its 1st tree planting event in France this week. 500 trees planted in a breeder's land. Ecosystem services provided: -Improved animal comfort -Reintroduction of biodiversity -Carbon absorption... Video of the event coming. #savetheplanet #Ecology #ImpactXPToken https://t.co/RbvoskrZNF			impactxp savetheplanet ecology impactxptoken	https://pbs.twimg.com/media/FJNy_KgWUAEeaez.png	https://pbs.twimg.com/media/FJNy_KgWUAEeaez.png	2022-01-18 03:12:24	2022-01-18	03:12:24	https://twitter.com/moeosman7/status/1483276055582441472			1483276055582441472		FALSE	0		FALSE	en			FALSE	363	1482661004572041217	Twitter for iPhone	FALSE	1482661004572041217	Tweet	0	0
cryptogymlover	karatademada									No	21			Retweet	2022-01-18 06:58:05	#ImpactXP had its 1st tree planting event in France this week. 500 trees planted in a breeder's land. Ecosystem services provided: -Improved animal comfort -Reintroduction of biodiversity -Carbon absorption... Video of the event coming. #savetheplanet #Ecology #ImpactXPToken https://t.co/RbvoskrZNF			impactxp savetheplanet ecology impactxptoken	https://pbs.twimg.com/media/FJNy_KgWUAEeaez.png	https://pbs.twimg.com/media/FJNy_KgWUAEeaez.png	2022-01-18 06:58:05	2022-01-18	06:58:05	https://twitter.com/cryptogymlover/status/1483332851341078529			1483332851341078529		FALSE	0		FALSE	en			FALSE	363	1482661004572041217	Twitter for Android	FALSE	1482661004572041217	Tweet	0	0
giselacuadrado3	karatademada									No	22			Retweet	2022-01-18 09:31:41	#ImpactXP had its 1st tree planting event in France this week. 500 trees planted in a breeder's land. Ecosystem services provided: -Improved animal comfort -Reintroduction of biodiversity -Carbon absorption... Video of the event coming. #savetheplanet #Ecology #ImpactXPToken https://t.co/RbvoskrZNF			impactxp savetheplanet ecology impactxptoken	https://pbs.twimg.com/media/FJNy_KgWUAEeaez.png	https://pbs.twimg.com/media/FJNy_KgWUAEeaez.png	2022-01-18 09:31:41	2022-01-18	09:31:41	https://twitter.com/giselacuadrado3/status/1483371508202450944			1483371508202450944		FALSE	0		FALSE	en			FALSE	363	1482661004572041217	Twitter for Android	FALSE	1482661004572041217	Tweet	0	0
mdkhurs60766085	karatademada									No	23			Retweet	2022-01-18 14:25:47	#ImpactXP had its 1st tree planting event in France this week. 500 trees planted in a breeder's land. Ecosystem services provided: -Improved animal comfort -Reintroduction of biodiversity -Carbon absorption... Video of the event coming. #savetheplanet #Ecology #ImpactXPToken https://t.co/RbvoskrZNF			impactxp savetheplanet ecology impactxptoken	https://pbs.twimg.com/media/FJNy_KgWUAEeaez.png	https://pbs.twimg.com/media/FJNy_KgWUAEeaez.png	2022-01-18 14:25:47	2022-01-18	14:25:47	https://twitter.com/mdkhurs60766085/status/1483445519989063687			1483445519989063687		FALSE	0		FALSE	en			FALSE	363	1482661004572041217	Twitter for Android	FALSE	1482661004572041217	Tweet	0	0
nts852985741	karatademada									No	24			Retweet	2022-01-18 15:24:46	#ImpactXP had its 1st tree planting event in France this week. 500 trees planted in a breeder's land. Ecosystem services provided: -Improved animal comfort -Reintroduction of biodiversity -Carbon absorption... Video of the event coming. #savetheplanet #Ecology #ImpactXPToken https://t.co/RbvoskrZNF			impactxp savetheplanet ecology impactxptoken	https://pbs.twimg.com/media/FJNy_KgWUAEeaez.png	https://pbs.twimg.com/media/FJNy_KgWUAEeaez.png	2022-01-18 15:24:46	2022-01-18	15:24:46	https://twitter.com/nts852985741/status/1483460361051422720			1483460361051422720		FALSE	0		FALSE	en			FALSE	363	1482661004572041217	Twitter for iPhone	FALSE	1482661004572041217	Tweet	0	0
shrewgod	diegozarrate									No	25			MentionsInRetweet	2022-01-17 13:29:51	Protected areas or Payments for Ecosystem Services for biodiversity conservation? Congrats to @DiegoZarrate and others on this new paper! https://t.co/hnGFZoVNxI https://t.co/iaAokzGVee	https://royalsocietypublishing.org/doi/10.1098/rsos.201154?cookieSet=1	royalsocietypublishing.org		https://pbs.twimg.com/media/FI6V4emVkAAzS73.jpg	https://pbs.twimg.com/media/FI6V4emVkAAzS73.jpg	2022-01-17 13:29:51	2022-01-17	13:29:51	https://twitter.com/shrewgod/status/1483069054994857988			1483069054994857988		FALSE	0		FALSE	en			FALSE	10	1481286129827852289	Twitter Web App	FALSE	1481286129827852289	Tweet	0	0
banker1537	karatademada									No	26			Retweet	2022-01-18 18:39:49	#ImpactXP had its 1st tree planting event in France this week. 500 trees planted in a breeder's land. Ecosystem services provided: -Improved animal comfort -Reintroduction of biodiversity -Carbon absorption... Video of the event coming. #savetheplanet #Ecology #ImpactXPToken https://t.co/RbvoskrZNF			impactxp savetheplanet ecology impactxptoken	https://pbs.twimg.com/media/FJNy_KgWUAEeaez.png	https://pbs.twimg.com/media/FJNy_KgWUAEeaez.png	2022-01-18 18:39:49	2022-01-18	18:39:49	https://twitter.com/banker1537/status/1483509449218211851			1483509449218211851		FALSE	0		FALSE	en			FALSE	363	1482661004572041217	Twitter for iPhone	FALSE	1482661004572041217	Tweet	0	0
josie_geris	josie_geris									No	27			Tweet	2022-01-17 13:36:36	1/ Most evidence points to positive local contributions to ecosystem services (including water supply and purification, moderation of extreme events, nutrient cycling and river restoration)					https://pbs.twimg.com/profile_images/1022947154250424322/FjVR8_8e_normal.jpg	2022-01-17 13:36:36	2022-01-17	13:36:36	https://twitter.com/josie_geris/status/1483070754459721731			1483070754459721731	1483070752576446471	FALSE	0	1022936822513639425	FALSE	en			FALSE	0		Twitter Web App	FALSE	1483070752576446471	Tweet	0	0
investdiesoftly	karatademada									No	28			Retweet	2022-01-18 18:42:17	#ImpactXP had its 1st tree planting event in France this week. 500 trees planted in a breeder's land. Ecosystem services provided: -Improved animal comfort -Reintroduction of biodiversity -Carbon absorption... Video of the event coming. #savetheplanet #Ecology #ImpactXPToken https://t.co/RbvoskrZNF			impactxp savetheplanet ecology impactxptoken	https://pbs.twimg.com/media/FJNy_KgWUAEeaez.png	https://pbs.twimg.com/media/FJNy_KgWUAEeaez.png	2022-01-18 18:42:17	2022-01-18	18:42:17	https://twitter.com/investdiesoftly/status/1483510070205984768			1483510070205984768		FALSE	0		FALSE	en			FALSE	363	1482661004572041217	Twitter Web App	FALSE	1482661004572041217	Tweet	0	0
vlad_the_chad	karatademada									No	29			Retweet	2022-01-19 01:15:37	#ImpactXP had its 1st tree planting event in France this week. 500 trees planted in a breeder's land. Ecosystem services provided: -Improved animal comfort -Reintroduction of biodiversity -Carbon absorption... Video of the event coming. #savetheplanet #Ecology #ImpactXPToken https://t.co/RbvoskrZNF			impactxp savetheplanet ecology impactxptoken	https://pbs.twimg.com/media/FJNy_KgWUAEeaez.png	https://pbs.twimg.com/media/FJNy_KgWUAEeaez.png	2022-01-19 01:15:37	2022-01-19	01:15:37	https://twitter.com/vlad_the_chad/status/1483609054450786306			1483609054450786306		FALSE	0		FALSE	en			FALSE	363	1482661004572041217	Twitter Web App	FALSE	1482661004572041217	Tweet	0	0
ch_gohr	sesleuphana									No	30			MentionsInRetweet	2022-01-17 13:40:00	First paper of my PhD has been published! We look at the #disaggregation of #ecosystemservices and #equity issues - check out the @SESLeuphana blog post below! Full paper here: https://t.co/ceJmI8fCTa https://t.co/V6DlQlTzSX	https://www.sciencedirect.com/science/article/pii/S2212041621001571 https://twitter.com/SESLeuphana/status/1482989175515361284	sciencedirect.com twitter.com	disaggregation ecosystemservices equity		https://pbs.twimg.com/profile_images/1448175263938928642/oL6S2nOb_normal.jpg	2022-01-17 13:40:00	2022-01-17	13:40:00	https://twitter.com/ch_gohr/status/1483071608218656771			1483071608218656771		FALSE	0		TRUE	en		1482989175515361284	FALSE	3	1482998844078141441	Twitter for iPhone	FALSE	1482998844078141441	Tweet	0	0
sharron_haney	karatademada									No	31			Retweet	2022-01-19 01:52:47	#ImpactXP had its 1st tree planting event in France this week. 500 trees planted in a breeder's land. Ecosystem services provided: -Improved animal comfort -Reintroduction of biodiversity -Carbon absorption... Video of the event coming. #savetheplanet #Ecology #ImpactXPToken https://t.co/RbvoskrZNF			impactxp savetheplanet ecology impactxptoken	https://pbs.twimg.com/media/FJNy_KgWUAEeaez.png	https://pbs.twimg.com/media/FJNy_KgWUAEeaez.png	2022-01-19 01:52:47	2022-01-19	01:52:47	https://twitter.com/sharron_haney/status/1483618407333437446			1483618407333437446		FALSE	0		FALSE	en			FALSE	363	1482661004572041217	Twitter Web App	FALSE	1482661004572041217	Tweet	0	0
alciopidae	diegozarrate									No	32			MentionsInRetweet	2022-01-17 13:42:31	Protected areas or Payments for Ecosystem Services for biodiversity conservation? Congrats to @DiegoZarrate and others on this new paper! https://t.co/hnGFZoVNxI https://t.co/iaAokzGVee	https://royalsocietypublishing.org/doi/10.1098/rsos.201154?cookieSet=1	royalsocietypublishing.org		https://pbs.twimg.com/media/FI6V4emVkAAzS73.jpg	https://pbs.twimg.com/media/FI6V4emVkAAzS73.jpg	2022-01-17 13:42:31	2022-01-17	13:42:31	https://twitter.com/alciopidae/status/1483072242032562179			1483072242032562179		FALSE	0		FALSE	en			FALSE	10	1481286129827852289	Twitter for Android	FALSE	1481286129827852289	Tweet	0	0
adrian31901340	karatademada									No	33			Retweet	2022-01-19 20:45:06	#ImpactXP had its 1st tree planting event in France this week. 500 trees planted in a breeder's land. Ecosystem services provided: -Improved animal comfort -Reintroduction of biodiversity -Carbon absorption... Video of the event coming. #savetheplanet #Ecology #ImpactXPToken https://t.co/RbvoskrZNF			impactxp savetheplanet ecology impactxptoken	https://pbs.twimg.com/media/FJNy_KgWUAEeaez.png	https://pbs.twimg.com/media/FJNy_KgWUAEeaez.png	2022-01-19 20:45:06	2022-01-19	20:45:06	https://twitter.com/adrian31901340/status/1483903364274417664			1483903364274417664		FALSE	0		FALSE	en			FALSE	363	1482661004572041217	Twitter Web App	FALSE	1482661004572041217	Tweet	0	0
cryptobigshark	karatademada									No	34			Retweet	2022-01-20 15:55:31	#ImpactXP had its 1st tree planting event in France this week. 500 trees planted in a breeder's land. Ecosystem services provided: -Improved animal comfort -Reintroduction of biodiversity -Carbon absorption... Video of the event coming. #savetheplanet #Ecology #ImpactXPToken https://t.co/RbvoskrZNF			impactxp savetheplanet ecology impactxptoken	https://pbs.twimg.com/media/FJNy_KgWUAEeaez.png	https://pbs.twimg.com/media/FJNy_KgWUAEeaez.png	2022-01-20 15:55:31	2022-01-20	15:55:31	https://twitter.com/cryptobigshark/status/1484192875554357256			1484192875554357256		FALSE	0		FALSE	en			FALSE	363	1482661004572041217	Twitter for Android	FALSE	1482661004572041217	Tweet	0	0
mrbond007888	karatademada									No	35			Retweet	2022-01-21 06:26:51	#ImpactXP had its 1st tree planting event in France this week. 500 trees planted in a breeder's land. Ecosystem services provided: -Improved animal comfort -Reintroduction of biodiversity -Carbon absorption... Video of the event coming. #savetheplanet #Ecology #ImpactXPToken https://t.co/RbvoskrZNF			impactxp savetheplanet ecology impactxptoken	https://pbs.twimg.com/media/FJNy_KgWUAEeaez.png	https://pbs.twimg.com/media/FJNy_KgWUAEeaez.png	2022-01-21 06:26:51	2022-01-21	06:26:51	https://twitter.com/mrbond007888/status/1484412153704628224			1484412153704628224		FALSE	0		FALSE	en			FALSE	363	1482661004572041217	Twitter for iPhone	FALSE	1482661004572041217	Tweet	0	0
cryptonate54	karatademada									No	36			Retweet	2022-01-23 19:21:20	#ImpactXP had its 1st tree planting event in France this week. 500 trees planted in a breeder's land. Ecosystem services provided: -Improved animal comfort -Reintroduction of biodiversity -Carbon absorption... Video of the event coming. #savetheplanet #Ecology #ImpactXPToken https://t.co/RbvoskrZNF			impactxp savetheplanet ecology impactxptoken	https://pbs.twimg.com/media/FJNy_KgWUAEeaez.png	https://pbs.twimg.com/media/FJNy_KgWUAEeaez.png	2022-01-23 19:21:20	2022-01-23	19:21:20	https://twitter.com/cryptonate54/status/1485331837161455617			1485331837161455617		FALSE	0		FALSE	en			FALSE	363	1482661004572041217	Twitter for iPhone	FALSE	1482661004572041217	Tweet	0	0
flaviebarros	europe1									No	37			Retweet	2022-01-17 18:41:28	@AliceDesbiolles @SoMabrouk @dimitripavlenko Alice Desbiolles : "Nous sommes entrés dans l'ère des pandémies. Les experts de l'IPBES [Intergovernmental Science-Policy Platform on Biodiversity and Ecosystem Services] insistent sur la nécessité de s'attaquer aux facteurs de risques, (...) les activités humaines destructrices" https://t.co/SOUe9OKlT5				https://pbs.twimg.com/ext_tw_video_thumb/1478630392760578048/pu/img/eB5mJM5LBQGfZwxV.jpg	https://pbs.twimg.com/ext_tw_video_thumb/1478630392760578048/pu/img/eB5mJM5LBQGfZwxV.jpg	2022-01-17 18:41:28	2022-01-17	18:41:28	https://twitter.com/flaviebarros/status/1483147475175325702			1483147475175325702		FALSE	0		FALSE	fr			FALSE	232	1478630511077695489	Twitter for iPhone	FALSE	1478630511077695489	Tweet	0	0
annejouve2	europe1									No	38			Retweet	2022-01-22 18:31:26	@AliceDesbiolles @SoMabrouk @dimitripavlenko Alice Desbiolles : "Nous sommes entrés dans l'ère des pandémies. Les experts de l'IPBES [Intergovernmental Science-Policy Platform on Biodiversity and Ecosystem Services] insistent sur la nécessité de s'attaquer aux facteurs de risques, (...) les activités humaines destructrices" https://t.co/SOUe9OKlT5				https://pbs.twimg.com/ext_tw_video_thumb/1478630392760578048/pu/img/eB5mJM5LBQGfZwxV.jpg	https://pbs.twimg.com/ext_tw_video_thumb/1478630392760578048/pu/img/eB5mJM5LBQGfZwxV.jpg	2022-01-22 18:31:26	2022-01-22	18:31:26	https://twitter.com/annejouve2/status/1484956890681548806			1484956890681548806		FALSE	0		FALSE	fr			FALSE	232	1478630511077695489	Twitter Web App	FALSE	1478630511077695489	Tweet	0	0
iumusic_forall	fao									No	39			Retweet	2022-01-17 12:29:27	Our food security depends on biodiversity, but we are losing biodiversity at an alarming rate. We need to change the way we produce, process, and consume our food to protect biodiversity and strengthen ecosystem services. Here are 4 ways 👇 https://t.co/lV3lejjV8s				https://pbs.twimg.com/amplify_video_thumb/1473246024386949124/img/YrHdHJi8vwydOkW7.jpg	https://pbs.twimg.com/amplify_video_thumb/1473246024386949124/img/YrHdHJi8vwydOkW7.jpg	2022-01-17 12:29:27	2022-01-17	12:29:27	https://twitter.com/iumusic_forall/status/1483053855675797506			1483053855675797506		FALSE	0		FALSE	en			FALSE	185	1481381974992433156	Twitter for Android	FALSE	1481381974992433156	Tweet	0	0
emhasselquist	emhasselquist									No	40			Tweet	2022-01-17 14:43:26	I'm guessing we have the same problem in Sweden. Different policies conflict, and interesting to see how the modeled outcomes impact different #ecosystemservices https://t.co/fnAmsNfSfE https://t.co/YWhX6yx6ry	https://twitter.com/KEyvindson/status/1483002408431140872	twitter.com	ecosystemservices	https://pbs.twimg.com/media/FJT7yL6WUAQcCfy.png	https://pbs.twimg.com/media/FJT7yL6WUAQcCfy.png	2022-01-17 14:43:26	2022-01-17	14:43:26	https://twitter.com/emhasselquist/status/1483087570938564622			1483087570938564622		FALSE	0		TRUE	en		1483002408431140872	FALSE	0		Twitter Web App	FALSE	1483087570938564622	Tweet	0	0
alexand13951549	fao									No	41			Retweet	2022-01-17 23:52:01	Our food security depends on biodiversity, but we are losing biodiversity at an alarming rate. We need to change the way we produce, process, and consume our food to protect biodiversity and strengthen ecosystem services. Here are 4 ways 👇 https://t.co/lV3lejjV8s				https://pbs.twimg.com/amplify_video_thumb/1473246024386949124/img/YrHdHJi8vwydOkW7.jpg	https://pbs.twimg.com/amplify_video_thumb/1473246024386949124/img/YrHdHJi8vwydOkW7.jpg	2022-01-17 23:52:01	2022-01-17	23:52:01	https://twitter.com/alexand13951549/status/1483225626609917952			1483225626609917952		FALSE	0		FALSE	en			FALSE	185	1481381974992433156	Twitter Web App	FALSE	1481381974992433156	Tweet	0	0
tugumizemugilb1	fao									No	42			Retweet	2022-01-18 06:45:43	Our food security depends on biodiversity, but we are losing biodiversity at an alarming rate. We need to change the way we produce, process, and consume our food to protect biodiversity and strengthen ecosystem services. Here are 4 ways 👇 https://t.co/lV3lejjV8s				https://pbs.twimg.com/amplify_video_thumb/1473246024386949124/img/YrHdHJi8vwydOkW7.jpg	https://pbs.twimg.com/amplify_video_thumb/1473246024386949124/img/YrHdHJi8vwydOkW7.jpg	2022-01-18 06:45:43	2022-01-18	06:45:43	https://twitter.com/tugumizemugilb1/status/1483329738634665985			1483329738634665985		FALSE	0		FALSE	en			FALSE	185	1481381974992433156	Twitter for Android	FALSE	1481381974992433156	Tweet	0	0
uj_cei	fao									No	43			Retweet	2022-01-18 10:36:29	Our food security depends on biodiversity, but we are losing biodiversity at an alarming rate. We need to change the way we produce, process, and consume our food to protect biodiversity and strengthen ecosystem services. Here are 4 ways 👇 https://t.co/lV3lejjV8s				https://pbs.twimg.com/amplify_video_thumb/1473246024386949124/img/YrHdHJi8vwydOkW7.jpg	https://pbs.twimg.com/amplify_video_thumb/1473246024386949124/img/YrHdHJi8vwydOkW7.jpg	2022-01-18 10:36:29	2022-01-18	10:36:29	https://twitter.com/uj_cei/status/1483387814343544833			1483387814343544833		FALSE	0		FALSE	en			FALSE	185	1481381974992433156	Twitter for Android	FALSE	1481381974992433156	Tweet	0	0
dynamicssiam	katehelmstedt									No	44			Retweet	2022-01-21 05:17:01	Want to model the complicated interactions between people, the environment, and ecosystem services? We think socio-ecological networks can be really useful, and our new @Trends_Ecol_Evo paper is here to help 1/n https://t.co/GIvmmCOmRH https://t.co/arXW8oAqDz	https://www.sciencedirect.com/science/article/abs/pii/S0169534721003177	sciencedirect.com		https://pbs.twimg.com/media/FJmgOZXagAME4-6.jpg	https://pbs.twimg.com/media/FJmgOZXagAME4-6.jpg	2022-01-21 05:17:01	2022-01-21	05:17:01	https://twitter.com/dynamicssiam/status/1484394580489355264			1484394580489355264		FALSE	0		FALSE	en			FALSE	91	1484394339514318848	Twitter Web App	FALSE	1484394339514318848	Tweet	0	0
e_co_evo	diegozarrate									No	45			MentionsInRetweet	2022-01-17 15:30:49	Protected areas or Payments for Ecosystem Services for biodiversity conservation? Congrats to @DiegoZarrate and others on this new paper! https://t.co/hnGFZoVNxI https://t.co/iaAokzGVee	https://royalsocietypublishing.org/doi/10.1098/rsos.201154	royalsocietypublishing.org		https://pbs.twimg.com/media/FI6V4emVkAAzS73.jpg	https://pbs.twimg.com/media/FI6V4emVkAAzS73.jpg	2022-01-17 15:30:49	2022-01-17	15:30:49	https://twitter.com/e_co_evo/status/1483099497181888515			1483099497181888515		FALSE	0		FALSE	en			FALSE	10	1481286129827852289	Twitter for Android	FALSE	1481286129827852289	Tweet	0	0
profmjsimpson	katehelmstedt									No	46			Retweet	2022-01-21 05:17:36	Want to model the complicated interactions between people, the environment, and ecosystem services? We think socio-ecological networks can be really useful, and our new @Trends_Ecol_Evo paper is here to help 1/n https://t.co/GIvmmCOmRH https://t.co/arXW8oAqDz	https://www.sciencedirect.com/science/article/abs/pii/S0169534721003177	sciencedirect.com		https://pbs.twimg.com/media/FJmgOZXagAME4-6.jpg	https://pbs.twimg.com/media/FJmgOZXagAME4-6.jpg	2022-01-21 05:17:36	2022-01-21	05:17:36	https://twitter.com/profmjsimpson/status/1484394727856566272			1484394727856566272		FALSE	0		FALSE	en			FALSE	91	1484394339514318848	Twitter Web App	FALSE	1484394339514318848	Tweet	0	0
angelavanderbe1	botesmaricelle									No	47			Mentions	2022-01-17 15:39:44	Excited to share this recent article co-authored with my colleagues @PlessisAnel &amp; @BotesMaricelle on Ecosystem Service Protection in South African Cities published with @TC_Africa 👇 #ecosystemservices #legalprotection #cities #climatechange #law https://t.co/ImRU3Ny3QO	https://theconversation.com/legal-tools-exist-to-protect-south-africas-city-ecosystems-its-up-to-councils-to-use-them-171624#	theconversation.com	ecosystemservices legalprotection cities climatechange law		https://pbs.twimg.com/profile_images/1359901639004598282/sOLleXrB_normal.jpg	2022-01-17 15:39:44	2022-01-17	15:39:44	https://twitter.com/angelavanderbe1/status/1483101740828401672			1483101740828401672		FALSE	1		FALSE	en			FALSE	0		Twitter for Android	FALSE	1483101740828401672	Tweet	0	0
angelavanderbe1	plessisanel									No	48			Mentions	2022-01-17 15:39:44	Excited to share this recent article co-authored with my colleagues @PlessisAnel &amp; @BotesMaricelle on Ecosystem Service Protection in South African Cities published with @TC_Africa 👇 #ecosystemservices #legalprotection #cities #climatechange #law https://t.co/ImRU3Ny3QO	https://theconversation.com/legal-tools-exist-to-protect-south-africas-city-ecosystems-its-up-to-councils-to-use-them-171624#	theconversation.com	ecosystemservices legalprotection cities climatechange law		https://pbs.twimg.com/profile_images/1359901639004598282/sOLleXrB_normal.jpg	2022-01-17 15:39:44	2022-01-17	15:39:44	https://twitter.com/angelavanderbe1/status/1483101740828401672			1483101740828401672		FALSE	1		FALSE	en			FALSE	0		Twitter for Android	FALSE	1483101740828401672	Tweet	0	0
angelavanderbe1	tc_africa									No	49			Mentions	2022-01-17 15:39:44	Excited to share this recent article co-authored with my colleagues @PlessisAnel &amp; @BotesMaricelle on Ecosystem Service Protection in South African Cities published with @TC_Africa 👇 #ecosystemservices #legalprotection #cities #climatechange #law https://t.co/ImRU3Ny3QO	https://theconversation.com/legal-tools-exist-to-protect-south-africas-city-ecosystems-its-up-to-councils-to-use-them-171624#	theconversation.com	ecosystemservices legalprotection cities climatechange law		https://pbs.twimg.com/profile_images/1359901639004598282/sOLleXrB_normal.jpg	2022-01-17 15:39:44	2022-01-17	15:39:44	https://twitter.com/angelavanderbe1/status/1483101740828401672			1483101740828401672		FALSE	1		FALSE	en			FALSE	0		Twitter for Android	FALSE	1483101740828401672	Tweet	0	0
mattalhonte	katehelmstedt									No	50			Retweet	2022-01-21 05:18:09	Want to model the complicated interactions between people, the environment, and ecosystem services? We think socio-ecological networks can be really useful, and our new @Trends_Ecol_Evo paper is here to help 1/n https://t.co/GIvmmCOmRH https://t.co/arXW8oAqDz	https://www.sciencedirect.com/science/article/abs/pii/S0169534721003177	sciencedirect.com		https://pbs.twimg.com/media/FJmgOZXagAME4-6.jpg	https://pbs.twimg.com/media/FJmgOZXagAME4-6.jpg	2022-01-21 05:18:09	2022-01-21	05:18:09	https://twitter.com/mattalhonte/status/1484394866729799681			1484394866729799681		FALSE	0		FALSE	en			FALSE	91	1484394339514318848	Twitter for Android	FALSE	1484394339514318848	Tweet	0	0
delphi_ward	katehelmstedt									No	51			Retweet	2022-01-21 05:57:01	Want to model the complicated interactions between people, the environment, and ecosystem services? We think socio-ecological networks can be really useful, and our new @Trends_Ecol_Evo paper is here to help 1/n https://t.co/GIvmmCOmRH https://t.co/arXW8oAqDz	https://www.sciencedirect.com/science/article/abs/pii/S0169534721003177	sciencedirect.com		https://pbs.twimg.com/media/FJmgOZXagAME4-6.jpg	https://pbs.twimg.com/media/FJmgOZXagAME4-6.jpg	2022-01-21 05:57:01	2022-01-21	05:57:01	https://twitter.com/delphi_ward/status/1484404648530542593			1484404648530542593		FALSE	0		FALSE	en			FALSE	91	1484394339514318848	Twitter Web App	FALSE	1484394339514318848	Tweet	0	0
coraltrace	katehelmstedt									No	52			Retweet	2022-01-21 07:49:11	Want to model the complicated interactions between people, the environment, and ecosystem services? We think socio-ecological networks can be really useful, and our new @Trends_Ecol_Evo paper is here to help 1/n https://t.co/GIvmmCOmRH https://t.co/arXW8oAqDz	https://www.sciencedirect.com/science/article/abs/pii/S0169534721003177	sciencedirect.com		https://pbs.twimg.com/media/FJmgOZXagAME4-6.jpg	https://pbs.twimg.com/media/FJmgOZXagAME4-6.jpg	2022-01-21 07:49:11	2022-01-21	07:49:11	https://twitter.com/coraltrace/status/1484432873252098049			1484432873252098049		FALSE	0		FALSE	en			FALSE	91	1484394339514318848	Twitter for iPhone	FALSE	1484394339514318848	Tweet	0	0
uofg_ses	mirosenfield									No	53			Mentions	2022-01-17 16:15:25	New #SES_Research by Dr. Madhur Anand (@globalecochange), @mirosenfield and Liane Miadema Brown. Even at small scales, adding natural areas to a landscape benefits #biodiversity and #ecosystem services. ➡️https://t.co/rKshsPw99o #UofG https://t.co/eDUWCEk7kN	https://www.sciencedirect.com/science/article/pii/S0301479721023100 https://twitter.com/globalecochange/status/1477655048884789251	sciencedirect.com twitter.com	ses_research biodiversity ecosystem uofg		https://pbs.twimg.com/profile_images/1399789565272113152/XQyjQunp_normal.jpg	2022-01-17 16:15:25	2022-01-17	16:15:25	https://twitter.com/uofg_ses/status/1483110722561318914			1483110722561318914		FALSE	0		TRUE	en		1477655048884789251	FALSE	0		Twitter Web App	FALSE	1483110722561318914	Tweet	0	0
uofg_ses	globalecochange									No	54			Mentions	2022-01-17 16:15:25	New #SES_Research by Dr. Madhur Anand (@globalecochange), @mirosenfield and Liane Miadema Brown. Even at small scales, adding natural areas to a landscape benefits #biodiversity and #ecosystem services. ➡️https://t.co/rKshsPw99o #UofG https://t.co/eDUWCEk7kN	https://www.sciencedirect.com/science/article/pii/S0301479721023100 https://twitter.com/globalecochange/status/1477655048884789251	sciencedirect.com twitter.com	ses_research biodiversity ecosystem uofg		https://pbs.twimg.com/profile_images/1399789565272113152/XQyjQunp_normal.jpg	2022-01-17 16:15:25	2022-01-17	16:15:25	https://twitter.com/uofg_ses/status/1483110722561318914			1483110722561318914		FALSE	0		TRUE	en		1477655048884789251	FALSE	0		Twitter Web App	FALSE	1483110722561318914	Tweet	0	0
feal_erasmus	feal_erasmus									No	55			Tweet	2022-01-17 16:25:12	🌄 Healthy #ecosystems are an essentiel part of the #agricultural landscape: without them, we would lack in crucial #ecosystemservices. 😍 Attaching cultural value to these landscapes is an extra benefit to foster their conservation &amp; #sustainable #management practices. https://t.co/FXS4bk9cgD	https://twitter.com/IUCN/status/1483110669625040899	twitter.com	ecosystems agricultural ecosystemservices sustainable management		https://pbs.twimg.com/profile_images/804009388524630016/JypwNLPh_normal.jpg	2022-01-17 16:25:12	2022-01-17	16:25:12	https://twitter.com/feal_erasmus/status/1483113183179063299			1483113183179063299		FALSE	2		TRUE	en		1483110669625040899	FALSE	0		Twitter Web App	FALSE	1483113183179063299	Tweet	0	0
turschwell	katehelmstedt									No	56			Retweet	2022-01-21 08:51:27	Want to model the complicated interactions between people, the environment, and ecosystem services? We think socio-ecological networks can be really useful, and our new @Trends_Ecol_Evo paper is here to help 1/n https://t.co/GIvmmCOmRH https://t.co/arXW8oAqDz	https://www.sciencedirect.com/science/article/abs/pii/S0169534721003177	sciencedirect.com		https://pbs.twimg.com/media/FJmgOZXagAME4-6.jpg	https://pbs.twimg.com/media/FJmgOZXagAME4-6.jpg	2022-01-21 08:51:27	2022-01-21	08:51:27	https://twitter.com/turschwell/status/1484448547063750659			1484448547063750659		FALSE	0		FALSE	en			FALSE	91	1484394339514318848	Twitter for iPhone	FALSE	1484394339514318848	Tweet	0	0
unredd	unredd									No	57			Tweet	2022-01-17 08:55:51	Did you know? Nature underpins economies &amp; society on many levels. Ecosystem services worldwide are worth an estimated $125 trillion annually, and they support industries like farming, fishing, #forestry, &amp; tourism that employ 1.2 billion people #BetterWithForests🌲🌲#ForNature https://t.co/Q656KUom9X			forestry betterwithforests fornature	https://pbs.twimg.com/media/FJSsOwZXsAE8OMg.jpg	https://pbs.twimg.com/media/FJSsOwZXsAE8OMg.jpg	2022-01-17 08:55:51	2022-01-17	08:55:51	https://twitter.com/unredd/status/1483000099148124161			1483000099148124161		FALSE	27		FALSE	en			FALSE	6		Twitter Web App	FALSE	1483000099148124161	Retweet	0	0
salexander_11	katehelmstedt									No	58			Retweet	2022-01-21 11:08:40	Want to model the complicated interactions between people, the environment, and ecosystem services? We think socio-ecological networks can be really useful, and our new @Trends_Ecol_Evo paper is here to help 1/n https://t.co/GIvmmCOmRH https://t.co/arXW8oAqDz	https://www.sciencedirect.com/science/article/abs/pii/S0169534721003177	sciencedirect.com		https://pbs.twimg.com/media/FJmgOZXagAME4-6.jpg	https://pbs.twimg.com/media/FJmgOZXagAME4-6.jpg	2022-01-21 11:08:40	2022-01-21	11:08:40	https://twitter.com/salexander_11/status/1484483074670870528			1484483074670870528		FALSE	0		FALSE	en			FALSE	91	1484394339514318848	Twitter for iPhone	FALSE	1484394339514318848	Tweet	0	0
pemcarbon	pemcarbon									No	59			Tweet	2022-01-17 17:26:00	The Shabunda Project, DR Congo. Support communities that live in and protect the forest. NGO GIERI absl – Planetary Emissions Management https://t.co/3iPavHKvPn offers direct forest carbon meaurement of project hectares as payment for ecosystem services. https://t.co/ihtkHnGP4I https://t.co/fqL2qERe99	http://GIERI.org https://shabunda.myshopify.com	gieri.org myshopify.com		https://pbs.twimg.com/media/FJUhf3uWQAUxw5s.jpg	https://pbs.twimg.com/media/FJUhf3uWQAUxw5s.jpg	2022-01-17 17:26:00	2022-01-17	17:26:00	https://twitter.com/pemcarbon/status/1483128485853941765			1483128485853941765		FALSE	0		FALSE	en			FALSE	0		eClincher	FALSE	1483128485853941765	Tweet	0	0
jebyrnes	katehelmstedt									No	60			Retweet	2022-01-21 11:49:25	Want to model the complicated interactions between people, the environment, and ecosystem services? We think socio-ecological networks can be really useful, and our new @Trends_Ecol_Evo paper is here to help 1/n https://t.co/GIvmmCOmRH https://t.co/arXW8oAqDz	https://www.sciencedirect.com/science/article/abs/pii/S0169534721003177	sciencedirect.com		https://pbs.twimg.com/media/FJmgOZXagAME4-6.jpg	https://pbs.twimg.com/media/FJmgOZXagAME4-6.jpg	2022-01-21 11:49:25	2022-01-21	11:49:25	https://twitter.com/jebyrnes/status/1484493333036683264			1484493333036683264		FALSE	0		FALSE	en			FALSE	91	1484394339514318848	Twitter for iPhone	FALSE	1484394339514318848	Tweet	0	0
brvogt	brvogt									No	61			Tweet	2022-01-17 18:11:36	Colorful flowers aren't the only way communicate emotion in a garden. Another, deeper way is which plant support which insects, and how the plants work together to provide even more ecosystem services.					https://pbs.twimg.com/profile_images/543532413649813504/qS_kOT2M_normal.jpeg	2022-01-17 18:11:36	2022-01-17	18:11:36	https://twitter.com/brvogt/status/1483139960152768513			1483139960152768513		FALSE	4		FALSE	en			FALSE	0		Twitter Web App	FALSE	1483139960152768513	Tweet	0	0
bigtrendsguy	fselighthouse									No	62			Mentions	2022-01-17 13:23:47	Lighthouse farms are existing, commercially viable farms in the real world; they are positive deviants and are 'already in 2050' in terms of providing sustainably produced food and ecosystem services: https://t.co/XPzjAj3Erb @fselighthouse #SDGs #Food #agriculture #Future	https://www.lighthousefarmnetwork.com/	lighthousefarmnetwork.com	sdgs food agriculture future		https://pbs.twimg.com/profile_images/1396525665843875847/JL5TCF5P_normal.jpg	2022-01-17 13:23:47	2022-01-17	13:23:47	https://twitter.com/bigtrendsguy/status/1483067528708608001			1483067528708608001		FALSE	1		FALSE	en			FALSE	1		Twitter Web App	FALSE	1483067528708608001	Tweet	0	0
nikolasfuturist	fselighthouse									No	63			MentionsInRetweet	2022-01-17 18:25:13	Lighthouse farms are existing, commercially viable farms in the real world; they are positive deviants and are 'already in 2050' in terms of providing sustainably produced food and ecosystem services: https://t.co/XPzjAj3Erb @fselighthouse #SDGs #Food #agriculture #Future	https://www.lighthousefarmnetwork.com/	lighthousefarmnetwork.com	sdgs food agriculture future		https://pbs.twimg.com/profile_images/1450760696862367748/RcNcaY-r_normal.jpg	2022-01-17 18:25:13	2022-01-17	18:25:13	https://twitter.com/nikolasfuturist/status/1483143386798469125			1483143386798469125		FALSE	0		FALSE	en			FALSE	1	1483067528708608001	Twitter for iPhone	FALSE	1483067528708608001	Tweet	0	0
drseabove	katehelmstedt									No	64			Retweet	2022-01-21 11:53:35	Want to model the complicated interactions between people, the environment, and ecosystem services? We think socio-ecological networks can be really useful, and our new @Trends_Ecol_Evo paper is here to help 1/n https://t.co/GIvmmCOmRH https://t.co/arXW8oAqDz	https://www.sciencedirect.com/science/article/abs/pii/S0169534721003177	sciencedirect.com		https://pbs.twimg.com/media/FJmgOZXagAME4-6.jpg	https://pbs.twimg.com/media/FJmgOZXagAME4-6.jpg	2022-01-21 11:53:35	2022-01-21	11:53:35	https://twitter.com/drseabove/status/1484494380123709448			1484494380123709448		FALSE	0		FALSE	en			FALSE	91	1484394339514318848	Twitter for iPhone	FALSE	1484394339514318848	Tweet	0	0
docfroehlich	katehelmstedt									No	65			Retweet	2022-01-21 13:23:41	Want to model the complicated interactions between people, the environment, and ecosystem services? We think socio-ecological networks can be really useful, and our new @Trends_Ecol_Evo paper is here to help 1/n https://t.co/GIvmmCOmRH https://t.co/arXW8oAqDz	https://www.sciencedirect.com/science/article/abs/pii/S0169534721003177	sciencedirect.com		https://pbs.twimg.com/media/FJmgOZXagAME4-6.jpg	https://pbs.twimg.com/media/FJmgOZXagAME4-6.jpg	2022-01-21 13:23:41	2022-01-21	13:23:41	https://twitter.com/docfroehlich/status/1484517053180493824			1484517053180493824		FALSE	0		FALSE	en			FALSE	91	1484394339514318848	Twitter for iPhone	FALSE	1484394339514318848	Tweet	0	0
flaviebarros	dimitripavlenko									No	66			MentionsInRetweet	2022-01-17 18:41:28	@AliceDesbiolles @SoMabrouk @dimitripavlenko Alice Desbiolles : "Nous sommes entrés dans l'ère des pandémies. Les experts de l'IPBES [Intergovernmental Science-Policy Platform on Biodiversity and Ecosystem Services] insistent sur la nécessité de s'attaquer aux facteurs de risques, (...) les activités humaines destructrices" https://t.co/SOUe9OKlT5				https://pbs.twimg.com/ext_tw_video_thumb/1478630392760578048/pu/img/eB5mJM5LBQGfZwxV.jpg	https://pbs.twimg.com/ext_tw_video_thumb/1478630392760578048/pu/img/eB5mJM5LBQGfZwxV.jpg	2022-01-17 18:41:28	2022-01-17	18:41:28	https://twitter.com/flaviebarros/status/1483147475175325702			1483147475175325702		FALSE	0		FALSE	fr			FALSE	232	1478630511077695489	Twitter for iPhone	FALSE	1478630511077695489	Tweet	0	0
flaviebarros	somabrouk									No	67			MentionsInRetweet	2022-01-17 18:41:28	@AliceDesbiolles @SoMabrouk @dimitripavlenko Alice Desbiolles : "Nous sommes entrés dans l'ère des pandémies. Les experts de l'IPBES [Intergovernmental Science-Policy Platform on Biodiversity and Ecosystem Services] insistent sur la nécessité de s'attaquer aux facteurs de risques, (...) les activités humaines destructrices" https://t.co/SOUe9OKlT5				https://pbs.twimg.com/ext_tw_video_thumb/1478630392760578048/pu/img/eB5mJM5LBQGfZwxV.jpg	https://pbs.twimg.com/ext_tw_video_thumb/1478630392760578048/pu/img/eB5mJM5LBQGfZwxV.jpg	2022-01-17 18:41:28	2022-01-17	18:41:28	https://twitter.com/flaviebarros/status/1483147475175325702			1483147475175325702		FALSE	0		FALSE	fr			FALSE	232	1478630511077695489	Twitter for iPhone	FALSE	1478630511077695489	Tweet	0	0
eastonrwhite	katehelmstedt									No	68			Retweet	2022-01-21 13:25:26	Want to model the complicated interactions between people, the environment, and ecosystem services? We think socio-ecological networks can be really useful, and our new @Trends_Ecol_Evo paper is here to help 1/n https://t.co/GIvmmCOmRH https://t.co/arXW8oAqDz	https://www.sciencedirect.com/science/article/abs/pii/S0169534721003177	sciencedirect.com		https://pbs.twimg.com/media/FJmgOZXagAME4-6.jpg	https://pbs.twimg.com/media/FJmgOZXagAME4-6.jpg	2022-01-21 13:25:26	2022-01-21	13:25:26	https://twitter.com/eastonrwhite/status/1484517495310532610			1484517495310532610		FALSE	0		FALSE	en			FALSE	91	1484394339514318848	Twitter Web App	FALSE	1484394339514318848	Tweet	0	0
flaviebarros	alicedesbiolles									No	69			Replies to	2022-01-17 18:41:28	@AliceDesbiolles @SoMabrouk @dimitripavlenko Alice Desbiolles : "Nous sommes entrés dans l'ère des pandémies. Les experts de l'IPBES [Intergovernmental Science-Policy Platform on Biodiversity and Ecosystem Services] insistent sur la nécessité de s'attaquer aux facteurs de risques, (...) les activités humaines destructrices" https://t.co/SOUe9OKlT5				https://pbs.twimg.com/ext_tw_video_thumb/1478630392760578048/pu/img/eB5mJM5LBQGfZwxV.jpg	https://pbs.twimg.com/ext_tw_video_thumb/1478630392760578048/pu/img/eB5mJM5LBQGfZwxV.jpg	2022-01-17 18:41:28	2022-01-17	18:41:28	https://twitter.com/flaviebarros/status/1483147475175325702			1483147475175325702		FALSE	0		FALSE	fr			FALSE	232	1478630511077695489	Twitter for iPhone	FALSE	1478630511077695489	Tweet	0	0
maribethlatvis	katehelmstedt									No	70			Retweet	2022-01-21 13:34:16	Want to model the complicated interactions between people, the environment, and ecosystem services? We think socio-ecological networks can be really useful, and our new @Trends_Ecol_Evo paper is here to help 1/n https://t.co/GIvmmCOmRH https://t.co/arXW8oAqDz	https://www.sciencedirect.com/science/article/abs/pii/S0169534721003177	sciencedirect.com		https://pbs.twimg.com/media/FJmgOZXagAME4-6.jpg	https://pbs.twimg.com/media/FJmgOZXagAME4-6.jpg	2022-01-21 13:34:16	2022-01-21	13:34:16	https://twitter.com/maribethlatvis/status/1484519718006534144			1484519718006534144		FALSE	0		FALSE	en			FALSE	91	1484394339514318848	Twitter for iPhone	FALSE	1484394339514318848	Tweet	0	0
aqua__ana	katehelmstedt									No	71			Retweet	2022-01-21 13:46:12	Want to model the complicated interactions between people, the environment, and ecosystem services? We think socio-ecological networks can be really useful, and our new @Trends_Ecol_Evo paper is here to help 1/n https://t.co/GIvmmCOmRH https://t.co/arXW8oAqDz	https://www.sciencedirect.com/science/article/abs/pii/S0169534721003177	sciencedirect.com		https://pbs.twimg.com/media/FJmgOZXagAME4-6.jpg	https://pbs.twimg.com/media/FJmgOZXagAME4-6.jpg	2022-01-21 13:46:12	2022-01-21	13:46:12	https://twitter.com/aqua__ana/status/1484522720767488004			1484522720767488004		FALSE	0		FALSE	en			FALSE	91	1484394339514318848	Twitter for iPhone	FALSE	1484394339514318848	Tweet	0	0
domjjohn	nature									No	72			MentionsInRetweet	2022-01-17 18:58:03	#ClimateChange is threatening #coralreef-associated ecosystem services and people’s well-being. This article explores what is needed to reverse this trend. Read more: https://t.co/tYxHP1J0Qc @nature	https://www.nature.com/articles/s41558-021-01256-7	nature.com	climatechange coralreef		https://pbs.twimg.com/profile_images/933850949206061056/N8KxBfs1_normal.jpg	2022-01-17 18:58:03	2022-01-17	18:58:03	https://twitter.com/domjjohn/status/1483151648511991810			1483151648511991810		FALSE	0		FALSE	en			FALSE	2	1483126725768790018	Twitter for iPhone	FALSE	1483126725768790018	Tweet	0	0
jordifpages	katehelmstedt									No	73			Retweet	2022-01-21 13:59:53	Want to model the complicated interactions between people, the environment, and ecosystem services? We think socio-ecological networks can be really useful, and our new @Trends_Ecol_Evo paper is here to help 1/n https://t.co/GIvmmCOmRH https://t.co/arXW8oAqDz	https://www.sciencedirect.com/science/article/abs/pii/S0169534721003177	sciencedirect.com		https://pbs.twimg.com/media/FJmgOZXagAME4-6.jpg	https://pbs.twimg.com/media/FJmgOZXagAME4-6.jpg	2022-01-21 13:59:53	2022-01-21	13:59:53	https://twitter.com/jordifpages/status/1484526163821268993			1484526163821268993		FALSE	0		FALSE	en			FALSE	91	1484394339514318848	Twitter for iPhone	FALSE	1484394339514318848	Tweet	0	0
kwaniefung	katehelmstedt									No	74			Retweet	2022-01-21 14:18:15	Want to model the complicated interactions between people, the environment, and ecosystem services? We think socio-ecological networks can be really useful, and our new @Trends_Ecol_Evo paper is here to help 1/n https://t.co/GIvmmCOmRH https://t.co/arXW8oAqDz	https://www.sciencedirect.com/science/article/abs/pii/S0169534721003177	sciencedirect.com		https://pbs.twimg.com/media/FJmgOZXagAME4-6.jpg	https://pbs.twimg.com/media/FJmgOZXagAME4-6.jpg	2022-01-21 14:18:15	2022-01-21	14:18:15	https://twitter.com/kwaniefung/status/1484530785470521344			1484530785470521344		FALSE	0		FALSE	en			FALSE	91	1484394339514318848	Twitter for iPhone	FALSE	1484394339514318848	Tweet	0	0
matthews_ae	katehelmstedt									No	75			Retweet	2022-01-21 14:24:19	Want to model the complicated interactions between people, the environment, and ecosystem services? We think socio-ecological networks can be really useful, and our new @Trends_Ecol_Evo paper is here to help 1/n https://t.co/GIvmmCOmRH https://t.co/arXW8oAqDz	https://www.sciencedirect.com/science/article/abs/pii/S0169534721003177	sciencedirect.com		https://pbs.twimg.com/media/FJmgOZXagAME4-6.jpg	https://pbs.twimg.com/media/FJmgOZXagAME4-6.jpg	2022-01-21 14:24:19	2022-01-21	14:24:19	https://twitter.com/matthews_ae/status/1484532312117235713			1484532312117235713		FALSE	0		FALSE	en			FALSE	91	1484394339514318848	Twitter Web App	FALSE	1484394339514318848	Tweet	0	0
prof_smurph	katehelmstedt									No	76			Retweet	2022-01-21 14:28:54	Want to model the complicated interactions between people, the environment, and ecosystem services? We think socio-ecological networks can be really useful, and our new @Trends_Ecol_Evo paper is here to help 1/n https://t.co/GIvmmCOmRH https://t.co/arXW8oAqDz	https://www.sciencedirect.com/science/article/abs/pii/S0169534721003177	sciencedirect.com		https://pbs.twimg.com/media/FJmgOZXagAME4-6.jpg	https://pbs.twimg.com/media/FJmgOZXagAME4-6.jpg	2022-01-21 14:28:54	2022-01-21	14:28:54	https://twitter.com/prof_smurph/status/1484533466310090755			1484533466310090755		FALSE	0		FALSE	en			FALSE	91	1484394339514318848	Twitter for iPad	FALSE	1484394339514318848	Tweet	0	0
cbdelosantos	stevenjlutz									No	77			Mentions	2022-01-17 08:01:17	Our new project Blue Forests Education, funded by @EEAGrantsPT and led by @ruiopsantos, aims at boosting education and capacity-building on blue forests ecosystem services in🇵🇹and🇳🇴, in partnership with @maria_seagrass @GRIDArendal @StevenJLutz &amp; Ocean Alive. #SDG14 #SDG4 #SDG17 https://t.co/4pOTrZTZRG	https://twitter.com/CienciasDoMar/status/1482030676471865348	twitter.com	sdg14 sdg4 sdg17		https://pbs.twimg.com/profile_images/1450590459924029444/ZQWzEuEK_normal.jpg	2022-01-17 08:01:17	2022-01-17	08:01:17	https://twitter.com/cbdelosantos/status/1482986366728380419			1482986366728380419		FALSE	24		TRUE	en		1482030676471865348	FALSE	1		Twitter Web App	FALSE	1482986366728380419	Retweet	0	0
maria_seagrass	stevenjlutz									No	78			MentionsInRetweet	2022-01-17 20:25:25	Our new project Blue Forests Education, funded by @EEAGrantsPT and led by @ruiopsantos, aims at boosting education and capacity-building on blue forests ecosystem services in🇵🇹and🇳🇴, in partnership with @maria_seagrass @GRIDArendal @StevenJLutz &amp; Ocean Alive. #SDG14 #SDG4 #SDG17 https://t.co/4pOTrZTZRG	https://twitter.com/CienciasDoMar/status/1482030676471865348	twitter.com	sdg14 sdg4 sdg17		https://pbs.twimg.com/profile_images/1028298889143693312/KSW8aa_h_normal.jpg	2022-01-17 20:25:25	2022-01-17	20:25:25	https://twitter.com/maria_seagrass/status/1483173636181745665			1483173636181745665		FALSE	0		TRUE	en		1482030676471865348	FALSE	1	1482986366728380419	Twitter for iPhone	FALSE	1482986366728380419	Tweet	0	0
cbdelosantos	gridarendal									No	79			Mentions	2022-01-17 08:01:17	Our new project Blue Forests Education, funded by @EEAGrantsPT and led by @ruiopsantos, aims at boosting education and capacity-building on blue forests ecosystem services in🇵🇹and🇳🇴, in partnership with @maria_seagrass @GRIDArendal @StevenJLutz &amp; Ocean Alive. #SDG14 #SDG4 #SDG17 https://t.co/4pOTrZTZRG	https://twitter.com/CienciasDoMar/status/1482030676471865348	twitter.com	sdg14 sdg4 sdg17		https://pbs.twimg.com/profile_images/1450590459924029444/ZQWzEuEK_normal.jpg	2022-01-17 08:01:17	2022-01-17	08:01:17	https://twitter.com/cbdelosantos/status/1482986366728380419			1482986366728380419		FALSE	24		TRUE	en		1482030676471865348	FALSE	1		Twitter Web App	FALSE	1482986366728380419	Retweet	0	0
maria_seagrass	gridarendal									No	80			MentionsInRetweet	2022-01-17 20:25:25	Our new project Blue Forests Education, funded by @EEAGrantsPT and led by @ruiopsantos, aims at boosting education and capacity-building on blue forests ecosystem services in🇵🇹and🇳🇴, in partnership with @maria_seagrass @GRIDArendal @StevenJLutz &amp; Ocean Alive. #SDG14 #SDG4 #SDG17 https://t.co/4pOTrZTZRG	https://twitter.com/CienciasDoMar/status/1482030676471865348	twitter.com	sdg14 sdg4 sdg17		https://pbs.twimg.com/profile_images/1028298889143693312/KSW8aa_h_normal.jpg	2022-01-17 20:25:25	2022-01-17	20:25:25	https://twitter.com/maria_seagrass/status/1483173636181745665			1483173636181745665		FALSE	0		TRUE	en		1482030676471865348	FALSE	1	1482986366728380419	Twitter for iPhone	FALSE	1482986366728380419	Tweet	0	0
cbdelosantos	ruiopsantos									No	81			Mentions	2022-01-17 08:01:17	Our new project Blue Forests Education, funded by @EEAGrantsPT and led by @ruiopsantos, aims at boosting education and capacity-building on blue forests ecosystem services in🇵🇹and🇳🇴, in partnership with @maria_seagrass @GRIDArendal @StevenJLutz &amp; Ocean Alive. #SDG14 #SDG4 #SDG17 https://t.co/4pOTrZTZRG	https://twitter.com/CienciasDoMar/status/1482030676471865348	twitter.com	sdg14 sdg4 sdg17		https://pbs.twimg.com/profile_images/1450590459924029444/ZQWzEuEK_normal.jpg	2022-01-17 08:01:17	2022-01-17	08:01:17	https://twitter.com/cbdelosantos/status/1482986366728380419			1482986366728380419		FALSE	24		TRUE	en		1482030676471865348	FALSE	1		Twitter Web App	FALSE	1482986366728380419	Retweet	0	0
maria_seagrass	ruiopsantos									No	82			MentionsInRetweet	2022-01-17 20:25:25	Our new project Blue Forests Education, funded by @EEAGrantsPT and led by @ruiopsantos, aims at boosting education and capacity-building on blue forests ecosystem services in🇵🇹and🇳🇴, in partnership with @maria_seagrass @GRIDArendal @StevenJLutz &amp; Ocean Alive. #SDG14 #SDG4 #SDG17 https://t.co/4pOTrZTZRG	https://twitter.com/CienciasDoMar/status/1482030676471865348	twitter.com	sdg14 sdg4 sdg17		https://pbs.twimg.com/profile_images/1028298889143693312/KSW8aa_h_normal.jpg	2022-01-17 20:25:25	2022-01-17	20:25:25	https://twitter.com/maria_seagrass/status/1483173636181745665			1483173636181745665		FALSE	0		TRUE	en		1482030676471865348	FALSE	1	1482986366728380419	Twitter for iPhone	FALSE	1482986366728380419	Tweet	0	0
cbdelosantos	eeagrantspt									No	83			Mentions	2022-01-17 08:01:17	Our new project Blue Forests Education, funded by @EEAGrantsPT and led by @ruiopsantos, aims at boosting education and capacity-building on blue forests ecosystem services in🇵🇹and🇳🇴, in partnership with @maria_seagrass @GRIDArendal @StevenJLutz &amp; Ocean Alive. #SDG14 #SDG4 #SDG17 https://t.co/4pOTrZTZRG	https://twitter.com/CienciasDoMar/status/1482030676471865348	twitter.com	sdg14 sdg4 sdg17		https://pbs.twimg.com/profile_images/1450590459924029444/ZQWzEuEK_normal.jpg	2022-01-17 08:01:17	2022-01-17	08:01:17	https://twitter.com/cbdelosantos/status/1482986366728380419			1482986366728380419		FALSE	24		TRUE	en		1482030676471865348	FALSE	1		Twitter Web App	FALSE	1482986366728380419	Retweet	0	0
maria_seagrass	eeagrantspt									No	84			MentionsInRetweet	2022-01-17 20:25:25	Our new project Blue Forests Education, funded by @EEAGrantsPT and led by @ruiopsantos, aims at boosting education and capacity-building on blue forests ecosystem services in🇵🇹and🇳🇴, in partnership with @maria_seagrass @GRIDArendal @StevenJLutz &amp; Ocean Alive. #SDG14 #SDG4 #SDG17 https://t.co/4pOTrZTZRG	https://twitter.com/CienciasDoMar/status/1482030676471865348	twitter.com	sdg14 sdg4 sdg17		https://pbs.twimg.com/profile_images/1028298889143693312/KSW8aa_h_normal.jpg	2022-01-17 20:25:25	2022-01-17	20:25:25	https://twitter.com/maria_seagrass/status/1483173636181745665			1483173636181745665		FALSE	0		TRUE	en		1482030676471865348	FALSE	1	1482986366728380419	Twitter for iPhone	FALSE	1482986366728380419	Tweet	0	0
cbdelosantos	maria_seagrass									Yes	85			Mentions	2022-01-17 08:01:17	Our new project Blue Forests Education, funded by @EEAGrantsPT and led by @ruiopsantos, aims at boosting education and capacity-building on blue forests ecosystem services in🇵🇹and🇳🇴, in partnership with @maria_seagrass @GRIDArendal @StevenJLutz &amp; Ocean Alive. #SDG14 #SDG4 #SDG17 https://t.co/4pOTrZTZRG	https://twitter.com/CienciasDoMar/status/1482030676471865348	twitter.com	sdg14 sdg4 sdg17		https://pbs.twimg.com/profile_images/1450590459924029444/ZQWzEuEK_normal.jpg	2022-01-17 08:01:17	2022-01-17	08:01:17	https://twitter.com/cbdelosantos/status/1482986366728380419			1482986366728380419		FALSE	24		TRUE	en		1482030676471865348	FALSE	1		Twitter Web App	FALSE	1482986366728380419	Retweet	0	0
chris_harrod	katehelmstedt									No	86			Retweet	2022-01-21 14:32:19	Want to model the complicated interactions between people, the environment, and ecosystem services? We think socio-ecological networks can be really useful, and our new @Trends_Ecol_Evo paper is here to help 1/n https://t.co/GIvmmCOmRH https://t.co/arXW8oAqDz	https://www.sciencedirect.com/science/article/abs/pii/S0169534721003177	sciencedirect.com		https://pbs.twimg.com/media/FJmgOZXagAME4-6.jpg	https://pbs.twimg.com/media/FJmgOZXagAME4-6.jpg	2022-01-21 14:32:19	2022-01-21	14:32:19	https://twitter.com/chris_harrod/status/1484534325861359616			1484534325861359616		FALSE	0		FALSE	en			FALSE	91	1484394339514318848	Twitter Web App	FALSE	1484394339514318848	Tweet	0	0
mammals_suck	katehelmstedt									No	87			Retweet	2022-01-21 14:55:18	Want to model the complicated interactions between people, the environment, and ecosystem services? We think socio-ecological networks can be really useful, and our new @Trends_Ecol_Evo paper is here to help 1/n https://t.co/GIvmmCOmRH https://t.co/arXW8oAqDz	https://www.sciencedirect.com/science/article/abs/pii/S0169534721003177	sciencedirect.com		https://pbs.twimg.com/media/FJmgOZXagAME4-6.jpg	https://pbs.twimg.com/media/FJmgOZXagAME4-6.jpg	2022-01-21 14:55:18	2022-01-21	14:55:18	https://twitter.com/mammals_suck/status/1484540111983316994			1484540111983316994		FALSE	0		FALSE	en			FALSE	91	1484394339514318848	Twitter Web App	FALSE	1484394339514318848	Tweet	0	0
sarah_heinrich_	katehelmstedt									No	88			Retweet	2022-01-21 14:56:06	Want to model the complicated interactions between people, the environment, and ecosystem services? We think socio-ecological networks can be really useful, and our new @Trends_Ecol_Evo paper is here to help 1/n https://t.co/GIvmmCOmRH https://t.co/arXW8oAqDz	https://www.sciencedirect.com/science/article/abs/pii/S0169534721003177	sciencedirect.com		https://pbs.twimg.com/media/FJmgOZXagAME4-6.jpg	https://pbs.twimg.com/media/FJmgOZXagAME4-6.jpg	2022-01-21 14:56:06	2022-01-21	14:56:06	https://twitter.com/sarah_heinrich_/status/1484540312303415302			1484540312303415302		FALSE	0		FALSE	en			FALSE	91	1484394339514318848	Twitter Web App	FALSE	1484394339514318848	Tweet	0	0
sadeeqkurbe	sadeeqkurbe									No	89			Tweet	2022-01-17 20:47:36	carbon sequestration and coastal protection. These industries and ecosystem services do not develop in isolation, but rather interact as an economic ecosystem,” the VP said.					https://pbs.twimg.com/profile_images/1482699936391213057/-KNkpftL_normal.jpg	2022-01-17 20:47:36	2022-01-17	20:47:36	https://twitter.com/sadeeqkurbe/status/1483179217420439555			1483179217420439555	1483179187062120457	FALSE	4	1277883008033447937	FALSE	en			FALSE	0		Twitter for Android	FALSE	1483179187062120457	Tweet	0	0
caroleanngillis	katehelmstedt									No	90			Retweet	2022-01-21 14:58:20	Want to model the complicated interactions between people, the environment, and ecosystem services? We think socio-ecological networks can be really useful, and our new @Trends_Ecol_Evo paper is here to help 1/n https://t.co/GIvmmCOmRH https://t.co/arXW8oAqDz	https://www.sciencedirect.com/science/article/abs/pii/S0169534721003177	sciencedirect.com		https://pbs.twimg.com/media/FJmgOZXagAME4-6.jpg	https://pbs.twimg.com/media/FJmgOZXagAME4-6.jpg	2022-01-21 14:58:20	2022-01-21	14:58:20	https://twitter.com/caroleanngillis/status/1484540873195102215			1484540873195102215		FALSE	0		FALSE	en			FALSE	91	1484394339514318848	Twitter for Android	FALSE	1484394339514318848	Tweet	0	0
leigh_phillips	johndpmorgan									No	91			Replies to	2022-01-17 20:52:55	@JohnDPMorgan From an anthropocentric POV, for us humans, who depend on this particular assemblage of species for their ecosystem services, extinction is plainly harmful.					https://pbs.twimg.com/profile_images/1470262059853959168/2wGu977L_normal.jpg	2022-01-17 20:52:55	2022-01-17	20:52:55	https://twitter.com/leigh_phillips/status/1483180557777326082			1483180557777326082	1483015629099900936	FALSE	0	317751897	FALSE	en			FALSE	0		Twitter for iPad	FALSE	1483015629099900936	Tweet	0	0
leigh_phillips	johndpmorgan									No	92			Replies to	2022-01-17 20:53:56	@JohnDPMorgan So your alien Amazon incineration example is indeed natural. It’s also no more ecologically harmful than, say, the multiple large igneous province eruptions that have occurred in Earth’s past. But it would certainly harmful to humans who depend on the Amazon’s ecosystem services.					https://pbs.twimg.com/profile_images/1470262059853959168/2wGu977L_normal.jpg	2022-01-17 20:53:56	2022-01-17	20:53:56	https://twitter.com/leigh_phillips/status/1483180813164298240			1483180813164298240	1483180716649181185	FALSE	0	36918513	FALSE	en			FALSE	0		Twitter for iPad	FALSE	1483180716649181185	Tweet	0	0
ecoservicesab	cambridgecore									No	93			Mentions	2022-01-17 21:30:20	Nature provides us with a sense of place - what is the value of this non-market ecosystem service? Learn here &gt; https://t.co/Ao5LNY7PVB Information credit: @CambridgeCore #Senseofplace #ecosystemservices #nature https://t.co/bkjP2ZmCHD	https://www.cambridge.org/core/journals/environmental-conservation/article/ecosystem-service-of-sense-of-place-benefits-for-human-wellbeing-and-biodiversity-conservation/D611492727DD9C129FE5EDF95FFD8560	cambridge.org	senseofplace ecosystemservices nature	https://pbs.twimg.com/media/FJVZUeRVcAQKpbd.jpg	https://pbs.twimg.com/media/FJVZUeRVcAQKpbd.jpg	2022-01-17 21:30:20	2022-01-17	21:30:20	https://twitter.com/ecoservicesab/status/1483189974174367746			1483189974174367746		FALSE	0		FALSE	en			FALSE	0		Twitter Web App	FALSE	1483189974174367746	Tweet	0	0
sinclairecology	katehelmstedt									No	94			Retweet	2022-01-21 14:59:24	Want to model the complicated interactions between people, the environment, and ecosystem services? We think socio-ecological networks can be really useful, and our new @Trends_Ecol_Evo paper is here to help 1/n https://t.co/GIvmmCOmRH https://t.co/arXW8oAqDz	https://www.sciencedirect.com/science/article/abs/pii/S0169534721003177	sciencedirect.com		https://pbs.twimg.com/media/FJmgOZXagAME4-6.jpg	https://pbs.twimg.com/media/FJmgOZXagAME4-6.jpg	2022-01-21 14:59:24	2022-01-21	14:59:24	https://twitter.com/sinclairecology/status/1484541142414680065			1484541142414680065		FALSE	0		FALSE	en			FALSE	91	1484394339514318848	Twitter Web App	FALSE	1484394339514318848	Tweet	0	0
susta1nabeelity	katehelmstedt									No	95			Retweet	2022-01-21 15:05:46	Want to model the complicated interactions between people, the environment, and ecosystem services? We think socio-ecological networks can be really useful, and our new @Trends_Ecol_Evo paper is here to help 1/n https://t.co/GIvmmCOmRH https://t.co/arXW8oAqDz	https://www.sciencedirect.com/science/article/abs/pii/S0169534721003177	sciencedirect.com		https://pbs.twimg.com/media/FJmgOZXagAME4-6.jpg	https://pbs.twimg.com/media/FJmgOZXagAME4-6.jpg	2022-01-21 15:05:46	2022-01-21	15:05:46	https://twitter.com/susta1nabeelity/status/1484542746052513795			1484542746052513795		FALSE	0		FALSE	en			FALSE	91	1484394339514318848	Twitter for iPhone	FALSE	1484394339514318848	Tweet	0	0
ma_macneil	katehelmstedt									No	96			Retweet	2022-01-21 12:22:17	Want to model the complicated interactions between people, the environment, and ecosystem services? We think socio-ecological networks can be really useful, and our new @Trends_Ecol_Evo paper is here to help 1/n https://t.co/GIvmmCOmRH https://t.co/arXW8oAqDz	https://www.sciencedirect.com/science/article/abs/pii/S0169534721003177	sciencedirect.com		https://pbs.twimg.com/media/FJmgOZXagAME4-6.jpg	https://pbs.twimg.com/media/FJmgOZXagAME4-6.jpg	2022-01-21 12:22:17	2022-01-21	12:22:17	https://twitter.com/ma_macneil/status/1484501601331171331			1484501601331171331		FALSE	0		FALSE	en			FALSE	91	1484394339514318848	Twitter Web App	FALSE	1484394339514318848	Tweet	0	0
ccarman602	deestem_teach									No	97			Replies to	2022-01-17 22:11:39	@DeeSTEM_Teach I love doing the ORAM wetlands metric outside with my Environmental Science (11 &amp; 12) students, it shows them that there are ways to assess the quality of natural systems and ecosystem services, and it shows them that they can learn how to do it correctly very quickly					https://pbs.twimg.com/profile_images/1409526226969153542/TmNyWyhS_normal.jpg	2022-01-17 22:11:39	2022-01-17	22:11:39	https://twitter.com/ccarman602/status/1483200368528044034			1483200368528044034	1483196732582289411	FALSE	1	1156529384100179970	FALSE	en			FALSE	0		Twitter Web App	FALSE	1483196732582289411	Tweet	0	0
ogallalalife	angelprotocol									No	98			Mentions	2022-01-17 22:25:56	@medeana @OgallalaLife web3 tools, regen ag, watershed restoration for recharge other ecosystem services. Technically we're a small nonprofit and DANO on @angelprotocol, not sure how that's going to work out but we excited, with large aspirations.					https://pbs.twimg.com/profile_images/1462894343270932483/IWhIEufr_normal.jpg	2022-01-17 22:25:56	2022-01-17	22:25:56	https://twitter.com/ogallalalife/status/1483203964736839682			1483203964736839682	1483082087771123716	FALSE	0	14438150	FALSE	en			FALSE	0		Twitter for Android	FALSE	1483082087771123716	Tweet	0	0
ogallalalife	medeana									No	99			Replies to	2022-01-17 22:25:56	@medeana @OgallalaLife web3 tools, regen ag, watershed restoration for recharge other ecosystem services. Technically we're a small nonprofit and DANO on @angelprotocol, not sure how that's going to work out but we excited, with large aspirations.					https://pbs.twimg.com/profile_images/1462894343270932483/IWhIEufr_normal.jpg	2022-01-17 22:25:56	2022-01-17	22:25:56	https://twitter.com/ogallalalife/status/1483203964736839682			1483203964736839682	1483082087771123716	FALSE	0	14438150	FALSE	en			FALSE	0		Twitter for Android	FALSE	1483082087771123716	Tweet	0	0
leabeaumelle	katehelmstedt									No	100			Retweet	2022-01-21 15:57:54	Want to model the complicated interactions between people, the environment, and ecosystem services? We think socio-ecological networks can be really useful, and our new @Trends_Ecol_Evo paper is here to help 1/n https://t.co/GIvmmCOmRH https://t.co/arXW8oAqDz	https://www.sciencedirect.com/science/article/abs/pii/S0169534721003177	sciencedirect.com		https://pbs.twimg.com/media/FJmgOZXagAME4-6.jpg	https://pbs.twimg.com/media/FJmgOZXagAME4-6.jpg	2022-01-21 15:57:54	2022-01-21	15:57:54	https://twitter.com/leabeaumelle/status/1484555864719732736			1484555864719732736		FALSE	0		FALSE	en			FALSE	91	1484394339514318848	Twitter Web App	FALSE	1484394339514318848	Tweet	0	0
hannah_gurholt	katehelmstedt									No	101			Retweet	2022-01-21 16:09:57	Want to model the complicated interactions between people, the environment, and ecosystem services? We think socio-ecological networks can be really useful, and our new @Trends_Ecol_Evo paper is here to help 1/n https://t.co/GIvmmCOmRH https://t.co/arXW8oAqDz	https://www.sciencedirect.com/science/article/abs/pii/S0169534721003177	sciencedirect.com		https://pbs.twimg.com/media/FJmgOZXagAME4-6.jpg	https://pbs.twimg.com/media/FJmgOZXagAME4-6.jpg	2022-01-21 16:09:57	2022-01-21	16:09:57	https://twitter.com/hannah_gurholt/status/1484558896643588099			1484558896643588099		FALSE	0		FALSE	en			FALSE	91	1484394339514318848	Twitter for iPhone	FALSE	1484394339514318848	Tweet	0	0
ubi_my	katehelmstedt									No	102			Retweet	2022-01-21 16:10:36	Want to model the complicated interactions between people, the environment, and ecosystem services? We think socio-ecological networks can be really useful, and our new @Trends_Ecol_Evo paper is here to help 1/n https://t.co/GIvmmCOmRH https://t.co/arXW8oAqDz	https://www.sciencedirect.com/science/article/abs/pii/S0169534721003177	sciencedirect.com		https://pbs.twimg.com/media/FJmgOZXagAME4-6.jpg	https://pbs.twimg.com/media/FJmgOZXagAME4-6.jpg	2022-01-21 16:10:36	2022-01-21	16:10:36	https://twitter.com/ubi_my/status/1484559059303170050			1484559059303170050		FALSE	0		FALSE	en			FALSE	91	1484394339514318848	Twitter for Android	FALSE	1484394339514318848	Tweet	0	0
cdwren	katehelmstedt									No	103			Retweet	2022-01-21 16:14:17	Want to model the complicated interactions between people, the environment, and ecosystem services? We think socio-ecological networks can be really useful, and our new @Trends_Ecol_Evo paper is here to help 1/n https://t.co/GIvmmCOmRH https://t.co/arXW8oAqDz	https://www.sciencedirect.com/science/article/abs/pii/S0169534721003177	sciencedirect.com		https://pbs.twimg.com/media/FJmgOZXagAME4-6.jpg	https://pbs.twimg.com/media/FJmgOZXagAME4-6.jpg	2022-01-21 16:14:17	2022-01-21	16:14:17	https://twitter.com/cdwren/status/1484559988127268864			1484559988127268864		FALSE	0		FALSE	en			FALSE	91	1484394339514318848	Twitter for Android	FALSE	1484394339514318848	Tweet	0	0
robofonn	katehelmstedt									No	104			Retweet	2022-01-21 16:21:06	Want to model the complicated interactions between people, the environment, and ecosystem services? We think socio-ecological networks can be really useful, and our new @Trends_Ecol_Evo paper is here to help 1/n https://t.co/GIvmmCOmRH https://t.co/arXW8oAqDz	https://www.sciencedirect.com/science/article/abs/pii/S0169534721003177	sciencedirect.com		https://pbs.twimg.com/media/FJmgOZXagAME4-6.jpg	https://pbs.twimg.com/media/FJmgOZXagAME4-6.jpg	2022-01-21 16:21:06	2022-01-21	16:21:06	https://twitter.com/robofonn/status/1484561703064854536			1484561703064854536		FALSE	0		FALSE	en			FALSE	91	1484394339514318848	Twitter Web App	FALSE	1484394339514318848	Tweet	0	0
alpineedna	katehelmstedt									No	105			Retweet	2022-01-21 16:27:36	Want to model the complicated interactions between people, the environment, and ecosystem services? We think socio-ecological networks can be really useful, and our new @Trends_Ecol_Evo paper is here to help 1/n https://t.co/GIvmmCOmRH https://t.co/arXW8oAqDz	https://www.sciencedirect.com/science/article/abs/pii/S0169534721003177	sciencedirect.com		https://pbs.twimg.com/media/FJmgOZXagAME4-6.jpg	https://pbs.twimg.com/media/FJmgOZXagAME4-6.jpg	2022-01-21 16:27:36	2022-01-21	16:27:36	https://twitter.com/alpineedna/status/1484563337883136003			1484563337883136003		FALSE	0		FALSE	en			FALSE	91	1484394339514318848	Twitter for Android	FALSE	1484394339514318848	Tweet	0	0
richardson_beth	katehelmstedt									No	106			Retweet	2022-01-21 16:43:23	Want to model the complicated interactions between people, the environment, and ecosystem services? We think socio-ecological networks can be really useful, and our new @Trends_Ecol_Evo paper is here to help 1/n https://t.co/GIvmmCOmRH https://t.co/arXW8oAqDz	https://www.sciencedirect.com/science/article/abs/pii/S0169534721003177	sciencedirect.com		https://pbs.twimg.com/media/FJmgOZXagAME4-6.jpg	https://pbs.twimg.com/media/FJmgOZXagAME4-6.jpg	2022-01-21 16:43:23	2022-01-21	16:43:23	https://twitter.com/richardson_beth/status/1484567312027959298			1484567312027959298		FALSE	0		FALSE	en			FALSE	91	1484394339514318848	Twitter for iPhone	FALSE	1484394339514318848	Tweet	0	0
sledford_	floodhydrology									No	107			Replies to	2022-01-18 01:23:09	@FloodHydrology I’ll raise you ‘ecosystem services’					https://pbs.twimg.com/profile_images/1456001207454023684/jbBnfZai_normal.jpg	2022-01-18 01:23:09	2022-01-18	01:23:09	https://twitter.com/sledford_/status/1483248563765264385			1483248563765264385	1483246387731042315	FALSE	2	2282270222	FALSE	en			FALSE	0		Twitter for iPhone	FALSE	1483246387731042315	Tweet	0	0
daphsci	danmarstp									No	108			Mentions	2022-01-18 01:34:47	@bryanhansel @DanMarStP Urban density bros don’t consider ecosystem services unless they are negative and there is no joy to consider. Also, they don’t know what a triple bottom line is.					https://pbs.twimg.com/profile_images/1474953391885504521/NVWxlYJS_normal.jpg	2022-01-18 01:34:47	2022-01-18	01:34:47	https://twitter.com/daphsci/status/1483251490127032326			1483251490127032326	1483091244419108875	FALSE	0	17289432	FALSE	en			FALSE	0		Twitter for iPhone	FALSE	1483091244419108875	Tweet	0	0
daphsci	bryanhansel									No	109			Replies to	2022-01-18 01:34:47	@bryanhansel @DanMarStP Urban density bros don’t consider ecosystem services unless they are negative and there is no joy to consider. Also, they don’t know what a triple bottom line is.					https://pbs.twimg.com/profile_images/1474953391885504521/NVWxlYJS_normal.jpg	2022-01-18 01:34:47	2022-01-18	01:34:47	https://twitter.com/daphsci/status/1483251490127032326			1483251490127032326	1483091244419108875	FALSE	0	17289432	FALSE	en			FALSE	0		Twitter for iPhone	FALSE	1483091244419108875	Tweet	0	0
korle08	minaguli									No	110			MentionsInRetweet	2022-01-18 01:55:45	#TeamGoyder will be running over 150km between 2-5 Feb for #WorldWetlandsRun with @minaguli Wetlands provide a huge variety of ecosystem services, yet are under threat world-wide from, for example, land-use change and climate change. Sign up here: https://t.co/gYOZTYxnBY https://t.co/buoVGroQb7	https://www.minaguli.com/	minaguli.com	teamgoyder worldwetlandsrun	https://pbs.twimg.com/media/FJWUrsCacAMiwUm.png	https://pbs.twimg.com/media/FJWUrsCacAMiwUm.png	2022-01-18 01:55:45	2022-01-18	01:55:45	https://twitter.com/korle08/status/1483256768839012355			1483256768839012355		FALSE	0		FALSE	en			FALSE	2	1483256050455298050	Twitter for Android	FALSE	1483256050455298050	Tweet	0	0
zarahpattison	katehelmstedt									No	111			Retweet	2022-01-21 17:09:36	Want to model the complicated interactions between people, the environment, and ecosystem services? We think socio-ecological networks can be really useful, and our new @Trends_Ecol_Evo paper is here to help 1/n https://t.co/GIvmmCOmRH https://t.co/arXW8oAqDz	https://www.sciencedirect.com/science/article/abs/pii/S0169534721003177	sciencedirect.com		https://pbs.twimg.com/media/FJmgOZXagAME4-6.jpg	https://pbs.twimg.com/media/FJmgOZXagAME4-6.jpg	2022-01-21 17:09:36	2022-01-21	17:09:36	https://twitter.com/zarahpattison/status/1484573906925195274			1484573906925195274		FALSE	0		FALSE	en			FALSE	91	1484394339514318848	Twitter for Android	FALSE	1484394339514318848	Tweet	0	0
jp_metzger	sofialop11									No	112			Mentions	2021-07-19 12:40:01	Not considering landscape processes can result in inaccurate estimates of ecosystem services; in this new paper we provide some clues on how to progress https://t.co/ft7jg4IvgC @JaramarV @j_r_rhodes @RKRunting @c_hohlenwerger @fsuarezca @SofiaLop11 https://t.co/MxteCUiOT3	https://www.sciencedirect.com/science/article/abs/pii/S0048969721041000?dgcid=author	sciencedirect.com		https://pbs.twimg.com/media/E6qOYdqXMAIF-aX.jpg	https://pbs.twimg.com/media/E6qOYdqXMAIF-aX.jpg	2021-07-19 12:40:01	2021-07-19	12:40:01	https://twitter.com/jp_metzger/status/1417101923581370369			1417101923581370369		FALSE	92		FALSE	en			FALSE	27		Twitter Web App	FALSE	1417101923581370369	Retweet	0	0
adrianopinter	sofialop11									No	113			MentionsInRetweet	2022-01-18 02:30:36	Not considering landscape processes can result in inaccurate estimates of ecosystem services; in this new paper we provide some clues on how to progress https://t.co/ft7jg4IvgC @JaramarV @j_r_rhodes @RKRunting @c_hohlenwerger @fsuarezca @SofiaLop11 https://t.co/MxteCUiOT3	https://www.sciencedirect.com/science/article/abs/pii/S0048969721041000?dgcid=author	sciencedirect.com		https://pbs.twimg.com/media/E6qOYdqXMAIF-aX.jpg	https://pbs.twimg.com/media/E6qOYdqXMAIF-aX.jpg	2022-01-18 02:30:36	2022-01-18	02:30:36	https://twitter.com/adrianopinter/status/1483265538377850883			1483265538377850883		FALSE	0		FALSE	en			FALSE	27	1417101923581370369	Twitter Web App	FALSE	1417101923581370369	Tweet	0	0
jp_metzger	fsuarezca									No	114			Mentions	2021-07-19 12:40:01	Not considering landscape processes can result in inaccurate estimates of ecosystem services; in this new paper we provide some clues on how to progress https://t.co/ft7jg4IvgC @JaramarV @j_r_rhodes @RKRunting @c_hohlenwerger @fsuarezca @SofiaLop11 https://t.co/MxteCUiOT3	https://www.sciencedirect.com/science/article/abs/pii/S0048969721041000?dgcid=author	sciencedirect.com		https://pbs.twimg.com/media/E6qOYdqXMAIF-aX.jpg	https://pbs.twimg.com/media/E6qOYdqXMAIF-aX.jpg	2021-07-19 12:40:01	2021-07-19	12:40:01	https://twitter.com/jp_metzger/status/1417101923581370369			1417101923581370369		FALSE	92		FALSE	en			FALSE	27		Twitter Web App	FALSE	1417101923581370369	Retweet	0	0
adrianopinter	fsuarezca									No	115			MentionsInRetweet	2022-01-18 02:30:36	Not considering landscape processes can result in inaccurate estimates of ecosystem services; in this new paper we provide some clues on how to progress https://t.co/ft7jg4IvgC @JaramarV @j_r_rhodes @RKRunting @c_hohlenwerger @fsuarezca @SofiaLop11 https://t.co/MxteCUiOT3	https://www.sciencedirect.com/science/article/abs/pii/S0048969721041000?dgcid=author	sciencedirect.com		https://pbs.twimg.com/media/E6qOYdqXMAIF-aX.jpg	https://pbs.twimg.com/media/E6qOYdqXMAIF-aX.jpg	2022-01-18 02:30:36	2022-01-18	02:30:36	https://twitter.com/adrianopinter/status/1483265538377850883			1483265538377850883		FALSE	0		FALSE	en			FALSE	27	1417101923581370369	Twitter Web App	FALSE	1417101923581370369	Tweet	0	0
jp_metzger	c_hohlenwerger									No	116			Mentions	2021-07-19 12:40:01	Not considering landscape processes can result in inaccurate estimates of ecosystem services; in this new paper we provide some clues on how to progress https://t.co/ft7jg4IvgC @JaramarV @j_r_rhodes @RKRunting @c_hohlenwerger @fsuarezca @SofiaLop11 https://t.co/MxteCUiOT3	https://www.sciencedirect.com/science/article/abs/pii/S0048969721041000?dgcid=author	sciencedirect.com		https://pbs.twimg.com/media/E6qOYdqXMAIF-aX.jpg	https://pbs.twimg.com/media/E6qOYdqXMAIF-aX.jpg	2021-07-19 12:40:01	2021-07-19	12:40:01	https://twitter.com/jp_metzger/status/1417101923581370369			1417101923581370369		FALSE	92		FALSE	en			FALSE	27		Twitter Web App	FALSE	1417101923581370369	Retweet	0	0
adrianopinter	c_hohlenwerger									No	117			MentionsInRetweet	2022-01-18 02:30:36	Not considering landscape processes can result in inaccurate estimates of ecosystem services; in this new paper we provide some clues on how to progress https://t.co/ft7jg4IvgC @JaramarV @j_r_rhodes @RKRunting @c_hohlenwerger @fsuarezca @SofiaLop11 https://t.co/MxteCUiOT3	https://www.sciencedirect.com/science/article/abs/pii/S0048969721041000?dgcid=author	sciencedirect.com		https://pbs.twimg.com/media/E6qOYdqXMAIF-aX.jpg	https://pbs.twimg.com/media/E6qOYdqXMAIF-aX.jpg	2022-01-18 02:30:36	2022-01-18	02:30:36	https://twitter.com/adrianopinter/status/1483265538377850883			1483265538377850883		FALSE	0		FALSE	en			FALSE	27	1417101923581370369	Twitter Web App	FALSE	1417101923581370369	Tweet	0	0
jp_metzger	rkrunting									No	118			Mentions	2021-07-19 12:40:01	Not considering landscape processes can result in inaccurate estimates of ecosystem services; in this new paper we provide some clues on how to progress https://t.co/ft7jg4IvgC @JaramarV @j_r_rhodes @RKRunting @c_hohlenwerger @fsuarezca @SofiaLop11 https://t.co/MxteCUiOT3	https://www.sciencedirect.com/science/article/abs/pii/S0048969721041000?dgcid=author	sciencedirect.com		https://pbs.twimg.com/media/E6qOYdqXMAIF-aX.jpg	https://pbs.twimg.com/media/E6qOYdqXMAIF-aX.jpg	2021-07-19 12:40:01	2021-07-19	12:40:01	https://twitter.com/jp_metzger/status/1417101923581370369			1417101923581370369		FALSE	92		FALSE	en			FALSE	27		Twitter Web App	FALSE	1417101923581370369	Retweet	0	0
adrianopinter	rkrunting									No	119			MentionsInRetweet	2022-01-18 02:30:36	Not considering landscape processes can result in inaccurate estimates of ecosystem services; in this new paper we provide some clues on how to progress https://t.co/ft7jg4IvgC @JaramarV @j_r_rhodes @RKRunting @c_hohlenwerger @fsuarezca @SofiaLop11 https://t.co/MxteCUiOT3	https://www.sciencedirect.com/science/article/abs/pii/S0048969721041000?dgcid=author	sciencedirect.com		https://pbs.twimg.com/media/E6qOYdqXMAIF-aX.jpg	https://pbs.twimg.com/media/E6qOYdqXMAIF-aX.jpg	2022-01-18 02:30:36	2022-01-18	02:30:36	https://twitter.com/adrianopinter/status/1483265538377850883			1483265538377850883		FALSE	0		FALSE	en			FALSE	27	1417101923581370369	Twitter Web App	FALSE	1417101923581370369	Tweet	0	0
jp_metzger	j_r_rhodes									No	120			Mentions	2021-07-19 12:40:01	Not considering landscape processes can result in inaccurate estimates of ecosystem services; in this new paper we provide some clues on how to progress https://t.co/ft7jg4IvgC @JaramarV @j_r_rhodes @RKRunting @c_hohlenwerger @fsuarezca @SofiaLop11 https://t.co/MxteCUiOT3	https://www.sciencedirect.com/science/article/abs/pii/S0048969721041000?dgcid=author	sciencedirect.com		https://pbs.twimg.com/media/E6qOYdqXMAIF-aX.jpg	https://pbs.twimg.com/media/E6qOYdqXMAIF-aX.jpg	2021-07-19 12:40:01	2021-07-19	12:40:01	https://twitter.com/jp_metzger/status/1417101923581370369			1417101923581370369		FALSE	92		FALSE	en			FALSE	27		Twitter Web App	FALSE	1417101923581370369	Retweet	0	0
adrianopinter	j_r_rhodes									No	121			MentionsInRetweet	2022-01-18 02:30:36	Not considering landscape processes can result in inaccurate estimates of ecosystem services; in this new paper we provide some clues on how to progress https://t.co/ft7jg4IvgC @JaramarV @j_r_rhodes @RKRunting @c_hohlenwerger @fsuarezca @SofiaLop11 https://t.co/MxteCUiOT3	https://www.sciencedirect.com/science/article/abs/pii/S0048969721041000?dgcid=author	sciencedirect.com		https://pbs.twimg.com/media/E6qOYdqXMAIF-aX.jpg	https://pbs.twimg.com/media/E6qOYdqXMAIF-aX.jpg	2022-01-18 02:30:36	2022-01-18	02:30:36	https://twitter.com/adrianopinter/status/1483265538377850883			1483265538377850883		FALSE	0		FALSE	en			FALSE	27	1417101923581370369	Twitter Web App	FALSE	1417101923581370369	Tweet	0	0
jp_metzger	jaramarv									No	122			Mentions	2021-07-19 12:40:01	Not considering landscape processes can result in inaccurate estimates of ecosystem services; in this new paper we provide some clues on how to progress https://t.co/ft7jg4IvgC @JaramarV @j_r_rhodes @RKRunting @c_hohlenwerger @fsuarezca @SofiaLop11 https://t.co/MxteCUiOT3	https://www.sciencedirect.com/science/article/abs/pii/S0048969721041000?dgcid=author	sciencedirect.com		https://pbs.twimg.com/media/E6qOYdqXMAIF-aX.jpg	https://pbs.twimg.com/media/E6qOYdqXMAIF-aX.jpg	2021-07-19 12:40:01	2021-07-19	12:40:01	https://twitter.com/jp_metzger/status/1417101923581370369			1417101923581370369		FALSE	92		FALSE	en			FALSE	27		Twitter Web App	FALSE	1417101923581370369	Retweet	0	0
adrianopinter	jaramarv									No	123			MentionsInRetweet	2022-01-18 02:30:36	Not considering landscape processes can result in inaccurate estimates of ecosystem services; in this new paper we provide some clues on how to progress https://t.co/ft7jg4IvgC @JaramarV @j_r_rhodes @RKRunting @c_hohlenwerger @fsuarezca @SofiaLop11 https://t.co/MxteCUiOT3	https://www.sciencedirect.com/science/article/abs/pii/S0048969721041000?dgcid=author	sciencedirect.com		https://pbs.twimg.com/media/E6qOYdqXMAIF-aX.jpg	https://pbs.twimg.com/media/E6qOYdqXMAIF-aX.jpg	2022-01-18 02:30:36	2022-01-18	02:30:36	https://twitter.com/adrianopinter/status/1483265538377850883			1483265538377850883		FALSE	0		FALSE	en			FALSE	27	1417101923581370369	Twitter Web App	FALSE	1417101923581370369	Tweet	0	0
mixedforests	katehelmstedt									No	124			Retweet	2022-01-21 17:17:41	Want to model the complicated interactions between people, the environment, and ecosystem services? We think socio-ecological networks can be really useful, and our new @Trends_Ecol_Evo paper is here to help 1/n https://t.co/GIvmmCOmRH https://t.co/arXW8oAqDz	https://www.sciencedirect.com/science/article/abs/pii/S0169534721003177	sciencedirect.com		https://pbs.twimg.com/media/FJmgOZXagAME4-6.jpg	https://pbs.twimg.com/media/FJmgOZXagAME4-6.jpg	2022-01-21 17:17:41	2022-01-21	17:17:41	https://twitter.com/mixedforests/status/1484575943545004032			1484575943545004032		FALSE	0		FALSE	en			FALSE	91	1484394339514318848	Twitter Web App	FALSE	1484394339514318848	Tweet	0	0
howorganiccoltd	fscfrance									No	125			MentionsInRetweet	2022-01-18 02:56:09	We start 2022 with a new commitment to protect the #environment. Lucart has signed a new partnership with GFVN to financially support the protection of the Vosges #forests through the ecosystem services of @FSCFrance 👉 https://t.co/eAGMKuATkb #sharingthefuture #climatechange https://t.co/lNGXcCYHLw	https://www.lucartgroup.com/en/news/lucart-committed-to-protecting-and-conserving-the-vosges-forests-with-fsc/	lucartgroup.com	environment forests sharingthefuture climatechange	https://pbs.twimg.com/media/FI6FaadWQAIVN6-.png	https://pbs.twimg.com/media/FI6FaadWQAIVN6-.png	2022-01-18 02:56:09	2022-01-18	02:56:09	https://twitter.com/howorganiccoltd/status/1483271968384188416			1483271968384188416		FALSE	0		FALSE	en			FALSE	4	1481268049009426440	Twitter for Android	FALSE	1481268049009426440	Tweet	0	0
froggerwarren	katehelmstedt									No	126			Retweet	2022-01-21 17:18:09	Want to model the complicated interactions between people, the environment, and ecosystem services? We think socio-ecological networks can be really useful, and our new @Trends_Ecol_Evo paper is here to help 1/n https://t.co/GIvmmCOmRH https://t.co/arXW8oAqDz	https://www.sciencedirect.com/science/article/abs/pii/S0169534721003177	sciencedirect.com		https://pbs.twimg.com/media/FJmgOZXagAME4-6.jpg	https://pbs.twimg.com/media/FJmgOZXagAME4-6.jpg	2022-01-21 17:18:09	2022-01-21	17:18:09	https://twitter.com/froggerwarren/status/1484576058401775631			1484576058401775631		FALSE	0		FALSE	en			FALSE	91	1484394339514318848	Twitter for Android	FALSE	1484394339514318848	Tweet	0	0
talkstofish	katehelmstedt									No	127			Retweet	2022-01-21 17:18:50	Want to model the complicated interactions between people, the environment, and ecosystem services? We think socio-ecological networks can be really useful, and our new @Trends_Ecol_Evo paper is here to help 1/n https://t.co/GIvmmCOmRH https://t.co/arXW8oAqDz	https://www.sciencedirect.com/science/article/abs/pii/S0169534721003177	sciencedirect.com		https://pbs.twimg.com/media/FJmgOZXagAME4-6.jpg	https://pbs.twimg.com/media/FJmgOZXagAME4-6.jpg	2022-01-21 17:18:50	2022-01-21	17:18:50	https://twitter.com/talkstofish/status/1484576231563489285			1484576231563489285		FALSE	0		FALSE	en			FALSE	91	1484394339514318848	Twitter for iPhone	FALSE	1484394339514318848	Tweet	0	0
kayondosirajism	biovintciat_eng									No	128			MentionsInRetweet	2022-01-18 05:26:35	A ‘probiotic’ approach to agriculture is better for people and planet, writes Fabrice DeClerck, Senior Scientist, Agricultural Biodiversity and Ecosystem Services, @BiovIntCIAT_eng. 👉 https://t.co/Lkgk5T9SU7 #OneCGIAR	https://www.cgiar.org/news-events/news/a-probiotic-approach-to-agriculture-is-better-for-people-and-planet-commentary	cgiar.org	onecgiar		https://pbs.twimg.com/profile_images/1331979814153162755/_ytOURc-_normal.jpg	2022-01-18 05:26:35	2022-01-18	05:26:35	https://twitter.com/kayondosirajism/status/1483309823533932545			1483309823533932545		FALSE	0		FALSE	en			FALSE	7	1483303229991661573	Twitter for Android	FALSE	1483303229991661573	Tweet	0	0
drplanktonguy	katehelmstedt									No	129			Retweet	2022-01-21 17:26:24	Want to model the complicated interactions between people, the environment, and ecosystem services? We think socio-ecological networks can be really useful, and our new @Trends_Ecol_Evo paper is here to help 1/n https://t.co/GIvmmCOmRH https://t.co/arXW8oAqDz	https://www.sciencedirect.com/science/article/abs/pii/S0169534721003177	sciencedirect.com		https://pbs.twimg.com/media/FJmgOZXagAME4-6.jpg	https://pbs.twimg.com/media/FJmgOZXagAME4-6.jpg	2022-01-21 17:26:24	2022-01-21	17:26:24	https://twitter.com/drplanktonguy/status/1484578135500890112			1484578135500890112		FALSE	0		FALSE	en			FALSE	91	1484394339514318848	Twitter for Android	FALSE	1484394339514318848	Tweet	0	0
cpgis_media	cpgis_media									No	130			Tweet	2022-01-17 13:17:56	Postdoctoral researcher position in modelling land use decision-making relevant for ecosystem services available at the University of Bayreuth https://t.co/RoigdnyZEF position open until filled(appointment begins 1 Mar 2022)	https://www.pes.uni-bayreuth.de/en/professorship/open_positions/2022_Susalps_III/index.html	uni-bayreuth.de			https://pbs.twimg.com/profile_images/1468802151539515396/In4P6Nks_normal.jpg	2022-01-17 13:17:56	2022-01-17	13:17:56	https://twitter.com/cpgis_media/status/1483066057384419332			1483066057384419332		FALSE	1		FALSE	en			FALSE	3		Twitter Web App	FALSE	1483066057384419332	Tweet	0	0
gonzalez_lagos	katehelmstedt									No	131			Retweet	2022-01-21 17:42:44	Want to model the complicated interactions between people, the environment, and ecosystem services? We think socio-ecological networks can be really useful, and our new @Trends_Ecol_Evo paper is here to help 1/n https://t.co/GIvmmCOmRH https://t.co/arXW8oAqDz	https://www.sciencedirect.com/science/article/abs/pii/S0169534721003177	sciencedirect.com		https://pbs.twimg.com/media/FJmgOZXagAME4-6.jpg	https://pbs.twimg.com/media/FJmgOZXagAME4-6.jpg	2022-01-21 17:42:44	2022-01-21	17:42:44	https://twitter.com/gonzalez_lagos/status/1484582247097327622			1484582247097327622		FALSE	0		FALSE	en			FALSE	91	1484394339514318848	Twitter for iPhone	FALSE	1484394339514318848	Tweet	0	0
thewirescience	aathiperinchery									No	132			Replies to	2022-01-18 05:32:13	@aathiperinchery Reason 1: The environment at large provides ecosystem services. https://t.co/m8vIzW3GqF	https://science.thewire.in/environment/india-why-you-should-care-about-the-environment-too/	thewire.in			https://pbs.twimg.com/profile_images/852541703957303296/iUcPnpWS_normal.jpg	2022-01-18 05:32:13	2022-01-18	05:32:13	https://twitter.com/thewirescience/status/1483311244241420293			1483311244241420293	1483311160502153216	FALSE	1	846292591385575424	FALSE	en			FALSE	0		TweetDeck	FALSE	1483311160502153216	Tweet	0	0
bhi_global	bhi_global									No	133			Tweet	2021-12-20 10:02:38	#BiodiversityConservation advances global health priorities and provides important ecosystem services that help to maintain health. Therefore, integrating efforts to prevent biodiversity loss and ecosystem degradation into the global health agenda should be priority. https://t.co/ErGF5hFOz4			biodiversityconservation	https://pbs.twimg.com/media/FHCuZXqWQAM5BmA.jpg	https://pbs.twimg.com/media/FHCuZXqWQAM5BmA.jpg	2021-12-20 10:02:38	2021-12-20	10:02:38	https://twitter.com/bhi_global/status/1472870046892503044			1472870046892503044		FALSE	70		FALSE	en			FALSE	33		Twitter Web App	FALSE	1472870046892503044	Retweet	0	0
topiltzincm	katehelmstedt									No	134			Retweet	2022-01-21 17:50:42	Want to model the complicated interactions between people, the environment, and ecosystem services? We think socio-ecological networks can be really useful, and our new @Trends_Ecol_Evo paper is here to help 1/n https://t.co/GIvmmCOmRH https://t.co/arXW8oAqDz	https://www.sciencedirect.com/science/article/abs/pii/S0169534721003177	sciencedirect.com		https://pbs.twimg.com/media/FJmgOZXagAME4-6.jpg	https://pbs.twimg.com/media/FJmgOZXagAME4-6.jpg	2022-01-21 17:50:42	2022-01-21	17:50:42	https://twitter.com/topiltzincm/status/1484584250166886403			1484584250166886403		FALSE	0		FALSE	en			FALSE	91	1484394339514318848	Twitter for iPad	FALSE	1484394339514318848	Tweet	0	0
agroecoven	katehelmstedt									No	135			Retweet	2022-01-21 18:46:52	Want to model the complicated interactions between people, the environment, and ecosystem services? We think socio-ecological networks can be really useful, and our new @Trends_Ecol_Evo paper is here to help 1/n https://t.co/GIvmmCOmRH https://t.co/arXW8oAqDz	https://www.sciencedirect.com/science/article/abs/pii/S0169534721003177	sciencedirect.com		https://pbs.twimg.com/media/FJmgOZXagAME4-6.jpg	https://pbs.twimg.com/media/FJmgOZXagAME4-6.jpg	2022-01-21 18:46:52	2022-01-21	18:46:52	https://twitter.com/agroecoven/status/1484598387764862979			1484598387764862979		FALSE	0		FALSE	en			FALSE	91	1484394339514318848	Twitter for Android	FALSE	1484394339514318848	Tweet	0	0
gw_shannon	katehelmstedt									No	136			Retweet	2022-01-21 19:05:59	Want to model the complicated interactions between people, the environment, and ecosystem services? We think socio-ecological networks can be really useful, and our new @Trends_Ecol_Evo paper is here to help 1/n https://t.co/GIvmmCOmRH https://t.co/arXW8oAqDz	https://www.sciencedirect.com/science/article/abs/pii/S0169534721003177	sciencedirect.com		https://pbs.twimg.com/media/FJmgOZXagAME4-6.jpg	https://pbs.twimg.com/media/FJmgOZXagAME4-6.jpg	2022-01-21 19:05:59	2022-01-21	19:05:59	https://twitter.com/gw_shannon/status/1484603195490172928			1484603195490172928		FALSE	0		FALSE	en			FALSE	91	1484394339514318848	Twitter for iPhone	FALSE	1484394339514318848	Tweet	0	0
lirsamuni	katehelmstedt									No	137			Retweet	2022-01-21 19:26:11	Want to model the complicated interactions between people, the environment, and ecosystem services? We think socio-ecological networks can be really useful, and our new @Trends_Ecol_Evo paper is here to help 1/n https://t.co/GIvmmCOmRH https://t.co/arXW8oAqDz	https://www.sciencedirect.com/science/article/abs/pii/S0169534721003177	sciencedirect.com		https://pbs.twimg.com/media/FJmgOZXagAME4-6.jpg	https://pbs.twimg.com/media/FJmgOZXagAME4-6.jpg	2022-01-21 19:26:11	2022-01-21	19:26:11	https://twitter.com/lirsamuni/status/1484608282727747588			1484608282727747588		FALSE	0		FALSE	en			FALSE	91	1484394339514318848	Twitter for iPhone	FALSE	1484394339514318848	Tweet	0	0
costaterr	fantomfdn									No	138			Replies to	2022-01-18 06:56:00	@FantomFDN the apps on $ftm are booming business development in crypto ...a lot of apps incoming in $ftm blockChain unbelievable grow ecosystem services.... booming					https://pbs.twimg.com/profile_images/1382570843620974592/6Jr43wuK_normal.jpg	2022-01-18 06:56:00	2022-01-18	06:56:00	https://twitter.com/costaterr/status/1483332329166852096			1483332329166852096		FALSE	0	977020204071792641	FALSE	en			FALSE	0		Twitter for Android	FALSE	1483332329166852096	Tweet	0	0
justine_d_shaw	katehelmstedt									No	139			Retweet	2022-01-21 20:42:00	Want to model the complicated interactions between people, the environment, and ecosystem services? We think socio-ecological networks can be really useful, and our new @Trends_Ecol_Evo paper is here to help 1/n https://t.co/GIvmmCOmRH https://t.co/arXW8oAqDz	https://www.sciencedirect.com/science/article/abs/pii/S0169534721003177	sciencedirect.com		https://pbs.twimg.com/media/FJmgOZXagAME4-6.jpg	https://pbs.twimg.com/media/FJmgOZXagAME4-6.jpg	2022-01-21 20:42:00	2022-01-21	20:42:00	https://twitter.com/justine_d_shaw/status/1484627360419041280			1484627360419041280		FALSE	0		FALSE	en			FALSE	91	1484394339514318848	Twitter for iPhone	FALSE	1484394339514318848	Tweet	0	0
sesleuphana	sesleuphana									No	140			Tweet	2022-01-17 08:12:26	Which benefits can disaggregating #ecosystemservices in ES assessments provide? Maria Brück et al. (2022) explored why and how #disaggregation can improve human-nature relationships and understandings of ecosystem services. Check out our blog post below👇https://t.co/fcXvtHmVJh	https://science4sustainability.wordpress.com/2022/01/17/disaggregating-ecosystem-services-for-natural-resource-management-and-sustainability-why-and-how/	wordpress.com	ecosystemservices disaggregation		https://pbs.twimg.com/profile_images/1218953064314540033/7DrcGgYp_normal.jpg	2022-01-17 08:12:26	2022-01-17	08:12:26	https://twitter.com/sesleuphana/status/1482989175515361284			1482989175515361284		FALSE	8		FALSE	en			FALSE	3		Twitter for iPhone	FALSE	1482989175515361284	Retweet	0	0
mariabrueck	sesleuphana									No	141			Mentions	2022-01-17 08:50:51	First paper of my PhD has been published! We look at the #disaggregation of #ecosystemservices and #equity issues - check out the @SESLeuphana blog post below! Full paper here: https://t.co/ceJmI8fCTa https://t.co/V6DlQlTzSX	https://www.sciencedirect.com/science/article/pii/S2212041621001571 https://twitter.com/SESLeuphana/status/1482989175515361284	sciencedirect.com twitter.com	disaggregation ecosystemservices equity		https://pbs.twimg.com/profile_images/1468221006359715843/Dx5glRhY_normal.jpg	2022-01-17 08:50:51	2022-01-17	08:50:51	https://twitter.com/mariabrueck/status/1482998844078141441			1482998844078141441		FALSE	12		TRUE	en		1482989175515361284	FALSE	3		Twitter Web App	FALSE	1482998844078141441	Retweet	0	0
swissforestlab	katehelmstedt									No	142			Retweet	2022-01-21 20:55:17	Want to model the complicated interactions between people, the environment, and ecosystem services? We think socio-ecological networks can be really useful, and our new @Trends_Ecol_Evo paper is here to help 1/n https://t.co/GIvmmCOmRH https://t.co/arXW8oAqDz	https://www.sciencedirect.com/science/article/abs/pii/S0169534721003177	sciencedirect.com		https://pbs.twimg.com/media/FJmgOZXagAME4-6.jpg	https://pbs.twimg.com/media/FJmgOZXagAME4-6.jpg	2022-01-21 20:55:17	2022-01-21	20:55:17	https://twitter.com/swissforestlab/status/1484630703732056069			1484630703732056069		FALSE	0		FALSE	en			FALSE	91	1484394339514318848	Twitter Web App	FALSE	1484394339514318848	Tweet	0	0
p4gup	katehelmstedt									No	143			Retweet	2022-01-21 21:19:08	Want to model the complicated interactions between people, the environment, and ecosystem services? We think socio-ecological networks can be really useful, and our new @Trends_Ecol_Evo paper is here to help 1/n https://t.co/GIvmmCOmRH https://t.co/arXW8oAqDz	https://www.sciencedirect.com/science/article/abs/pii/S0169534721003177	sciencedirect.com		https://pbs.twimg.com/media/FJmgOZXagAME4-6.jpg	https://pbs.twimg.com/media/FJmgOZXagAME4-6.jpg	2022-01-21 21:19:08	2022-01-21	21:19:08	https://twitter.com/p4gup/status/1484636703805837312			1484636703805837312		FALSE	0		FALSE	en			FALSE	91	1484394339514318848	Twitter for Android	FALSE	1484394339514318848	Tweet	0	0
miahoogenboom	katehelmstedt									No	144			Retweet	2022-01-21 22:11:53	Want to model the complicated interactions between people, the environment, and ecosystem services? We think socio-ecological networks can be really useful, and our new @Trends_Ecol_Evo paper is here to help 1/n https://t.co/GIvmmCOmRH https://t.co/arXW8oAqDz	https://www.sciencedirect.com/science/article/abs/pii/S0169534721003177	sciencedirect.com		https://pbs.twimg.com/media/FJmgOZXagAME4-6.jpg	https://pbs.twimg.com/media/FJmgOZXagAME4-6.jpg	2022-01-21 22:11:53	2022-01-21	22:11:53	https://twitter.com/miahoogenboom/status/1484649978534707200			1484649978534707200		FALSE	0		FALSE	en			FALSE	91	1484394339514318848	Twitter for iPhone	FALSE	1484394339514318848	Tweet	0	0
anando9	katehelmstedt									No	145			Retweet	2022-01-21 22:36:43	Want to model the complicated interactions between people, the environment, and ecosystem services? We think socio-ecological networks can be really useful, and our new @Trends_Ecol_Evo paper is here to help 1/n https://t.co/GIvmmCOmRH https://t.co/arXW8oAqDz	https://www.sciencedirect.com/science/article/abs/pii/S0169534721003177	sciencedirect.com		https://pbs.twimg.com/media/FJmgOZXagAME4-6.jpg	https://pbs.twimg.com/media/FJmgOZXagAME4-6.jpg	2022-01-21 22:36:43	2022-01-21	22:36:43	https://twitter.com/anando9/status/1484656231134502913			1484656231134502913		FALSE	0		FALSE	en			FALSE	91	1484394339514318848	Twitter Web App	FALSE	1484394339514318848	Tweet	0	0
_fduron	katehelmstedt									No	146			Retweet	2022-01-21 22:52:24	Want to model the complicated interactions between people, the environment, and ecosystem services? We think socio-ecological networks can be really useful, and our new @Trends_Ecol_Evo paper is here to help 1/n https://t.co/GIvmmCOmRH https://t.co/arXW8oAqDz	https://www.sciencedirect.com/science/article/abs/pii/S0169534721003177	sciencedirect.com		https://pbs.twimg.com/media/FJmgOZXagAME4-6.jpg	https://pbs.twimg.com/media/FJmgOZXagAME4-6.jpg	2022-01-21 22:52:24	2022-01-21	22:52:24	https://twitter.com/_fduron/status/1484660175097282560			1484660175097282560		FALSE	0		FALSE	en			FALSE	91	1484394339514318848	Twitter for Android	FALSE	1484394339514318848	Tweet	0	0
mkoenalonso	katehelmstedt									No	147			Retweet	2022-01-21 22:59:47	Want to model the complicated interactions between people, the environment, and ecosystem services? We think socio-ecological networks can be really useful, and our new @Trends_Ecol_Evo paper is here to help 1/n https://t.co/GIvmmCOmRH https://t.co/arXW8oAqDz	https://www.sciencedirect.com/science/article/abs/pii/S0169534721003177	sciencedirect.com		https://pbs.twimg.com/media/FJmgOZXagAME4-6.jpg	https://pbs.twimg.com/media/FJmgOZXagAME4-6.jpg	2022-01-21 22:59:47	2022-01-21	22:59:47	https://twitter.com/mkoenalonso/status/1484662035317067779			1484662035317067779		FALSE	0		FALSE	en			FALSE	91	1484394339514318848	Twitter for iPhone	FALSE	1484394339514318848	Tweet	0	0
itshazimazman	katehelmstedt									No	148			Retweet	2022-01-22 01:53:53	Want to model the complicated interactions between people, the environment, and ecosystem services? We think socio-ecological networks can be really useful, and our new @Trends_Ecol_Evo paper is here to help 1/n https://t.co/GIvmmCOmRH https://t.co/arXW8oAqDz	https://www.sciencedirect.com/science/article/abs/pii/S0169534721003177	sciencedirect.com		https://pbs.twimg.com/media/FJmgOZXagAME4-6.jpg	https://pbs.twimg.com/media/FJmgOZXagAME4-6.jpg	2022-01-22 01:53:53	2022-01-22	01:53:53	https://twitter.com/itshazimazman/status/1484705848001970178			1484705848001970178		FALSE	0		FALSE	en			FALSE	91	1484394339514318848	Twitter for iPhone	FALSE	1484394339514318848	Tweet	0	0
jjames_smith	katehelmstedt									No	149			Retweet	2022-01-22 04:16:35	Want to model the complicated interactions between people, the environment, and ecosystem services? We think socio-ecological networks can be really useful, and our new @Trends_Ecol_Evo paper is here to help 1/n https://t.co/GIvmmCOmRH https://t.co/arXW8oAqDz	https://www.sciencedirect.com/science/article/abs/pii/S0169534721003177	sciencedirect.com		https://pbs.twimg.com/media/FJmgOZXagAME4-6.jpg	https://pbs.twimg.com/media/FJmgOZXagAME4-6.jpg	2022-01-22 04:16:35	2022-01-22	04:16:35	https://twitter.com/jjames_smith/status/1484741761650294785			1484741761650294785		FALSE	0		FALSE	en			FALSE	91	1484394339514318848	Twitter for Android	FALSE	1484394339514318848	Tweet	0	0
dpcmicheli	katehelmstedt									No	150			Retweet	2022-01-22 04:37:15	Want to model the complicated interactions between people, the environment, and ecosystem services? We think socio-ecological networks can be really useful, and our new @Trends_Ecol_Evo paper is here to help 1/n https://t.co/GIvmmCOmRH https://t.co/arXW8oAqDz	https://www.sciencedirect.com/science/article/abs/pii/S0169534721003177	sciencedirect.com		https://pbs.twimg.com/media/FJmgOZXagAME4-6.jpg	https://pbs.twimg.com/media/FJmgOZXagAME4-6.jpg	2022-01-22 04:37:15	2022-01-22	04:37:15	https://twitter.com/dpcmicheli/status/1484746962809540612			1484746962809540612		FALSE	0		FALSE	en			FALSE	91	1484394339514318848	Twitter for Android	FALSE	1484394339514318848	Tweet	0	0
invasionecology	katehelmstedt									No	151			Retweet	2022-01-22 04:43:11	Want to model the complicated interactions between people, the environment, and ecosystem services? We think socio-ecological networks can be really useful, and our new @Trends_Ecol_Evo paper is here to help 1/n https://t.co/GIvmmCOmRH https://t.co/arXW8oAqDz	https://www.sciencedirect.com/science/article/abs/pii/S0169534721003177	sciencedirect.com		https://pbs.twimg.com/media/FJmgOZXagAME4-6.jpg	https://pbs.twimg.com/media/FJmgOZXagAME4-6.jpg	2022-01-22 04:43:11	2022-01-22	04:43:11	https://twitter.com/invasionecology/status/1484748453280649219			1484748453280649219		FALSE	0		FALSE	en			FALSE	91	1484394339514318848	Twitter for Android	FALSE	1484394339514318848	Tweet	0	0
axelluessow	axelluessow									No	152			Tweet	2022-01-17 17:58:18	Den Bericht „Ökosystemleistungen in der Stadt – Gesundheit schützen und Lebensqualität erhöhen“ gibt es auch als Langfassung: https://t.co/G3GGhJTDDn #EcoSystemServices	https://www.ufz.de/export/data/global/190508_TEEB_DE_Stadtbericht_Langfassung.pdf	ufz.de	ecosystemservices		https://pbs.twimg.com/profile_images/1409450043044728832/VMKpXwj7_normal.jpg	2022-01-17 17:58:18	2022-01-17	17:58:18	https://twitter.com/axelluessow/status/1483136612494200834			1483136612494200834	1483135413673934854	FALSE	2	26805815	FALSE	de			FALSE	1		Twitter Web App	FALSE	1483135413673934854	Tweet	0	0
brackenlab	katehelmstedt									No	153			Retweet	2022-01-22 04:47:51	Want to model the complicated interactions between people, the environment, and ecosystem services? We think socio-ecological networks can be really useful, and our new @Trends_Ecol_Evo paper is here to help 1/n https://t.co/GIvmmCOmRH https://t.co/arXW8oAqDz	https://www.sciencedirect.com/science/article/abs/pii/S0169534721003177	sciencedirect.com		https://pbs.twimg.com/media/FJmgOZXagAME4-6.jpg	https://pbs.twimg.com/media/FJmgOZXagAME4-6.jpg	2022-01-22 04:47:51	2022-01-22	04:47:51	https://twitter.com/brackenlab/status/1484749627328897024			1484749627328897024		FALSE	0		FALSE	en			FALSE	91	1484394339514318848	Twitter for iPhone	FALSE	1484394339514318848	Tweet	0	0
manuelfreestep	katehelmstedt									No	154			Retweet	2022-01-22 05:00:00	Want to model the complicated interactions between people, the environment, and ecosystem services? We think socio-ecological networks can be really useful, and our new @Trends_Ecol_Evo paper is here to help 1/n https://t.co/GIvmmCOmRH https://t.co/arXW8oAqDz	https://www.sciencedirect.com/science/article/abs/pii/S0169534721003177	sciencedirect.com		https://pbs.twimg.com/media/FJmgOZXagAME4-6.jpg	https://pbs.twimg.com/media/FJmgOZXagAME4-6.jpg	2022-01-22 05:00:00	2022-01-22	05:00:00	https://twitter.com/manuelfreestep/status/1484752688302723073			1484752688302723073		FALSE	0		FALSE	en			FALSE	91	1484394339514318848	Twitter Web App	FALSE	1484394339514318848	Tweet	0	0
bloomingnative	bloomingnative									No	155			Tweet	2022-01-18 09:15:34	We live in a world dominated by heavily human-impacted ecosystems, it is arguably urban areas that have been transformed most extensively. Presenting extreme challenges to biodiversity &amp; ecosystem services due to ongoing loss &amp; fragmentation of habitats. https://t.co/zfwykgO7vX				https://pbs.twimg.com/media/FJX6Y3_WUAEIuB6.jpg	https://pbs.twimg.com/media/FJX6Y3_WUAEIuB6.jpg	2022-01-18 09:15:34	2022-01-18	09:15:34	https://twitter.com/bloomingnative/status/1483367450351710210			1483367450351710210		FALSE	1		FALSE	en			FALSE	0		Twitter Web App	FALSE	1483367450351710210	Tweet	0	0
hollykirk	katehelmstedt									No	156			Retweet	2022-01-22 05:33:03	Want to model the complicated interactions between people, the environment, and ecosystem services? We think socio-ecological networks can be really useful, and our new @Trends_Ecol_Evo paper is here to help 1/n https://t.co/GIvmmCOmRH https://t.co/arXW8oAqDz	https://www.sciencedirect.com/science/article/abs/pii/S0169534721003177	sciencedirect.com		https://pbs.twimg.com/media/FJmgOZXagAME4-6.jpg	https://pbs.twimg.com/media/FJmgOZXagAME4-6.jpg	2022-01-22 05:33:03	2022-01-22	05:33:03	https://twitter.com/hollykirk/status/1484761005653893122			1484761005653893122		FALSE	0		FALSE	en			FALSE	91	1484394339514318848	Twitter for Android	FALSE	1484394339514318848	Tweet	0	0
mattbetts11	diegozarrate									No	157			Mentions	2022-01-12 15:25:08	Protected areas or Payments for Ecosystem Services for biodiversity conservation? Congrats to @DiegoZarrate and others on this new paper! https://t.co/hnGFZoVNxI https://t.co/iaAokzGVee	https://royalsocietypublishing.org/doi/10.1098/rsos.201154?cookieSet=1	royalsocietypublishing.org		https://pbs.twimg.com/media/FI6V4emVkAAzS73.jpg	https://pbs.twimg.com/media/FI6V4emVkAAzS73.jpg	2022-01-12 15:25:08	2022-01-12	15:25:08	https://twitter.com/mattbetts11/status/1481286129827852289			1481286129827852289		FALSE	41		FALSE	en			FALSE	10		Twitter for iPhone	FALSE	1481286129827852289	Retweet	0	0
rsocpublishing	diegozarrate									No	158			MentionsInRetweet	2022-01-17 13:26:12	Protected areas or Payments for Ecosystem Services for biodiversity conservation? Congrats to @DiegoZarrate and others on this new paper! https://t.co/hnGFZoVNxI https://t.co/iaAokzGVee	https://royalsocietypublishing.org/doi/10.1098/rsos.201154?cookieSet=1	royalsocietypublishing.org		https://pbs.twimg.com/media/FI6V4emVkAAzS73.jpg	https://pbs.twimg.com/media/FI6V4emVkAAzS73.jpg	2022-01-17 13:26:12	2022-01-17	13:26:12	https://twitter.com/rsocpublishing/status/1483068136580599813			1483068136580599813		FALSE	0		FALSE	en			FALSE	10	1481286129827852289	Twitter Web App	FALSE	1481286129827852289	Tweet	0	0
andrewdunn10	diegozarrate									No	159			MentionsInRetweet	2022-01-17 13:55:57	Protected areas or Payments for Ecosystem Services for biodiversity conservation? Congrats to @DiegoZarrate and others on this new paper! https://t.co/hnGFZoVNxI https://t.co/iaAokzGVee	https://royalsocietypublishing.org/doi/10.1098/rsos.201154?cookieSet=1	royalsocietypublishing.org		https://pbs.twimg.com/media/FI6V4emVkAAzS73.jpg	https://pbs.twimg.com/media/FI6V4emVkAAzS73.jpg	2022-01-17 13:55:57	2022-01-17	13:55:57	https://twitter.com/andrewdunn10/status/1483075623107104776			1483075623107104776		FALSE	0		FALSE	en			FALSE	10	1481286129827852289	Twitter for Android	FALSE	1481286129827852289	Tweet	0	0
lymburner74	katehelmstedt									No	160			Retweet	2022-01-22 05:58:21	Want to model the complicated interactions between people, the environment, and ecosystem services? We think socio-ecological networks can be really useful, and our new @Trends_Ecol_Evo paper is here to help 1/n https://t.co/GIvmmCOmRH https://t.co/arXW8oAqDz	https://www.sciencedirect.com/science/article/abs/pii/S0169534721003177	sciencedirect.com		https://pbs.twimg.com/media/FJmgOZXagAME4-6.jpg	https://pbs.twimg.com/media/FJmgOZXagAME4-6.jpg	2022-01-22 05:58:21	2022-01-22	05:58:21	https://twitter.com/lymburner74/status/1484767370170474496			1484767370170474496		FALSE	0		FALSE	en			FALSE	91	1484394339514318848	Twitter for iPhone	FALSE	1484394339514318848	Tweet	0	0
cecilia_hdezp	katehelmstedt									No	161			Retweet	2022-01-22 06:27:41	Want to model the complicated interactions between people, the environment, and ecosystem services? We think socio-ecological networks can be really useful, and our new @Trends_Ecol_Evo paper is here to help 1/n https://t.co/GIvmmCOmRH https://t.co/arXW8oAqDz	https://www.sciencedirect.com/science/article/abs/pii/S0169534721003177	sciencedirect.com		https://pbs.twimg.com/media/FJmgOZXagAME4-6.jpg	https://pbs.twimg.com/media/FJmgOZXagAME4-6.jpg	2022-01-22 06:27:41	2022-01-22	06:27:41	https://twitter.com/cecilia_hdezp/status/1484774751075995650			1484774751075995650		FALSE	0		FALSE	en			FALSE	91	1484394339514318848	Twitter for Android	FALSE	1484394339514318848	Tweet	0	0
hazelsj	katehelmstedt									No	162			Retweet	2022-01-22 06:33:15	Want to model the complicated interactions between people, the environment, and ecosystem services? We think socio-ecological networks can be really useful, and our new @Trends_Ecol_Evo paper is here to help 1/n https://t.co/GIvmmCOmRH https://t.co/arXW8oAqDz	https://www.sciencedirect.com/science/article/abs/pii/S0169534721003177	sciencedirect.com		https://pbs.twimg.com/media/FJmgOZXagAME4-6.jpg	https://pbs.twimg.com/media/FJmgOZXagAME4-6.jpg	2022-01-22 06:33:15	2022-01-22	06:33:15	https://twitter.com/hazelsj/status/1484776154972438528			1484776154972438528		FALSE	0		FALSE	en			FALSE	91	1484394339514318848	Twitter for Android	FALSE	1484394339514318848	Tweet	0	0
john_tibby	frontenvsci									No	163			MentionsInRetweet	2022-01-18 09:51:39	First first-author paper from my labmate, Daniel Chilton - and it's a ripper! Freshwater #eflows are vital to the estuarine ecosystem processes supporting their biodiversity &amp; ecosystem services @UniAdelSciences @FrontEnvSci https://t.co/gkLRkcFKsO	https://www.frontiersin.org/articles/10.3389/fenvs.2021.764218/full	frontiersin.org	eflows		https://pbs.twimg.com/profile_images/1391342788868939778/I6tk1AeR_normal.jpg	2022-01-18 09:51:39	2022-01-18	09:51:39	https://twitter.com/john_tibby/status/1483376529141006340			1483376529141006340		FALSE	0		FALSE	en			FALSE	5	1483374668543565829	Twitter for iPad	FALSE	1483374668543565829	Tweet	0	0
john_tibby	uniadelsciences									No	164			MentionsInRetweet	2022-01-18 09:51:39	First first-author paper from my labmate, Daniel Chilton - and it's a ripper! Freshwater #eflows are vital to the estuarine ecosystem processes supporting their biodiversity &amp; ecosystem services @UniAdelSciences @FrontEnvSci https://t.co/gkLRkcFKsO	https://www.frontiersin.org/articles/10.3389/fenvs.2021.764218/full	frontiersin.org	eflows		https://pbs.twimg.com/profile_images/1391342788868939778/I6tk1AeR_normal.jpg	2022-01-18 09:51:39	2022-01-18	09:51:39	https://twitter.com/john_tibby/status/1483376529141006340			1483376529141006340		FALSE	0		FALSE	en			FALSE	5	1483374668543565829	Twitter for iPad	FALSE	1483374668543565829	Tweet	0	0
jskawe	katehelmstedt									No	165			Retweet	2022-01-22 06:44:33	Want to model the complicated interactions between people, the environment, and ecosystem services? We think socio-ecological networks can be really useful, and our new @Trends_Ecol_Evo paper is here to help 1/n https://t.co/GIvmmCOmRH https://t.co/arXW8oAqDz	https://www.sciencedirect.com/science/article/abs/pii/S0169534721003177	sciencedirect.com		https://pbs.twimg.com/media/FJmgOZXagAME4-6.jpg	https://pbs.twimg.com/media/FJmgOZXagAME4-6.jpg	2022-01-22 06:44:33	2022-01-22	06:44:33	https://twitter.com/jskawe/status/1484778997817004033			1484778997817004033		FALSE	0		FALSE	en			FALSE	91	1484394339514318848	Twitter Web App	FALSE	1484394339514318848	Tweet	0	0
farmingfutures	davymccracken									No	166			Mentions	2022-01-18 09:59:00	Assessing the potential delivery of ecosystem services by farmlands under contrasting management intensities @DavyMcCracken @ecologyandsociety1 https://t.co/qfbLSfkeWr	https://www.nlaf.uk/Library/Default.aspx?ReturnUrl=/Library/pl/ZWVhNzBlY2QtZWJjNi00YWZiLWE1MTAtNWExOTFiMjJjOWU1LjI3NzY5	nlaf.uk			https://pbs.twimg.com/profile_images/1172142569456906241/VFimlXXn_normal.jpg	2022-01-18 09:59:00	2022-01-18	09:59:00	https://twitter.com/farmingfutures/status/1483378379680329730			1483378379680329730		FALSE	1		FALSE	en			FALSE	0		TweetDeck	FALSE	1483378379680329730	Tweet	0	0
ultraworldwide0	ultraworldwide0									No	167			Tweet	2022-01-15 23:35:15	#Ultrafact #10 #UOS is the #token and the FUEL of the Ultra #blockchain. UOS is used for transactions on the platform. All purchases of games, virtual items and ecosystem services require the use of UOS, which will generate constant demand for the token as the ecosystem grows. https://t.co/9w27d64azN			ultrafact uos token blockchain	https://pbs.twimg.com/media/FJLi08qX0AYrtaq.jpg	https://pbs.twimg.com/media/FJLi08qX0AYrtaq.jpg	2022-01-15 23:35:15	2022-01-15	23:35:15	https://twitter.com/ultraworldwide0/status/1482496632751116289			1482496632751116289		FALSE	43		FALSE	en			FALSE	9		Twitter for Android	FALSE	1482496632751116289	Retweet	0	0
antarcticmoss	katehelmstedt									No	168			Retweet	2022-01-22 08:14:47	Want to model the complicated interactions between people, the environment, and ecosystem services? We think socio-ecological networks can be really useful, and our new @Trends_Ecol_Evo paper is here to help 1/n https://t.co/GIvmmCOmRH https://t.co/arXW8oAqDz	https://www.sciencedirect.com/science/article/abs/pii/S0169534721003177	sciencedirect.com		https://pbs.twimg.com/media/FJmgOZXagAME4-6.jpg	https://pbs.twimg.com/media/FJmgOZXagAME4-6.jpg	2022-01-22 08:14:47	2022-01-22	08:14:47	https://twitter.com/antarcticmoss/status/1484801706101964802			1484801706101964802		FALSE	0		FALSE	en			FALSE	91	1484394339514318848	Twitter for iPhone	FALSE	1484394339514318848	Tweet	0	0
vrguezestevez	dehesamontado									No	169			Mentions	2022-01-18 09:09:55	Interesting paper studies worldwide #oak systems "Provisioning ecosystem services related with oak (Quercus) systems: a review of challenges and opportunities" https://t.co/11f7DemxNV @ICRAF @SEEPastos @FEDEHESA_ @DEHESAMONTADO #montado #agroforestry https://t.co/nYdC0p4Tmb	https://link.springer.com/epdf/10.1007/s10457-021-00718-3?sharing_token=BPIa8RhUqHd9kOA9lR9g__e4RwlQNchNByi7wbcMAY5JbnquXZL3CwSjGz9xxxHS8jREY-Tvn8BsRBlz_BV4P119rzYPlMknAJzGngyIroQS1yIiQCRWxYwW0NAyzauxyQtsEElD05JTSqorJXd0VZfLUFBRlx05Ya48YfJ3N38%3D	springer.com	oak montado agroforestry	https://pbs.twimg.com/media/FJX3XfoXMAYgzs8.jpg	https://pbs.twimg.com/media/FJX3XfoXMAYgzs8.jpg	2022-01-18 09:09:55	2022-01-18	09:09:55	https://twitter.com/vrguezestevez/status/1483366028633587718			1483366028633587718		FALSE	4		FALSE	en			FALSE	1		Twitter Web App	FALSE	1483366028633587718	Tweet	0	0
navarro_alb	dehesamontado									No	170			MentionsInRetweet	2022-01-18 10:32:01	Interesting paper studies worldwide #oak systems "Provisioning ecosystem services related with oak (Quercus) systems: a review of challenges and opportunities" https://t.co/11f7DemxNV @ICRAF @SEEPastos @FEDEHESA_ @DEHESAMONTADO #montado #agroforestry https://t.co/nYdC0p4Tmb	https://link.springer.com/epdf/10.1007/s10457-021-00718-3?sharing_token=BPIa8RhUqHd9kOA9lR9g__e4RwlQNchNByi7wbcMAY5JbnquXZL3CwSjGz9xxxHS8jREY-Tvn8BsRBlz_BV4P119rzYPlMknAJzGngyIroQS1yIiQCRWxYwW0NAyzauxyQtsEElD05JTSqorJXd0VZfLUFBRlx05Ya48YfJ3N38%3D	springer.com	oak montado agroforestry	https://pbs.twimg.com/media/FJX3XfoXMAYgzs8.jpg	https://pbs.twimg.com/media/FJX3XfoXMAYgzs8.jpg	2022-01-18 10:32:01	2022-01-18	10:32:01	https://twitter.com/navarro_alb/status/1483386689473110020			1483386689473110020		FALSE	0		FALSE	en			FALSE	1	1483366028633587718	Twitter for Android	FALSE	1483366028633587718	Tweet	0	0
vrguezestevez	fedehesa_									No	171			Mentions	2022-01-18 09:09:55	Interesting paper studies worldwide #oak systems "Provisioning ecosystem services related with oak (Quercus) systems: a review of challenges and opportunities" https://t.co/11f7DemxNV @ICRAF @SEEPastos @FEDEHESA_ @DEHESAMONTADO #montado #agroforestry https://t.co/nYdC0p4Tmb	https://link.springer.com/epdf/10.1007/s10457-021-00718-3?sharing_token=BPIa8RhUqHd9kOA9lR9g__e4RwlQNchNByi7wbcMAY5JbnquXZL3CwSjGz9xxxHS8jREY-Tvn8BsRBlz_BV4P119rzYPlMknAJzGngyIroQS1yIiQCRWxYwW0NAyzauxyQtsEElD05JTSqorJXd0VZfLUFBRlx05Ya48YfJ3N38%3D	springer.com	oak montado agroforestry	https://pbs.twimg.com/media/FJX3XfoXMAYgzs8.jpg	https://pbs.twimg.com/media/FJX3XfoXMAYgzs8.jpg	2022-01-18 09:09:55	2022-01-18	09:09:55	https://twitter.com/vrguezestevez/status/1483366028633587718			1483366028633587718		FALSE	4		FALSE	en			FALSE	1		Twitter Web App	FALSE	1483366028633587718	Tweet	0	0
navarro_alb	fedehesa_									No	172			MentionsInRetweet	2022-01-18 10:32:01	Interesting paper studies worldwide #oak systems "Provisioning ecosystem services related with oak (Quercus) systems: a review of challenges and opportunities" https://t.co/11f7DemxNV @ICRAF @SEEPastos @FEDEHESA_ @DEHESAMONTADO #montado #agroforestry https://t.co/nYdC0p4Tmb	https://link.springer.com/epdf/10.1007/s10457-021-00718-3?sharing_token=BPIa8RhUqHd9kOA9lR9g__e4RwlQNchNByi7wbcMAY5JbnquXZL3CwSjGz9xxxHS8jREY-Tvn8BsRBlz_BV4P119rzYPlMknAJzGngyIroQS1yIiQCRWxYwW0NAyzauxyQtsEElD05JTSqorJXd0VZfLUFBRlx05Ya48YfJ3N38%3D	springer.com	oak montado agroforestry	https://pbs.twimg.com/media/FJX3XfoXMAYgzs8.jpg	https://pbs.twimg.com/media/FJX3XfoXMAYgzs8.jpg	2022-01-18 10:32:01	2022-01-18	10:32:01	https://twitter.com/navarro_alb/status/1483386689473110020			1483386689473110020		FALSE	0		FALSE	en			FALSE	1	1483366028633587718	Twitter for Android	FALSE	1483366028633587718	Tweet	0	0
vrguezestevez	seepastos									No	173			Mentions	2022-01-18 09:09:55	Interesting paper studies worldwide #oak systems "Provisioning ecosystem services related with oak (Quercus) systems: a review of challenges and opportunities" https://t.co/11f7DemxNV @ICRAF @SEEPastos @FEDEHESA_ @DEHESAMONTADO #montado #agroforestry https://t.co/nYdC0p4Tmb	https://link.springer.com/epdf/10.1007/s10457-021-00718-3?sharing_token=BPIa8RhUqHd9kOA9lR9g__e4RwlQNchNByi7wbcMAY5JbnquXZL3CwSjGz9xxxHS8jREY-Tvn8BsRBlz_BV4P119rzYPlMknAJzGngyIroQS1yIiQCRWxYwW0NAyzauxyQtsEElD05JTSqorJXd0VZfLUFBRlx05Ya48YfJ3N38%3D	springer.com	oak montado agroforestry	https://pbs.twimg.com/media/FJX3XfoXMAYgzs8.jpg	https://pbs.twimg.com/media/FJX3XfoXMAYgzs8.jpg	2022-01-18 09:09:55	2022-01-18	09:09:55	https://twitter.com/vrguezestevez/status/1483366028633587718			1483366028633587718		FALSE	4		FALSE	en			FALSE	1		Twitter Web App	FALSE	1483366028633587718	Tweet	0	0
navarro_alb	seepastos									No	174			MentionsInRetweet	2022-01-18 10:32:01	Interesting paper studies worldwide #oak systems "Provisioning ecosystem services related with oak (Quercus) systems: a review of challenges and opportunities" https://t.co/11f7DemxNV @ICRAF @SEEPastos @FEDEHESA_ @DEHESAMONTADO #montado #agroforestry https://t.co/nYdC0p4Tmb	https://link.springer.com/epdf/10.1007/s10457-021-00718-3?sharing_token=BPIa8RhUqHd9kOA9lR9g__e4RwlQNchNByi7wbcMAY5JbnquXZL3CwSjGz9xxxHS8jREY-Tvn8BsRBlz_BV4P119rzYPlMknAJzGngyIroQS1yIiQCRWxYwW0NAyzauxyQtsEElD05JTSqorJXd0VZfLUFBRlx05Ya48YfJ3N38%3D	springer.com	oak montado agroforestry	https://pbs.twimg.com/media/FJX3XfoXMAYgzs8.jpg	https://pbs.twimg.com/media/FJX3XfoXMAYgzs8.jpg	2022-01-18 10:32:01	2022-01-18	10:32:01	https://twitter.com/navarro_alb/status/1483386689473110020			1483386689473110020		FALSE	0		FALSE	en			FALSE	1	1483366028633587718	Twitter for Android	FALSE	1483366028633587718	Tweet	0	0
vrguezestevez	icraf									No	175			Mentions	2022-01-18 09:09:55	Interesting paper studies worldwide #oak systems "Provisioning ecosystem services related with oak (Quercus) systems: a review of challenges and opportunities" https://t.co/11f7DemxNV @ICRAF @SEEPastos @FEDEHESA_ @DEHESAMONTADO #montado #agroforestry https://t.co/nYdC0p4Tmb	https://link.springer.com/epdf/10.1007/s10457-021-00718-3?sharing_token=BPIa8RhUqHd9kOA9lR9g__e4RwlQNchNByi7wbcMAY5JbnquXZL3CwSjGz9xxxHS8jREY-Tvn8BsRBlz_BV4P119rzYPlMknAJzGngyIroQS1yIiQCRWxYwW0NAyzauxyQtsEElD05JTSqorJXd0VZfLUFBRlx05Ya48YfJ3N38%3D	springer.com	oak montado agroforestry	https://pbs.twimg.com/media/FJX3XfoXMAYgzs8.jpg	https://pbs.twimg.com/media/FJX3XfoXMAYgzs8.jpg	2022-01-18 09:09:55	2022-01-18	09:09:55	https://twitter.com/vrguezestevez/status/1483366028633587718			1483366028633587718		FALSE	4		FALSE	en			FALSE	1		Twitter Web App	FALSE	1483366028633587718	Tweet	0	0
innovatart	katehelmstedt									No	176			Retweet	2022-01-22 08:15:26	Want to model the complicated interactions between people, the environment, and ecosystem services? We think socio-ecological networks can be really useful, and our new @Trends_Ecol_Evo paper is here to help 1/n https://t.co/GIvmmCOmRH https://t.co/arXW8oAqDz	https://www.sciencedirect.com/science/article/abs/pii/S0169534721003177	sciencedirect.com		https://pbs.twimg.com/media/FJmgOZXagAME4-6.jpg	https://pbs.twimg.com/media/FJmgOZXagAME4-6.jpg	2022-01-22 08:15:26	2022-01-22	08:15:26	https://twitter.com/innovatart/status/1484801867158798336			1484801867158798336		FALSE	0		FALSE	en			FALSE	91	1484394339514318848	Twitter for Android	FALSE	1484394339514318848	Tweet	0	0
navarro_alb	icraf									No	177			MentionsInRetweet	2022-01-18 10:32:01	Interesting paper studies worldwide #oak systems "Provisioning ecosystem services related with oak (Quercus) systems: a review of challenges and opportunities" https://t.co/11f7DemxNV @ICRAF @SEEPastos @FEDEHESA_ @DEHESAMONTADO #montado #agroforestry https://t.co/nYdC0p4Tmb	https://link.springer.com/epdf/10.1007/s10457-021-00718-3?sharing_token=BPIa8RhUqHd9kOA9lR9g__e4RwlQNchNByi7wbcMAY5JbnquXZL3CwSjGz9xxxHS8jREY-Tvn8BsRBlz_BV4P119rzYPlMknAJzGngyIroQS1yIiQCRWxYwW0NAyzauxyQtsEElD05JTSqorJXd0VZfLUFBRlx05Ya48YfJ3N38%3D	springer.com	oak montado agroforestry	https://pbs.twimg.com/media/FJX3XfoXMAYgzs8.jpg	https://pbs.twimg.com/media/FJX3XfoXMAYgzs8.jpg	2022-01-18 10:32:01	2022-01-18	10:32:01	https://twitter.com/navarro_alb/status/1483386689473110020			1483386689473110020		FALSE	0		FALSE	en			FALSE	1	1483366028633587718	Twitter for Android	FALSE	1483366028633587718	Tweet	0	0
kenosuka	katehelmstedt									No	178			Retweet	2022-01-22 08:19:25	Want to model the complicated interactions between people, the environment, and ecosystem services? We think socio-ecological networks can be really useful, and our new @Trends_Ecol_Evo paper is here to help 1/n https://t.co/GIvmmCOmRH https://t.co/arXW8oAqDz	https://www.sciencedirect.com/science/article/abs/pii/S0169534721003177	sciencedirect.com		https://pbs.twimg.com/media/FJmgOZXagAME4-6.jpg	https://pbs.twimg.com/media/FJmgOZXagAME4-6.jpg	2022-01-22 08:19:25	2022-01-22	08:19:25	https://twitter.com/kenosuka/status/1484802870482509826			1484802870482509826		FALSE	0		FALSE	en			FALSE	91	1484394339514318848	Twitter for Android	FALSE	1484394339514318848	Tweet	0	0
jeffrey75327765	katehelmstedt									No	179			Retweet	2022-01-22 08:32:24	Want to model the complicated interactions between people, the environment, and ecosystem services? We think socio-ecological networks can be really useful, and our new @Trends_Ecol_Evo paper is here to help 1/n https://t.co/GIvmmCOmRH https://t.co/arXW8oAqDz	https://www.sciencedirect.com/science/article/abs/pii/S0169534721003177	sciencedirect.com		https://pbs.twimg.com/media/FJmgOZXagAME4-6.jpg	https://pbs.twimg.com/media/FJmgOZXagAME4-6.jpg	2022-01-22 08:32:24	2022-01-22	08:32:24	https://twitter.com/jeffrey75327765/status/1484806138520641538			1484806138520641538		FALSE	0		FALSE	en			FALSE	91	1484394339514318848	Twitter Web App	FALSE	1484394339514318848	Tweet	0	0
shibainucafe	borgarnft									No	180			Replies to	2022-01-18 10:50:30	@BorgarNFT #BestMetaverseBurger by @shibainucafe REAL world service and interplanetary ecosystem services #shibarmy #shib #1SHIBARMY https://t.co/UOG9b6uQFz			bestmetaverseburger shibarmy shib 1shibarmy	https://pbs.twimg.com/tweet_video_thumb/FJYQfkFaAAEjxGN.jpg	https://pbs.twimg.com/tweet_video_thumb/FJYQfkFaAAEjxGN.jpg	2022-01-18 10:50:30	2022-01-18	10:50:30	https://twitter.com/shibainucafe/status/1483391341480771589			1483391341480771589	1483307075887321090	FALSE	0	1446337834667888658	FALSE	en			FALSE	0		Twitter for Android	FALSE	1483307075887321090	Tweet	0	0
rsocpublishing	rsocpublishing									No	181			Tweet	2022-01-18 09:00:45	Connectivity #conservation at the crossroads - protected areas versus payments for ecosystem services in conserving connectivity for Colombian carnivores: https://t.co/B0npY7w1YE #RSOS #OpenAccess #ecology #biogeography https://t.co/D3xcO2CHhB	https://royalsocietypublishing.org/doi/10.1098/rsos.201154	royalsocietypublishing.org	conservation rsos openaccess ecology biogeography	https://pbs.twimg.com/media/FJX3cfOXsAEBNM_.jpg	https://pbs.twimg.com/media/FJX3cfOXsAEBNM_.jpg	2022-01-18 09:00:45	2022-01-18	09:00:45	https://twitter.com/rsocpublishing/status/1483363722777305091			1483363722777305091		FALSE	2		FALSE	en			FALSE	2		Hootsuite Inc.	FALSE	1483363722777305091	Tweet	0	0
naomiforrest22	katehelmstedt									No	182			Retweet	2022-01-22 10:00:15	Want to model the complicated interactions between people, the environment, and ecosystem services? We think socio-ecological networks can be really useful, and our new @Trends_Ecol_Evo paper is here to help 1/n https://t.co/GIvmmCOmRH https://t.co/arXW8oAqDz	https://www.sciencedirect.com/science/article/abs/pii/S0169534721003177	sciencedirect.com		https://pbs.twimg.com/media/FJmgOZXagAME4-6.jpg	https://pbs.twimg.com/media/FJmgOZXagAME4-6.jpg	2022-01-22 10:00:15	2022-01-22	10:00:15	https://twitter.com/naomiforrest22/status/1484828246894333952			1484828246894333952		FALSE	0		FALSE	en			FALSE	91	1484394339514318848	Twitter for iPhone	FALSE	1484394339514318848	Tweet	0	0
bernd_le_	katehelmstedt									No	183			Retweet	2022-01-22 14:39:48	Want to model the complicated interactions between people, the environment, and ecosystem services? We think socio-ecological networks can be really useful, and our new @Trends_Ecol_Evo paper is here to help 1/n https://t.co/GIvmmCOmRH https://t.co/arXW8oAqDz	https://www.sciencedirect.com/science/article/abs/pii/S0169534721003177	sciencedirect.com		https://pbs.twimg.com/media/FJmgOZXagAME4-6.jpg	https://pbs.twimg.com/media/FJmgOZXagAME4-6.jpg	2022-01-22 14:39:48	2022-01-22	14:39:48	https://twitter.com/bernd_le_/status/1484898596696858626			1484898596696858626		FALSE	0		FALSE	en			FALSE	91	1484394339514318848	Twitter for Android	FALSE	1484394339514318848	Tweet	0	0
coneyvon1	katehelmstedt									No	184			Retweet	2022-01-22 14:41:04	Want to model the complicated interactions between people, the environment, and ecosystem services? We think socio-ecological networks can be really useful, and our new @Trends_Ecol_Evo paper is here to help 1/n https://t.co/GIvmmCOmRH https://t.co/arXW8oAqDz	https://www.sciencedirect.com/science/article/abs/pii/S0169534721003177	sciencedirect.com		https://pbs.twimg.com/media/FJmgOZXagAME4-6.jpg	https://pbs.twimg.com/media/FJmgOZXagAME4-6.jpg	2022-01-22 14:41:04	2022-01-22	14:41:04	https://twitter.com/coneyvon1/status/1484898914880864267			1484898914880864267		FALSE	0		FALSE	en			FALSE	91	1484394339514318848	Twitter for Android	FALSE	1484394339514318848	Tweet	0	0
tobythemighty7	_thebastion_									No	185			Mentions	2022-01-18 11:38:18	IPBES Global Assessment Report on Biodiversity and Ecosystem Services: more than 40% of amphibian species, almost 33% of reef-forming corals, and more than a third of all marine mammals are threatened by anthropogenic activities. https://t.co/VYWNwvXglj via @_thebastion_	https://thebastion.co.in/politics-and/trailing-a-path-of-non-anthropogenic-jurisprudence-amidst-the-climate-crisis/	co.in			https://pbs.twimg.com/profile_images/490418089746395136/_B5MPpzg_normal.jpeg	2022-01-18 11:38:18	2022-01-18	11:38:18	https://twitter.com/tobythemighty7/status/1483403371956813824			1483403371956813824		FALSE	1		FALSE	en			FALSE	0		Twitter Web App	FALSE	1483403371956813824	Tweet	0	0
goyderinstitute	minaguli									No	186			Mentions	2022-01-18 01:52:54	#TeamGoyder will be running over 150km between 2-5 Feb for #WorldWetlandsRun with @minaguli Wetlands provide a huge variety of ecosystem services, yet are under threat world-wide from, for example, land-use change and climate change. Sign up here: https://t.co/gYOZTYxnBY https://t.co/buoVGroQb7	https://www.minaguli.com/	minaguli.com	teamgoyder worldwetlandsrun	https://pbs.twimg.com/media/FJWUrsCacAMiwUm.png	https://pbs.twimg.com/media/FJWUrsCacAMiwUm.png	2022-01-18 01:52:54	2022-01-18	01:52:54	https://twitter.com/goyderinstitute/status/1483256050455298050			1483256050455298050		FALSE	7		FALSE	en			FALSE	2		Twitter Web App	FALSE	1483256050455298050	Tweet	0	0
anwaryare1000	minaguli									No	187			MentionsInRetweet	2022-01-18 11:53:24	#TeamGoyder will be running over 150km between 2-5 Feb for #WorldWetlandsRun with @minaguli Wetlands provide a huge variety of ecosystem services, yet are under threat world-wide from, for example, land-use change and climate change. Sign up here: https://t.co/gYOZTYxnBY https://t.co/buoVGroQb7	https://www.minaguli.com/	minaguli.com	teamgoyder worldwetlandsrun	https://pbs.twimg.com/media/FJWUrsCacAMiwUm.png	https://pbs.twimg.com/media/FJWUrsCacAMiwUm.png	2022-01-18 11:53:24	2022-01-18	11:53:24	https://twitter.com/anwaryare1000/status/1483407170918141956			1483407170918141956		FALSE	0		FALSE	en			FALSE	2	1483256050455298050	Twitter for Android	FALSE	1483256050455298050	Tweet	0	0
the_wee_podcast	katehelmstedt									No	188			Retweet	2022-01-22 14:59:19	Want to model the complicated interactions between people, the environment, and ecosystem services? We think socio-ecological networks can be really useful, and our new @Trends_Ecol_Evo paper is here to help 1/n https://t.co/GIvmmCOmRH https://t.co/arXW8oAqDz	https://www.sciencedirect.com/science/article/abs/pii/S0169534721003177	sciencedirect.com		https://pbs.twimg.com/media/FJmgOZXagAME4-6.jpg	https://pbs.twimg.com/media/FJmgOZXagAME4-6.jpg	2022-01-22 14:59:19	2022-01-22	14:59:19	https://twitter.com/the_wee_podcast/status/1484903508482662404			1484903508482662404		FALSE	0		FALSE	en			FALSE	91	1484394339514318848	Twitter for iPhone	FALSE	1484394339514318848	Tweet	0	0
fern_unfurl	katehelmstedt									No	189			Retweet	2022-01-22 17:08:07	Want to model the complicated interactions between people, the environment, and ecosystem services? We think socio-ecological networks can be really useful, and our new @Trends_Ecol_Evo paper is here to help 1/n https://t.co/GIvmmCOmRH https://t.co/arXW8oAqDz	https://www.sciencedirect.com/science/article/abs/pii/S0169534721003177	sciencedirect.com		https://pbs.twimg.com/media/FJmgOZXagAME4-6.jpg	https://pbs.twimg.com/media/FJmgOZXagAME4-6.jpg	2022-01-22 17:08:07	2022-01-22	17:08:07	https://twitter.com/fern_unfurl/status/1484935923733340161			1484935923733340161		FALSE	0		FALSE	en			FALSE	91	1484394339514318848	Twitter Web App	FALSE	1484394339514318848	Tweet	0	0
euracalpine	euracalpine									No	190			Tweet	2022-01-17 14:34:31	Mountain grasslands where #agriculture remains "traditional" allow a stable provision of #EcosystemServices. And what about #forest regrowth and #urban sprawl? Discover how ES provision changes across #mountain landscapes in our latest publication! 👉 https://t.co/t0QUhUndnc https://t.co/jxNrZjuJG1	https://www.mdpi.com/2073-445X/11/1/49	mdpi.com	agriculture ecosystemservices forest urban mountain	https://pbs.twimg.com/media/FJT6CwzXwAcE_ks.jpg	https://pbs.twimg.com/media/FJT6CwzXwAcE_ks.jpg	2022-01-17 14:34:31	2022-01-17	14:34:31	https://twitter.com/euracalpine/status/1483085328084840450			1483085328084840450		FALSE	23		FALSE	en			FALSE	7		Twitter Web App	FALSE	1483085328084840450	Tweet	0	0
drsimon_goodman	katehelmstedt									No	191			Retweet	2022-01-22 17:33:25	Want to model the complicated interactions between people, the environment, and ecosystem services? We think socio-ecological networks can be really useful, and our new @Trends_Ecol_Evo paper is here to help 1/n https://t.co/GIvmmCOmRH https://t.co/arXW8oAqDz	https://www.sciencedirect.com/science/article/abs/pii/S0169534721003177	sciencedirect.com		https://pbs.twimg.com/media/FJmgOZXagAME4-6.jpg	https://pbs.twimg.com/media/FJmgOZXagAME4-6.jpg	2022-01-22 17:33:25	2022-01-22	17:33:25	https://twitter.com/drsimon_goodman/status/1484942289701117956			1484942289701117956		FALSE	0		FALSE	en			FALSE	91	1484394339514318848	Twitter for Android	FALSE	1484394339514318848	Tweet	0	0
treebeing	marymargaretbey									No	192			Mentions	2022-01-18 04:20:08	@muckypawdotca @alisatweetsmore @SmallsCreek @Metrolinx @TRCA_HQ @BradMBradford @beyrima @beynate @marymargaretbey This image communicates extent of change. Every ESA was designated for a specific natural features &amp; ecological function (seepage, wetlands communities). It can lose few trees here or there but not to extent to be cut here without undermining its ecosystem services as habitat. ht…				https://pbs.twimg.com/media/FJW0zVbXoAIpagL.jpg	https://pbs.twimg.com/media/FJW0zVbXoAIpagL.jpg	2022-01-18 04:20:08	2022-01-18	04:20:08	https://twitter.com/treebeing/status/1483293103993892864			1483293103993892864	1483235451695677441	FALSE	4	395477575	FALSE	en			FALSE	3		Twitter Web App	FALSE	1483235451695677441	Tweet	0	0
alisatweetsmore	marymargaretbey									No	193			MentionsInRetweet	2022-01-18 04:29:19	@muckypawdotca @alisatweetsmore @SmallsCreek @Metrolinx @TRCA_HQ @BradMBradford @beyrima @beynate @marymargaretbey This image communicates extent of change. Every ESA was designated for a specific natural features &amp; ecological function (seepage, wetlands communities). It can lose few trees here or there but not to extent to be cut here without undermining its ecosystem services as habitat. ht…				https://pbs.twimg.com/media/FJW0zVbXoAIpagL.jpg	https://pbs.twimg.com/media/FJW0zVbXoAIpagL.jpg	2022-01-18 04:29:19	2022-01-18	04:29:19	https://twitter.com/alisatweetsmore/status/1483295415277703173			1483295415277703173		FALSE	0		FALSE	en			FALSE	3	1483293103993892864	Twitter for iPhone	FALSE	1483293103993892864	Tweet	0	0
smallscreek	marymargaretbey									No	194			MentionsInRetweet	2022-01-18 04:52:37	@muckypawdotca @alisatweetsmore @SmallsCreek @Metrolinx @TRCA_HQ @BradMBradford @beyrima @beynate @marymargaretbey This image communicates extent of change. Every ESA was designated for a specific natural features &amp; ecological function (seepage, wetlands communities). It can lose few trees here or there but not to extent to be cut here without undermining its ecosystem services as habitat. ht…				https://pbs.twimg.com/media/FJW0zVbXoAIpagL.jpg	https://pbs.twimg.com/media/FJW0zVbXoAIpagL.jpg	2022-01-18 04:52:37	2022-01-18	04:52:37	https://twitter.com/smallscreek/status/1483301276586762240			1483301276586762240		FALSE	0		FALSE	en			FALSE	3	1483293103993892864	Twitter for Android	FALSE	1483293103993892864	Tweet	0	0
floyd_ruskin	marymargaretbey									No	195			MentionsInRetweet	2022-01-18 12:22:44	@muckypawdotca @alisatweetsmore @SmallsCreek @Metrolinx @TRCA_HQ @BradMBradford @beyrima @beynate @marymargaretbey This image communicates extent of change. Every ESA was designated for a specific natural features &amp; ecological function (seepage, wetlands communities). It can lose few trees here or there but not to extent to be cut here without undermining its ecosystem services as habitat. ht…				https://pbs.twimg.com/media/FJW0zVbXoAIpagL.jpg	https://pbs.twimg.com/media/FJW0zVbXoAIpagL.jpg	2022-01-18 12:22:44	2022-01-18	12:22:44	https://twitter.com/floyd_ruskin/status/1483414553174200320			1483414553174200320		FALSE	0		FALSE	en			FALSE	3	1483293103993892864	Twitter for Android	FALSE	1483293103993892864	Tweet	0	0
treebeing	beynate									No	196			Mentions	2022-01-18 04:20:08	@muckypawdotca @alisatweetsmore @SmallsCreek @Metrolinx @TRCA_HQ @BradMBradford @beyrima @beynate @marymargaretbey This image communicates extent of change. Every ESA was designated for a specific natural features &amp; ecological function (seepage, wetlands communities). It can lose few trees here or there but not to extent to be cut here without undermining its ecosystem services as habitat. ht…				https://pbs.twimg.com/media/FJW0zVbXoAIpagL.jpg	https://pbs.twimg.com/media/FJW0zVbXoAIpagL.jpg	2022-01-18 04:20:08	2022-01-18	04:20:08	https://twitter.com/treebeing/status/1483293103993892864			1483293103993892864	1483235451695677441	FALSE	4	395477575	FALSE	en			FALSE	3		Twitter Web App	FALSE	1483235451695677441	Tweet	0	0
alisatweetsmore	beynate									No	197			MentionsInRetweet	2022-01-18 04:29:19	@muckypawdotca @alisatweetsmore @SmallsCreek @Metrolinx @TRCA_HQ @BradMBradford @beyrima @beynate @marymargaretbey This image communicates extent of change. Every ESA was designated for a specific natural features &amp; ecological function (seepage, wetlands communities). It can lose few trees here or there but not to extent to be cut here without undermining its ecosystem services as habitat. ht…				https://pbs.twimg.com/media/FJW0zVbXoAIpagL.jpg	https://pbs.twimg.com/media/FJW0zVbXoAIpagL.jpg	2022-01-18 04:29:19	2022-01-18	04:29:19	https://twitter.com/alisatweetsmore/status/1483295415277703173			1483295415277703173		FALSE	0		FALSE	en			FALSE	3	1483293103993892864	Twitter for iPhone	FALSE	1483293103993892864	Tweet	0	0
smallscreek	beynate									No	198			MentionsInRetweet	2022-01-18 04:52:37	@muckypawdotca @alisatweetsmore @SmallsCreek @Metrolinx @TRCA_HQ @BradMBradford @beyrima @beynate @marymargaretbey This image communicates extent of change. Every ESA was designated for a specific natural features &amp; ecological function (seepage, wetlands communities). It can lose few trees here or there but not to extent to be cut here without undermining its ecosystem services as habitat. ht…				https://pbs.twimg.com/media/FJW0zVbXoAIpagL.jpg	https://pbs.twimg.com/media/FJW0zVbXoAIpagL.jpg	2022-01-18 04:52:37	2022-01-18	04:52:37	https://twitter.com/smallscreek/status/1483301276586762240			1483301276586762240		FALSE	0		FALSE	en			FALSE	3	1483293103993892864	Twitter for Android	FALSE	1483293103993892864	Tweet	0	0
floyd_ruskin	beynate									No	199			MentionsInRetweet	2022-01-18 12:22:44	@muckypawdotca @alisatweetsmore @SmallsCreek @Metrolinx @TRCA_HQ @BradMBradford @beyrima @beynate @marymargaretbey This image communicates extent of change. Every ESA was designated for a specific natural features &amp; ecological function (seepage, wetlands communities). It can lose few trees here or there but not to extent to be cut here without undermining its ecosystem services as habitat. ht…				https://pbs.twimg.com/media/FJW0zVbXoAIpagL.jpg	https://pbs.twimg.com/media/FJW0zVbXoAIpagL.jpg	2022-01-18 12:22:44	2022-01-18	12:22:44	https://twitter.com/floyd_ruskin/status/1483414553174200320			1483414553174200320		FALSE	0		FALSE	en			FALSE	3	1483293103993892864	Twitter for Android	FALSE	1483293103993892864	Tweet	0	0
treebeing	beyrima									No	200			Mentions	2022-01-18 04:20:08	@muckypawdotca @alisatweetsmore @SmallsCreek @Metrolinx @TRCA_HQ @BradMBradford @beyrima @beynate @marymargaretbey This image communicates extent of change. Every ESA was designated for a specific natural features &amp; ecological function (seepage, wetlands communities). It can lose few trees here or there but not to extent to be cut here without undermining its ecosystem services as habitat. ht…				https://pbs.twimg.com/media/FJW0zVbXoAIpagL.jpg	https://pbs.twimg.com/media/FJW0zVbXoAIpagL.jpg	2022-01-18 04:20:08	2022-01-18	04:20:08	https://twitter.com/treebeing/status/1483293103993892864			1483293103993892864	1483235451695677441	FALSE	4	395477575	FALSE	en			FALSE	3		Twitter Web App	FALSE	1483235451695677441	Tweet	0	0
alisatweetsmore	beyrima									No	201			MentionsInRetweet	2022-01-18 04:29:19	@muckypawdotca @alisatweetsmore @SmallsCreek @Metrolinx @TRCA_HQ @BradMBradford @beyrima @beynate @marymargaretbey This image communicates extent of change. Every ESA was designated for a specific natural features &amp; ecological function (seepage, wetlands communities). It can lose few trees here or there but not to extent to be cut here without undermining its ecosystem services as habitat. ht…				https://pbs.twimg.com/media/FJW0zVbXoAIpagL.jpg	https://pbs.twimg.com/media/FJW0zVbXoAIpagL.jpg	2022-01-18 04:29:19	2022-01-18	04:29:19	https://twitter.com/alisatweetsmore/status/1483295415277703173			1483295415277703173		FALSE	0		FALSE	en			FALSE	3	1483293103993892864	Twitter for iPhone	FALSE	1483293103993892864	Tweet	0	0
smallscreek	beyrima									No	202			MentionsInRetweet	2022-01-18 04:52:37	@muckypawdotca @alisatweetsmore @SmallsCreek @Metrolinx @TRCA_HQ @BradMBradford @beyrima @beynate @marymargaretbey This image communicates extent of change. Every ESA was designated for a specific natural features &amp; ecological function (seepage, wetlands communities). It can lose few trees here or there but not to extent to be cut here without undermining its ecosystem services as habitat. ht…				https://pbs.twimg.com/media/FJW0zVbXoAIpagL.jpg	https://pbs.twimg.com/media/FJW0zVbXoAIpagL.jpg	2022-01-18 04:52:37	2022-01-18	04:52:37	https://twitter.com/smallscreek/status/1483301276586762240			1483301276586762240		FALSE	0		FALSE	en			FALSE	3	1483293103993892864	Twitter for Android	FALSE	1483293103993892864	Tweet	0	0
floyd_ruskin	beyrima									No	203			MentionsInRetweet	2022-01-18 12:22:44	@muckypawdotca @alisatweetsmore @SmallsCreek @Metrolinx @TRCA_HQ @BradMBradford @beyrima @beynate @marymargaretbey This image communicates extent of change. Every ESA was designated for a specific natural features &amp; ecological function (seepage, wetlands communities). It can lose few trees here or there but not to extent to be cut here without undermining its ecosystem services as habitat. ht…				https://pbs.twimg.com/media/FJW0zVbXoAIpagL.jpg	https://pbs.twimg.com/media/FJW0zVbXoAIpagL.jpg	2022-01-18 12:22:44	2022-01-18	12:22:44	https://twitter.com/floyd_ruskin/status/1483414553174200320			1483414553174200320		FALSE	0		FALSE	en			FALSE	3	1483293103993892864	Twitter for Android	FALSE	1483293103993892864	Tweet	0	0
treebeing	bradmbradford									No	204			Mentions	2022-01-18 04:20:08	@muckypawdotca @alisatweetsmore @SmallsCreek @Metrolinx @TRCA_HQ @BradMBradford @beyrima @beynate @marymargaretbey This image communicates extent of change. Every ESA was designated for a specific natural features &amp; ecological function (seepage, wetlands communities). It can lose few trees here or there but not to extent to be cut here without undermining its ecosystem services as habitat. ht…				https://pbs.twimg.com/media/FJW0zVbXoAIpagL.jpg	https://pbs.twimg.com/media/FJW0zVbXoAIpagL.jpg	2022-01-18 04:20:08	2022-01-18	04:20:08	https://twitter.com/treebeing/status/1483293103993892864			1483293103993892864	1483235451695677441	FALSE	4	395477575	FALSE	en			FALSE	3		Twitter Web App	FALSE	1483235451695677441	Tweet	0	0
alisatweetsmore	bradmbradford									No	205			MentionsInRetweet	2022-01-18 04:29:19	@muckypawdotca @alisatweetsmore @SmallsCreek @Metrolinx @TRCA_HQ @BradMBradford @beyrima @beynate @marymargaretbey This image communicates extent of change. Every ESA was designated for a specific natural features &amp; ecological function (seepage, wetlands communities). It can lose few trees here or there but not to extent to be cut here without undermining its ecosystem services as habitat. ht…				https://pbs.twimg.com/media/FJW0zVbXoAIpagL.jpg	https://pbs.twimg.com/media/FJW0zVbXoAIpagL.jpg	2022-01-18 04:29:19	2022-01-18	04:29:19	https://twitter.com/alisatweetsmore/status/1483295415277703173			1483295415277703173		FALSE	0		FALSE	en			FALSE	3	1483293103993892864	Twitter for iPhone	FALSE	1483293103993892864	Tweet	0	0
smallscreek	bradmbradford									No	206			MentionsInRetweet	2022-01-18 04:52:37	@muckypawdotca @alisatweetsmore @SmallsCreek @Metrolinx @TRCA_HQ @BradMBradford @beyrima @beynate @marymargaretbey This image communicates extent of change. Every ESA was designated for a specific natural features &amp; ecological function (seepage, wetlands communities). It can lose few trees here or there but not to extent to be cut here without undermining its ecosystem services as habitat. ht…				https://pbs.twimg.com/media/FJW0zVbXoAIpagL.jpg	https://pbs.twimg.com/media/FJW0zVbXoAIpagL.jpg	2022-01-18 04:52:37	2022-01-18	04:52:37	https://twitter.com/smallscreek/status/1483301276586762240			1483301276586762240		FALSE	0		FALSE	en			FALSE	3	1483293103993892864	Twitter for Android	FALSE	1483293103993892864	Tweet	0	0
floyd_ruskin	bradmbradford									No	207			MentionsInRetweet	2022-01-18 12:22:44	@muckypawdotca @alisatweetsmore @SmallsCreek @Metrolinx @TRCA_HQ @BradMBradford @beyrima @beynate @marymargaretbey This image communicates extent of change. Every ESA was designated for a specific natural features &amp; ecological function (seepage, wetlands communities). It can lose few trees here or there but not to extent to be cut here without undermining its ecosystem services as habitat. ht…				https://pbs.twimg.com/media/FJW0zVbXoAIpagL.jpg	https://pbs.twimg.com/media/FJW0zVbXoAIpagL.jpg	2022-01-18 12:22:44	2022-01-18	12:22:44	https://twitter.com/floyd_ruskin/status/1483414553174200320			1483414553174200320		FALSE	0		FALSE	en			FALSE	3	1483293103993892864	Twitter for Android	FALSE	1483293103993892864	Tweet	0	0
treebeing	trca_hq									No	208			Mentions	2022-01-18 04:20:08	@muckypawdotca @alisatweetsmore @SmallsCreek @Metrolinx @TRCA_HQ @BradMBradford @beyrima @beynate @marymargaretbey This image communicates extent of change. Every ESA was designated for a specific natural features &amp; ecological function (seepage, wetlands communities). It can lose few trees here or there but not to extent to be cut here without undermining its ecosystem services as habitat. ht…				https://pbs.twimg.com/media/FJW0zVbXoAIpagL.jpg	https://pbs.twimg.com/media/FJW0zVbXoAIpagL.jpg	2022-01-18 04:20:08	2022-01-18	04:20:08	https://twitter.com/treebeing/status/1483293103993892864			1483293103993892864	1483235451695677441	FALSE	4	395477575	FALSE	en			FALSE	3		Twitter Web App	FALSE	1483235451695677441	Tweet	0	0
alisatweetsmore	trca_hq									No	209			MentionsInRetweet	2022-01-18 04:29:19	@muckypawdotca @alisatweetsmore @SmallsCreek @Metrolinx @TRCA_HQ @BradMBradford @beyrima @beynate @marymargaretbey This image communicates extent of change. Every ESA was designated for a specific natural features &amp; ecological function (seepage, wetlands communities). It can lose few trees here or there but not to extent to be cut here without undermining its ecosystem services as habitat. ht…				https://pbs.twimg.com/media/FJW0zVbXoAIpagL.jpg	https://pbs.twimg.com/media/FJW0zVbXoAIpagL.jpg	2022-01-18 04:29:19	2022-01-18	04:29:19	https://twitter.com/alisatweetsmore/status/1483295415277703173			1483295415277703173		FALSE	0		FALSE	en			FALSE	3	1483293103993892864	Twitter for iPhone	FALSE	1483293103993892864	Tweet	0	0
smallscreek	trca_hq									No	210			MentionsInRetweet	2022-01-18 04:52:37	@muckypawdotca @alisatweetsmore @SmallsCreek @Metrolinx @TRCA_HQ @BradMBradford @beyrima @beynate @marymargaretbey This image communicates extent of change. Every ESA was designated for a specific natural features &amp; ecological function (seepage, wetlands communities). It can lose few trees here or there but not to extent to be cut here without undermining its ecosystem services as habitat. ht…				https://pbs.twimg.com/media/FJW0zVbXoAIpagL.jpg	https://pbs.twimg.com/media/FJW0zVbXoAIpagL.jpg	2022-01-18 04:52:37	2022-01-18	04:52:37	https://twitter.com/smallscreek/status/1483301276586762240			1483301276586762240		FALSE	0		FALSE	en			FALSE	3	1483293103993892864	Twitter for Android	FALSE	1483293103993892864	Tweet	0	0
floyd_ruskin	trca_hq									No	211			MentionsInRetweet	2022-01-18 12:22:44	@muckypawdotca @alisatweetsmore @SmallsCreek @Metrolinx @TRCA_HQ @BradMBradford @beyrima @beynate @marymargaretbey This image communicates extent of change. Every ESA was designated for a specific natural features &amp; ecological function (seepage, wetlands communities). It can lose few trees here or there but not to extent to be cut here without undermining its ecosystem services as habitat. ht…				https://pbs.twimg.com/media/FJW0zVbXoAIpagL.jpg	https://pbs.twimg.com/media/FJW0zVbXoAIpagL.jpg	2022-01-18 12:22:44	2022-01-18	12:22:44	https://twitter.com/floyd_ruskin/status/1483414553174200320			1483414553174200320		FALSE	0		FALSE	en			FALSE	3	1483293103993892864	Twitter for Android	FALSE	1483293103993892864	Tweet	0	0
treebeing	metrolinx									No	212			Mentions	2022-01-18 04:20:08	@muckypawdotca @alisatweetsmore @SmallsCreek @Metrolinx @TRCA_HQ @BradMBradford @beyrima @beynate @marymargaretbey This image communicates extent of change. Every ESA was designated for a specific natural features &amp; ecological function (seepage, wetlands communities). It can lose few trees here or there but not to extent to be cut here without undermining its ecosystem services as habitat. ht…				https://pbs.twimg.com/media/FJW0zVbXoAIpagL.jpg	https://pbs.twimg.com/media/FJW0zVbXoAIpagL.jpg	2022-01-18 04:20:08	2022-01-18	04:20:08	https://twitter.com/treebeing/status/1483293103993892864			1483293103993892864	1483235451695677441	FALSE	4	395477575	FALSE	en			FALSE	3		Twitter Web App	FALSE	1483235451695677441	Tweet	0	0
alisatweetsmore	metrolinx									No	213			MentionsInRetweet	2022-01-18 04:29:19	@muckypawdotca @alisatweetsmore @SmallsCreek @Metrolinx @TRCA_HQ @BradMBradford @beyrima @beynate @marymargaretbey This image communicates extent of change. Every ESA was designated for a specific natural features &amp; ecological function (seepage, wetlands communities). It can lose few trees here or there but not to extent to be cut here without undermining its ecosystem services as habitat. ht…				https://pbs.twimg.com/media/FJW0zVbXoAIpagL.jpg	https://pbs.twimg.com/media/FJW0zVbXoAIpagL.jpg	2022-01-18 04:29:19	2022-01-18	04:29:19	https://twitter.com/alisatweetsmore/status/1483295415277703173			1483295415277703173		FALSE	0		FALSE	en			FALSE	3	1483293103993892864	Twitter for iPhone	FALSE	1483293103993892864	Tweet	0	0
smallscreek	metrolinx									No	214			MentionsInRetweet	2022-01-18 04:52:37	@muckypawdotca @alisatweetsmore @SmallsCreek @Metrolinx @TRCA_HQ @BradMBradford @beyrima @beynate @marymargaretbey This image communicates extent of change. Every ESA was designated for a specific natural features &amp; ecological function (seepage, wetlands communities). It can lose few trees here or there but not to extent to be cut here without undermining its ecosystem services as habitat. ht…				https://pbs.twimg.com/media/FJW0zVbXoAIpagL.jpg	https://pbs.twimg.com/media/FJW0zVbXoAIpagL.jpg	2022-01-18 04:52:37	2022-01-18	04:52:37	https://twitter.com/smallscreek/status/1483301276586762240			1483301276586762240		FALSE	0		FALSE	en			FALSE	3	1483293103993892864	Twitter for Android	FALSE	1483293103993892864	Tweet	0	0
floyd_ruskin	metrolinx									No	215			MentionsInRetweet	2022-01-18 12:22:44	@muckypawdotca @alisatweetsmore @SmallsCreek @Metrolinx @TRCA_HQ @BradMBradford @beyrima @beynate @marymargaretbey This image communicates extent of change. Every ESA was designated for a specific natural features &amp; ecological function (seepage, wetlands communities). It can lose few trees here or there but not to extent to be cut here without undermining its ecosystem services as habitat. ht…				https://pbs.twimg.com/media/FJW0zVbXoAIpagL.jpg	https://pbs.twimg.com/media/FJW0zVbXoAIpagL.jpg	2022-01-18 12:22:44	2022-01-18	12:22:44	https://twitter.com/floyd_ruskin/status/1483414553174200320			1483414553174200320		FALSE	0		FALSE	en			FALSE	3	1483293103993892864	Twitter for Android	FALSE	1483293103993892864	Tweet	0	0
treebeing	smallscreek									Yes	216			Mentions	2022-01-18 04:20:08	@muckypawdotca @alisatweetsmore @SmallsCreek @Metrolinx @TRCA_HQ @BradMBradford @beyrima @beynate @marymargaretbey This image communicates extent of change. Every ESA was designated for a specific natural features &amp; ecological function (seepage, wetlands communities). It can lose few trees here or there but not to extent to be cut here without undermining its ecosystem services as habitat. ht…				https://pbs.twimg.com/media/FJW0zVbXoAIpagL.jpg	https://pbs.twimg.com/media/FJW0zVbXoAIpagL.jpg	2022-01-18 04:20:08	2022-01-18	04:20:08	https://twitter.com/treebeing/status/1483293103993892864			1483293103993892864	1483235451695677441	FALSE	4	395477575	FALSE	en			FALSE	3		Twitter Web App	FALSE	1483235451695677441	Tweet	0	0
alisatweetsmore	smallscreek									Yes	217			MentionsInRetweet	2022-01-18 04:29:19	@muckypawdotca @alisatweetsmore @SmallsCreek @Metrolinx @TRCA_HQ @BradMBradford @beyrima @beynate @marymargaretbey This image communicates extent of change. Every ESA was designated for a specific natural features &amp; ecological function (seepage, wetlands communities). It can lose few trees here or there but not to extent to be cut here without undermining its ecosystem services as habitat. ht…				https://pbs.twimg.com/media/FJW0zVbXoAIpagL.jpg	https://pbs.twimg.com/media/FJW0zVbXoAIpagL.jpg	2022-01-18 04:29:19	2022-01-18	04:29:19	https://twitter.com/alisatweetsmore/status/1483295415277703173			1483295415277703173		FALSE	0		FALSE	en			FALSE	3	1483293103993892864	Twitter for iPhone	FALSE	1483293103993892864	Tweet	0	0
smallscreek	alisatweetsmore									Yes	218			MentionsInRetweet	2022-01-18 04:52:37	@muckypawdotca @alisatweetsmore @SmallsCreek @Metrolinx @TRCA_HQ @BradMBradford @beyrima @beynate @marymargaretbey This image communicates extent of change. Every ESA was designated for a specific natural features &amp; ecological function (seepage, wetlands communities). It can lose few trees here or there but not to extent to be cut here without undermining its ecosystem services as habitat. ht…				https://pbs.twimg.com/media/FJW0zVbXoAIpagL.jpg	https://pbs.twimg.com/media/FJW0zVbXoAIpagL.jpg	2022-01-18 04:52:37	2022-01-18	04:52:37	https://twitter.com/smallscreek/status/1483301276586762240			1483301276586762240		FALSE	0		FALSE	en			FALSE	3	1483293103993892864	Twitter for Android	FALSE	1483293103993892864	Tweet	0	0
kingdiana21	katehelmstedt									No	219			Retweet	2022-01-22 21:12:59	Want to model the complicated interactions between people, the environment, and ecosystem services? We think socio-ecological networks can be really useful, and our new @Trends_Ecol_Evo paper is here to help 1/n https://t.co/GIvmmCOmRH https://t.co/arXW8oAqDz	https://www.sciencedirect.com/science/article/abs/pii/S0169534721003177	sciencedirect.com		https://pbs.twimg.com/media/FJmgOZXagAME4-6.jpg	https://pbs.twimg.com/media/FJmgOZXagAME4-6.jpg	2022-01-22 21:12:59	2022-01-22	21:12:59	https://twitter.com/kingdiana21/status/1484997545541906432			1484997545541906432		FALSE	0		FALSE	en			FALSE	91	1484394339514318848	Twitter for Android	FALSE	1484394339514318848	Tweet	0	0
smallscreek	muckypawdotca									No	220			Replies to	2022-01-18 04:52:37	@muckypawdotca @alisatweetsmore @SmallsCreek @Metrolinx @TRCA_HQ @BradMBradford @beyrima @beynate @marymargaretbey This image communicates extent of change. Every ESA was designated for a specific natural features &amp; ecological function (seepage, wetlands communities). It can lose few trees here or there but not to extent to be cut here without undermining its ecosystem services as habitat. ht…				https://pbs.twimg.com/media/FJW0zVbXoAIpagL.jpg	https://pbs.twimg.com/media/FJW0zVbXoAIpagL.jpg	2022-01-18 04:52:37	2022-01-18	04:52:37	https://twitter.com/smallscreek/status/1483301276586762240			1483301276586762240		FALSE	0		FALSE	en			FALSE	3	1483293103993892864	Twitter for Android	FALSE	1483293103993892864	Tweet	0	0
floyd_ruskin	smallscreek									No	221			MentionsInRetweet	2022-01-18 12:22:44	@muckypawdotca @alisatweetsmore @SmallsCreek @Metrolinx @TRCA_HQ @BradMBradford @beyrima @beynate @marymargaretbey This image communicates extent of change. Every ESA was designated for a specific natural features &amp; ecological function (seepage, wetlands communities). It can lose few trees here or there but not to extent to be cut here without undermining its ecosystem services as habitat. ht…				https://pbs.twimg.com/media/FJW0zVbXoAIpagL.jpg	https://pbs.twimg.com/media/FJW0zVbXoAIpagL.jpg	2022-01-18 12:22:44	2022-01-18	12:22:44	https://twitter.com/floyd_ruskin/status/1483414553174200320			1483414553174200320		FALSE	0		FALSE	en			FALSE	3	1483293103993892864	Twitter for Android	FALSE	1483293103993892864	Tweet	0	0
treebeing	alisatweetsmore									Yes	222			Mentions	2022-01-18 04:20:08	@muckypawdotca @alisatweetsmore @SmallsCreek @Metrolinx @TRCA_HQ @BradMBradford @beyrima @beynate @marymargaretbey This image communicates extent of change. Every ESA was designated for a specific natural features &amp; ecological function (seepage, wetlands communities). It can lose few trees here or there but not to extent to be cut here without undermining its ecosystem services as habitat. ht…				https://pbs.twimg.com/media/FJW0zVbXoAIpagL.jpg	https://pbs.twimg.com/media/FJW0zVbXoAIpagL.jpg	2022-01-18 04:20:08	2022-01-18	04:20:08	https://twitter.com/treebeing/status/1483293103993892864			1483293103993892864	1483235451695677441	FALSE	4	395477575	FALSE	en			FALSE	3		Twitter Web App	FALSE	1483235451695677441	Tweet	0	0
cleigh_rivers	katehelmstedt									No	223			Retweet	2022-01-22 21:23:58	Want to model the complicated interactions between people, the environment, and ecosystem services? We think socio-ecological networks can be really useful, and our new @Trends_Ecol_Evo paper is here to help 1/n https://t.co/GIvmmCOmRH https://t.co/arXW8oAqDz	https://www.sciencedirect.com/science/article/abs/pii/S0169534721003177	sciencedirect.com		https://pbs.twimg.com/media/FJmgOZXagAME4-6.jpg	https://pbs.twimg.com/media/FJmgOZXagAME4-6.jpg	2022-01-22 21:23:58	2022-01-22	21:23:58	https://twitter.com/cleigh_rivers/status/1485000310854922240			1485000310854922240		FALSE	0		FALSE	en			FALSE	91	1484394339514318848	Twitter for iPhone	FALSE	1484394339514318848	Tweet	0	0
alisatweetsmore	muckypawdotca									No	224			Replies to	2022-01-18 04:29:19	@muckypawdotca @alisatweetsmore @SmallsCreek @Metrolinx @TRCA_HQ @BradMBradford @beyrima @beynate @marymargaretbey This image communicates extent of change. Every ESA was designated for a specific natural features &amp; ecological function (seepage, wetlands communities). It can lose few trees here or there but not to extent to be cut here without undermining its ecosystem services as habitat. ht…				https://pbs.twimg.com/media/FJW0zVbXoAIpagL.jpg	https://pbs.twimg.com/media/FJW0zVbXoAIpagL.jpg	2022-01-18 04:29:19	2022-01-18	04:29:19	https://twitter.com/alisatweetsmore/status/1483295415277703173			1483295415277703173		FALSE	0		FALSE	en			FALSE	3	1483293103993892864	Twitter for iPhone	FALSE	1483293103993892864	Tweet	0	0
floyd_ruskin	alisatweetsmore									No	225			MentionsInRetweet	2022-01-18 12:22:44	@muckypawdotca @alisatweetsmore @SmallsCreek @Metrolinx @TRCA_HQ @BradMBradford @beyrima @beynate @marymargaretbey This image communicates extent of change. Every ESA was designated for a specific natural features &amp; ecological function (seepage, wetlands communities). It can lose few trees here or there but not to extent to be cut here without undermining its ecosystem services as habitat. ht…				https://pbs.twimg.com/media/FJW0zVbXoAIpagL.jpg	https://pbs.twimg.com/media/FJW0zVbXoAIpagL.jpg	2022-01-18 12:22:44	2022-01-18	12:22:44	https://twitter.com/floyd_ruskin/status/1483414553174200320			1483414553174200320		FALSE	0		FALSE	en			FALSE	3	1483293103993892864	Twitter for Android	FALSE	1483293103993892864	Tweet	0	0
treebeing	muckypawdotca									No	226			Replies to	2022-01-18 04:20:08	@muckypawdotca @alisatweetsmore @SmallsCreek @Metrolinx @TRCA_HQ @BradMBradford @beyrima @beynate @marymargaretbey This image communicates extent of change. Every ESA was designated for a specific natural features &amp; ecological function (seepage, wetlands communities). It can lose few trees here or there but not to extent to be cut here without undermining its ecosystem services as habitat. ht…				https://pbs.twimg.com/media/FJW0zVbXoAIpagL.jpg	https://pbs.twimg.com/media/FJW0zVbXoAIpagL.jpg	2022-01-18 04:20:08	2022-01-18	04:20:08	https://twitter.com/treebeing/status/1483293103993892864			1483293103993892864	1483235451695677441	FALSE	4	395477575	FALSE	en			FALSE	3		Twitter Web App	FALSE	1483235451695677441	Tweet	0	0
tina__schroeder	katehelmstedt									No	227			Retweet	2022-01-22 23:24:16	Want to model the complicated interactions between people, the environment, and ecosystem services? We think socio-ecological networks can be really useful, and our new @Trends_Ecol_Evo paper is here to help 1/n https://t.co/GIvmmCOmRH https://t.co/arXW8oAqDz	https://www.sciencedirect.com/science/article/abs/pii/S0169534721003177	sciencedirect.com		https://pbs.twimg.com/media/FJmgOZXagAME4-6.jpg	https://pbs.twimg.com/media/FJmgOZXagAME4-6.jpg	2022-01-22 23:24:16	2022-01-22	23:24:16	https://twitter.com/tina__schroeder/status/1485030584674299905			1485030584674299905		FALSE	0		FALSE	en			FALSE	91	1484394339514318848	Twitter for iPhone	FALSE	1484394339514318848	Tweet	0	0
floyd_ruskin	muckypawdotca									No	228			Replies to	2022-01-18 12:22:44	@muckypawdotca @alisatweetsmore @SmallsCreek @Metrolinx @TRCA_HQ @BradMBradford @beyrima @beynate @marymargaretbey This image communicates extent of change. Every ESA was designated for a specific natural features &amp; ecological function (seepage, wetlands communities). It can lose few trees here or there but not to extent to be cut here without undermining its ecosystem services as habitat. ht…				https://pbs.twimg.com/media/FJW0zVbXoAIpagL.jpg	https://pbs.twimg.com/media/FJW0zVbXoAIpagL.jpg	2022-01-18 12:22:44	2022-01-18	12:22:44	https://twitter.com/floyd_ruskin/status/1483414553174200320			1483414553174200320		FALSE	0		FALSE	en			FALSE	3	1483293103993892864	Twitter for Android	FALSE	1483293103993892864	Tweet	0	0
ifpri	esrc									No	229			Mentions	2022-01-14 15:04:18	Study in #Malawi shows the effectiveness of a "Payments for Ecosystem Services" program in encouraging adoption of #ConservationAgriculture. 👨🏾‍🌾 💵 Learn more about smart subsidies for sustainable soils 🌱: https://t.co/8WctBiBJGD @PatrickWard1278 @earth_andrew @PIM_CGIAR @esrc https://t.co/w5nPV7a9p2	https://linkinghub.elsevier.com/retrieve/pii/S0095069621001108	elsevier.com	malawi conservationagriculture	https://pbs.twimg.com/media/FJEkBW9X0AA3kHr.jpg	https://pbs.twimg.com/media/FJEkBW9X0AA3kHr.jpg	2022-01-14 15:04:18	2022-01-14	15:04:18	https://twitter.com/ifpri/status/1482005661823246337			1482005661823246337		FALSE	10		FALSE	en			FALSE	2		Twitter Web App	FALSE	1482005661823246337	Retweet	0	0
ifprimalawi	esrc									No	230			MentionsInRetweet	2022-01-18 12:48:46	Study in #Malawi shows the effectiveness of a "Payments for Ecosystem Services" program in encouraging adoption of #ConservationAgriculture. 👨🏾‍🌾 💵 Learn more about smart subsidies for sustainable soils 🌱: https://t.co/8WctBiBJGD @PatrickWard1278 @earth_andrew @PIM_CGIAR @esrc https://t.co/w5nPV7a9p2	https://linkinghub.elsevier.com/retrieve/pii/S0095069621001108	elsevier.com	malawi conservationagriculture	https://pbs.twimg.com/media/FJEkBW9X0AA3kHr.jpg	https://pbs.twimg.com/media/FJEkBW9X0AA3kHr.jpg	2022-01-18 12:48:46	2022-01-18	12:48:46	https://twitter.com/ifprimalawi/status/1483421103288692746			1483421103288692746		FALSE	0		FALSE	en			FALSE	2	1482005661823246337	Twitter Web App	FALSE	1482005661823246337	Tweet	0	0
ifpri	pim_cgiar									No	231			Mentions	2022-01-14 15:04:18	Study in #Malawi shows the effectiveness of a "Payments for Ecosystem Services" program in encouraging adoption of #ConservationAgriculture. 👨🏾‍🌾 💵 Learn more about smart subsidies for sustainable soils 🌱: https://t.co/8WctBiBJGD @PatrickWard1278 @earth_andrew @PIM_CGIAR @esrc https://t.co/w5nPV7a9p2	https://linkinghub.elsevier.com/retrieve/pii/S0095069621001108	elsevier.com	malawi conservationagriculture	https://pbs.twimg.com/media/FJEkBW9X0AA3kHr.jpg	https://pbs.twimg.com/media/FJEkBW9X0AA3kHr.jpg	2022-01-14 15:04:18	2022-01-14	15:04:18	https://twitter.com/ifpri/status/1482005661823246337			1482005661823246337		FALSE	10		FALSE	en			FALSE	2		Twitter Web App	FALSE	1482005661823246337	Retweet	0	0
ifprimalawi	pim_cgiar									No	232			MentionsInRetweet	2022-01-18 12:48:46	Study in #Malawi shows the effectiveness of a "Payments for Ecosystem Services" program in encouraging adoption of #ConservationAgriculture. 👨🏾‍🌾 💵 Learn more about smart subsidies for sustainable soils 🌱: https://t.co/8WctBiBJGD @PatrickWard1278 @earth_andrew @PIM_CGIAR @esrc https://t.co/w5nPV7a9p2	https://linkinghub.elsevier.com/retrieve/pii/S0095069621001108	elsevier.com	malawi conservationagriculture	https://pbs.twimg.com/media/FJEkBW9X0AA3kHr.jpg	https://pbs.twimg.com/media/FJEkBW9X0AA3kHr.jpg	2022-01-18 12:48:46	2022-01-18	12:48:46	https://twitter.com/ifprimalawi/status/1483421103288692746			1483421103288692746		FALSE	0		FALSE	en			FALSE	2	1482005661823246337	Twitter Web App	FALSE	1482005661823246337	Tweet	0	0
ifpri	earth_andrew									No	233			Mentions	2022-01-14 15:04:18	Study in #Malawi shows the effectiveness of a "Payments for Ecosystem Services" program in encouraging adoption of #ConservationAgriculture. 👨🏾‍🌾 💵 Learn more about smart subsidies for sustainable soils 🌱: https://t.co/8WctBiBJGD @PatrickWard1278 @earth_andrew @PIM_CGIAR @esrc https://t.co/w5nPV7a9p2	https://linkinghub.elsevier.com/retrieve/pii/S0095069621001108	elsevier.com	malawi conservationagriculture	https://pbs.twimg.com/media/FJEkBW9X0AA3kHr.jpg	https://pbs.twimg.com/media/FJEkBW9X0AA3kHr.jpg	2022-01-14 15:04:18	2022-01-14	15:04:18	https://twitter.com/ifpri/status/1482005661823246337			1482005661823246337		FALSE	10		FALSE	en			FALSE	2		Twitter Web App	FALSE	1482005661823246337	Retweet	0	0
ifprimalawi	earth_andrew									No	234			MentionsInRetweet	2022-01-18 12:48:46	Study in #Malawi shows the effectiveness of a "Payments for Ecosystem Services" program in encouraging adoption of #ConservationAgriculture. 👨🏾‍🌾 💵 Learn more about smart subsidies for sustainable soils 🌱: https://t.co/8WctBiBJGD @PatrickWard1278 @earth_andrew @PIM_CGIAR @esrc https://t.co/w5nPV7a9p2	https://linkinghub.elsevier.com/retrieve/pii/S0095069621001108	elsevier.com	malawi conservationagriculture	https://pbs.twimg.com/media/FJEkBW9X0AA3kHr.jpg	https://pbs.twimg.com/media/FJEkBW9X0AA3kHr.jpg	2022-01-18 12:48:46	2022-01-18	12:48:46	https://twitter.com/ifprimalawi/status/1483421103288692746			1483421103288692746		FALSE	0		FALSE	en			FALSE	2	1482005661823246337	Twitter Web App	FALSE	1482005661823246337	Tweet	0	0
ifpri	patrickward1278									No	235			Mentions	2022-01-14 15:04:18	Study in #Malawi shows the effectiveness of a "Payments for Ecosystem Services" program in encouraging adoption of #ConservationAgriculture. 👨🏾‍🌾 💵 Learn more about smart subsidies for sustainable soils 🌱: https://t.co/8WctBiBJGD @PatrickWard1278 @earth_andrew @PIM_CGIAR @esrc https://t.co/w5nPV7a9p2	https://linkinghub.elsevier.com/retrieve/pii/S0095069621001108	elsevier.com	malawi conservationagriculture	https://pbs.twimg.com/media/FJEkBW9X0AA3kHr.jpg	https://pbs.twimg.com/media/FJEkBW9X0AA3kHr.jpg	2022-01-14 15:04:18	2022-01-14	15:04:18	https://twitter.com/ifpri/status/1482005661823246337			1482005661823246337		FALSE	10		FALSE	en			FALSE	2		Twitter Web App	FALSE	1482005661823246337	Retweet	0	0
ifprimalawi	patrickward1278									No	236			MentionsInRetweet	2022-01-18 12:48:46	Study in #Malawi shows the effectiveness of a "Payments for Ecosystem Services" program in encouraging adoption of #ConservationAgriculture. 👨🏾‍🌾 💵 Learn more about smart subsidies for sustainable soils 🌱: https://t.co/8WctBiBJGD @PatrickWard1278 @earth_andrew @PIM_CGIAR @esrc https://t.co/w5nPV7a9p2	https://linkinghub.elsevier.com/retrieve/pii/S0095069621001108	elsevier.com	malawi conservationagriculture	https://pbs.twimg.com/media/FJEkBW9X0AA3kHr.jpg	https://pbs.twimg.com/media/FJEkBW9X0AA3kHr.jpg	2022-01-18 12:48:46	2022-01-18	12:48:46	https://twitter.com/ifprimalawi/status/1483421103288692746			1483421103288692746		FALSE	0		FALSE	en			FALSE	2	1482005661823246337	Twitter Web App	FALSE	1482005661823246337	Tweet	0	0
mitch_naughton_	katehelmstedt									No	237			Retweet	2022-01-23 01:43:53	Want to model the complicated interactions between people, the environment, and ecosystem services? We think socio-ecological networks can be really useful, and our new @Trends_Ecol_Evo paper is here to help 1/n https://t.co/GIvmmCOmRH https://t.co/arXW8oAqDz	https://www.sciencedirect.com/science/article/abs/pii/S0169534721003177	sciencedirect.com		https://pbs.twimg.com/media/FJmgOZXagAME4-6.jpg	https://pbs.twimg.com/media/FJmgOZXagAME4-6.jpg	2022-01-23 01:43:53	2022-01-23	01:43:53	https://twitter.com/mitch_naughton_/status/1485065718979006465			1485065718979006465		FALSE	0		FALSE	en			FALSE	91	1484394339514318848	Twitter for Android	FALSE	1484394339514318848	Tweet	0	0
danielstamps	danielstamps									No	238			Tweet	2022-01-18 12:59:55	Colombia 2021 ** Biodiversity, tourism and ecosystem services. Biodiversidad, turismo y s... " | En venta en Delcampe" https://t.co/FIMCd595cI	https://www.delcampe.net/es/coleccionismo/sellos/colombia/colombia-2021-biodiversity-tourism-and-ecosystem-services-biodiversidad-turismo-y-servicios-ecosistemicos-1428155180.html	delcampe.net			https://pbs.twimg.com/profile_images/1670400438/foto_normal.jpg	2022-01-18 12:59:55	2022-01-18	12:59:55	https://twitter.com/danielstamps/status/1483423909919789062			1483423909919789062		FALSE	0		FALSE	es			FALSE	0		Twitter Web App	FALSE	1483423909919789062	Tweet	0	0
lemurlab	katehelmstedt									No	239			Retweet	2022-01-23 02:11:35	Want to model the complicated interactions between people, the environment, and ecosystem services? We think socio-ecological networks can be really useful, and our new @Trends_Ecol_Evo paper is here to help 1/n https://t.co/GIvmmCOmRH https://t.co/arXW8oAqDz	https://www.sciencedirect.com/science/article/abs/pii/S0169534721003177	sciencedirect.com		https://pbs.twimg.com/media/FJmgOZXagAME4-6.jpg	https://pbs.twimg.com/media/FJmgOZXagAME4-6.jpg	2022-01-23 02:11:35	2022-01-23	02:11:35	https://twitter.com/lemurlab/status/1485072691891740677			1485072691891740677		FALSE	0		FALSE	en			FALSE	91	1484394339514318848	Twitter for iPhone	FALSE	1484394339514318848	Tweet	0	0
alice_r_jones	katehelmstedt									No	240			Retweet	2022-01-23 02:43:17	Want to model the complicated interactions between people, the environment, and ecosystem services? We think socio-ecological networks can be really useful, and our new @Trends_Ecol_Evo paper is here to help 1/n https://t.co/GIvmmCOmRH https://t.co/arXW8oAqDz	https://www.sciencedirect.com/science/article/abs/pii/S0169534721003177	sciencedirect.com		https://pbs.twimg.com/media/FJmgOZXagAME4-6.jpg	https://pbs.twimg.com/media/FJmgOZXagAME4-6.jpg	2022-01-23 02:43:17	2022-01-23	02:43:17	https://twitter.com/alice_r_jones/status/1485080668107571200			1485080668107571200		FALSE	0		FALSE	en			FALSE	91	1484394339514318848	Twitter for iPhone	FALSE	1484394339514318848	Tweet	0	0
fw_conservation	katehelmstedt									No	241			Retweet	2022-01-23 02:50:16	Want to model the complicated interactions between people, the environment, and ecosystem services? We think socio-ecological networks can be really useful, and our new @Trends_Ecol_Evo paper is here to help 1/n https://t.co/GIvmmCOmRH https://t.co/arXW8oAqDz	https://www.sciencedirect.com/science/article/abs/pii/S0169534721003177	sciencedirect.com		https://pbs.twimg.com/media/FJmgOZXagAME4-6.jpg	https://pbs.twimg.com/media/FJmgOZXagAME4-6.jpg	2022-01-23 02:50:16	2022-01-23	02:50:16	https://twitter.com/fw_conservation/status/1485082427408011266			1485082427408011266		FALSE	0		FALSE	en			FALSE	91	1484394339514318848	Twitter for iPad	FALSE	1484394339514318848	Tweet	0	0
helenfry1	naomi_saville									No	242			Mentions	2022-01-10 19:34:54	👀Check out this new paper in People and Nature! 🔁A network approach for managing ecosystem services and improving food and nutrition security on smallholder farms Thrilled to be part of this with @TomTimberlake92 @sushilbaral @naomi_saville &amp; others. https://t.co/tGfUC6VtYx	https://doi.org/10.1002/pan3.10295	doi.org			https://pbs.twimg.com/profile_images/1410255780893401093/DeKO_bfk_normal.jpg	2022-01-10 19:34:54	2022-01-10	19:34:54	https://twitter.com/helenfry1/status/1480624207759302656			1480624207759302656		FALSE	8		FALSE	en			FALSE	1		Twitter Web App	FALSE	1480624207759302656	Retweet	0	0
agalanis97	naomi_saville									No	243			MentionsInRetweet	2022-01-18 14:13:58	👀Check out this new paper in People and Nature! 🔁A network approach for managing ecosystem services and improving food and nutrition security on smallholder farms Thrilled to be part of this with @TomTimberlake92 @sushilbaral @naomi_saville &amp; others. https://t.co/tGfUC6VtYx	https://doi.org/10.1002/pan3.10295	doi.org			https://pbs.twimg.com/profile_images/1199299992328036352/Q7xqXRIa_normal.jpg	2022-01-18 14:13:58	2022-01-18	14:13:58	https://twitter.com/agalanis97/status/1483442545149546505			1483442545149546505		FALSE	0		FALSE	en			FALSE	1	1480624207759302656	Twitter for Android	FALSE	1480624207759302656	Tweet	0	0
helenfry1	sushilbaral									No	244			Mentions	2022-01-10 19:34:54	👀Check out this new paper in People and Nature! 🔁A network approach for managing ecosystem services and improving food and nutrition security on smallholder farms Thrilled to be part of this with @TomTimberlake92 @sushilbaral @naomi_saville &amp; others. https://t.co/tGfUC6VtYx	https://doi.org/10.1002/pan3.10295	doi.org			https://pbs.twimg.com/profile_images/1410255780893401093/DeKO_bfk_normal.jpg	2022-01-10 19:34:54	2022-01-10	19:34:54	https://twitter.com/helenfry1/status/1480624207759302656			1480624207759302656		FALSE	8		FALSE	en			FALSE	1		Twitter Web App	FALSE	1480624207759302656	Retweet	0	0
agalanis97	sushilbaral									No	245			MentionsInRetweet	2022-01-18 14:13:58	👀Check out this new paper in People and Nature! 🔁A network approach for managing ecosystem services and improving food and nutrition security on smallholder farms Thrilled to be part of this with @TomTimberlake92 @sushilbaral @naomi_saville &amp; others. https://t.co/tGfUC6VtYx	https://doi.org/10.1002/pan3.10295	doi.org			https://pbs.twimg.com/profile_images/1199299992328036352/Q7xqXRIa_normal.jpg	2022-01-18 14:13:58	2022-01-18	14:13:58	https://twitter.com/agalanis97/status/1483442545149546505			1483442545149546505		FALSE	0		FALSE	en			FALSE	1	1480624207759302656	Twitter for Android	FALSE	1480624207759302656	Tweet	0	0
helenfry1	tomtimberlake92									No	246			Mentions	2022-01-10 19:34:54	👀Check out this new paper in People and Nature! 🔁A network approach for managing ecosystem services and improving food and nutrition security on smallholder farms Thrilled to be part of this with @TomTimberlake92 @sushilbaral @naomi_saville &amp; others. https://t.co/tGfUC6VtYx	https://doi.org/10.1002/pan3.10295	doi.org			https://pbs.twimg.com/profile_images/1410255780893401093/DeKO_bfk_normal.jpg	2022-01-10 19:34:54	2022-01-10	19:34:54	https://twitter.com/helenfry1/status/1480624207759302656			1480624207759302656		FALSE	8		FALSE	en			FALSE	1		Twitter Web App	FALSE	1480624207759302656	Retweet	0	0
agalanis97	tomtimberlake92									No	247			MentionsInRetweet	2022-01-18 14:13:58	👀Check out this new paper in People and Nature! 🔁A network approach for managing ecosystem services and improving food and nutrition security on smallholder farms Thrilled to be part of this with @TomTimberlake92 @sushilbaral @naomi_saville &amp; others. https://t.co/tGfUC6VtYx	https://doi.org/10.1002/pan3.10295	doi.org			https://pbs.twimg.com/profile_images/1199299992328036352/Q7xqXRIa_normal.jpg	2022-01-18 14:13:58	2022-01-18	14:13:58	https://twitter.com/agalanis97/status/1483442545149546505			1483442545149546505		FALSE	0		FALSE	en			FALSE	1	1480624207759302656	Twitter for Android	FALSE	1480624207759302656	Tweet	0	0
chriscvitanovic	katehelmstedt									No	248			Retweet	2022-01-23 02:55:24	Want to model the complicated interactions between people, the environment, and ecosystem services? We think socio-ecological networks can be really useful, and our new @Trends_Ecol_Evo paper is here to help 1/n https://t.co/GIvmmCOmRH https://t.co/arXW8oAqDz	https://www.sciencedirect.com/science/article/abs/pii/S0169534721003177	sciencedirect.com		https://pbs.twimg.com/media/FJmgOZXagAME4-6.jpg	https://pbs.twimg.com/media/FJmgOZXagAME4-6.jpg	2022-01-23 02:55:24	2022-01-23	02:55:24	https://twitter.com/chriscvitanovic/status/1485083719778304004			1485083719778304004		FALSE	0		FALSE	en			FALSE	91	1484394339514318848	Twitter for iPhone	FALSE	1484394339514318848	Tweet	0	0
mattiasohlson	nytdavidbrooks									No	249			Mentions	2022-01-18 14:14:25	@RobbSmith @nytdavidbrooks 2) What COULD future money look like, with the properties of bitcoin, but based on something wholesome, instead of meaningless calculations....? A wild idea: tokenizing ecosystem services (biodiversity etc), so to increase money supply, the state of the earth has to improve.					https://pbs.twimg.com/profile_images/1350452054876160003/Hz7tMk37_normal.jpg	2022-01-18 14:14:25	2022-01-18	14:14:25	https://twitter.com/mattiasohlson/status/1483442658718765061			1483442658718765061	1483433299506712580	FALSE	0	787884	FALSE	en			FALSE	0		Twitter Web App	FALSE	1483433299506712580	Tweet	0	0
mattiasohlson	robbsmith									No	250			Replies to	2022-01-18 14:14:25	@RobbSmith @nytdavidbrooks 2) What COULD future money look like, with the properties of bitcoin, but based on something wholesome, instead of meaningless calculations....? A wild idea: tokenizing ecosystem services (biodiversity etc), so to increase money supply, the state of the earth has to improve.					https://pbs.twimg.com/profile_images/1350452054876160003/Hz7tMk37_normal.jpg	2022-01-18 14:14:25	2022-01-18	14:14:25	https://twitter.com/mattiasohlson/status/1483442658718765061			1483442658718765061	1483433299506712580	FALSE	0	787884	FALSE	en			FALSE	0		Twitter Web App	FALSE	1483433299506712580	Tweet	0	0
alanamgrech	katehelmstedt									No	251			Retweet	2022-01-23 03:31:57	Want to model the complicated interactions between people, the environment, and ecosystem services? We think socio-ecological networks can be really useful, and our new @Trends_Ecol_Evo paper is here to help 1/n https://t.co/GIvmmCOmRH https://t.co/arXW8oAqDz	https://www.sciencedirect.com/science/article/abs/pii/S0169534721003177	sciencedirect.com		https://pbs.twimg.com/media/FJmgOZXagAME4-6.jpg	https://pbs.twimg.com/media/FJmgOZXagAME4-6.jpg	2022-01-23 03:31:57	2022-01-23	03:31:57	https://twitter.com/alanamgrech/status/1485092914267308032			1485092914267308032		FALSE	0		FALSE	en			FALSE	91	1484394339514318848	Twitter for iPhone	FALSE	1484394339514318848	Tweet	0	0
miriamaczel	katehelmstedt									No	252			Retweet	2022-01-23 04:14:04	Want to model the complicated interactions between people, the environment, and ecosystem services? We think socio-ecological networks can be really useful, and our new @Trends_Ecol_Evo paper is here to help 1/n https://t.co/GIvmmCOmRH https://t.co/arXW8oAqDz	https://www.sciencedirect.com/science/article/abs/pii/S0169534721003177	sciencedirect.com		https://pbs.twimg.com/media/FJmgOZXagAME4-6.jpg	https://pbs.twimg.com/media/FJmgOZXagAME4-6.jpg	2022-01-23 04:14:04	2022-01-23	04:14:04	https://twitter.com/miriamaczel/status/1485103514753777664			1485103514753777664		FALSE	0		FALSE	en			FALSE	91	1484394339514318848	Twitter for iPhone	FALSE	1484394339514318848	Tweet	0	0
ecologistmills	katehelmstedt									No	253			Retweet	2022-01-23 08:06:37	Want to model the complicated interactions between people, the environment, and ecosystem services? We think socio-ecological networks can be really useful, and our new @Trends_Ecol_Evo paper is here to help 1/n https://t.co/GIvmmCOmRH https://t.co/arXW8oAqDz	https://www.sciencedirect.com/science/article/abs/pii/S0169534721003177	sciencedirect.com		https://pbs.twimg.com/media/FJmgOZXagAME4-6.jpg	https://pbs.twimg.com/media/FJmgOZXagAME4-6.jpg	2022-01-23 08:06:37	2022-01-23	08:06:37	https://twitter.com/ecologistmills/status/1485162036380467203			1485162036380467203		FALSE	0		FALSE	en			FALSE	91	1484394339514318848	Twitter for Android	FALSE	1484394339514318848	Tweet	0	0
jormipereira	katehelmstedt									No	254			Retweet	2022-01-23 10:50:21	Want to model the complicated interactions between people, the environment, and ecosystem services? We think socio-ecological networks can be really useful, and our new @Trends_Ecol_Evo paper is here to help 1/n https://t.co/GIvmmCOmRH https://t.co/arXW8oAqDz	https://www.sciencedirect.com/science/article/abs/pii/S0169534721003177	sciencedirect.com		https://pbs.twimg.com/media/FJmgOZXagAME4-6.jpg	https://pbs.twimg.com/media/FJmgOZXagAME4-6.jpg	2022-01-23 10:50:21	2022-01-23	10:50:21	https://twitter.com/jormipereira/status/1485203241164025864			1485203241164025864		FALSE	0		FALSE	en			FALSE	91	1484394339514318848	Twitter for Android	FALSE	1484394339514318848	Tweet	0	0
conservacionb	katehelmstedt									No	255			Retweet	2022-01-23 15:00:00	Want to model the complicated interactions between people, the environment, and ecosystem services? We think socio-ecological networks can be really useful, and our new @Trends_Ecol_Evo paper is here to help 1/n https://t.co/GIvmmCOmRH https://t.co/arXW8oAqDz	https://www.sciencedirect.com/science/article/abs/pii/S0169534721003177	sciencedirect.com		https://pbs.twimg.com/media/FJmgOZXagAME4-6.jpg	https://pbs.twimg.com/media/FJmgOZXagAME4-6.jpg	2022-01-23 15:00:00	2022-01-23	15:00:00	https://twitter.com/conservacionb/status/1485266068906160131			1485266068906160131		FALSE	0		FALSE	en			FALSE	91	1484394339514318848	Twitter for iPhone	FALSE	1484394339514318848	Tweet	0	0
daliakhojely	biovintciat_eng									No	256			MentionsInRetweet	2022-01-18 14:32:41	A ‘probiotic’ approach to agriculture is better for people and planet, writes Fabrice DeClerck, Senior Scientist, Agricultural Biodiversity and Ecosystem Services, @BiovIntCIAT_eng. 👉 https://t.co/Lkgk5T9SU7 #OneCGIAR	https://www.cgiar.org/news-events/news/a-probiotic-approach-to-agriculture-is-better-for-people-and-planet-commentary	cgiar.org	onecgiar		https://pbs.twimg.com/profile_images/1478069034168066056/-Jo9Eod9_normal.jpg	2022-01-18 14:32:41	2022-01-18	14:32:41	https://twitter.com/daliakhojely/status/1483447253918531588			1483447253918531588		FALSE	0		FALSE	en			FALSE	7	1483303229991661573	Twitter for Android	FALSE	1483303229991661573	Tweet	0	0
morganthegray	katehelmstedt									No	257			Retweet	2022-01-23 17:29:32	Want to model the complicated interactions between people, the environment, and ecosystem services? We think socio-ecological networks can be really useful, and our new @Trends_Ecol_Evo paper is here to help 1/n https://t.co/GIvmmCOmRH https://t.co/arXW8oAqDz	https://www.sciencedirect.com/science/article/abs/pii/S0169534721003177	sciencedirect.com		https://pbs.twimg.com/media/FJmgOZXagAME4-6.jpg	https://pbs.twimg.com/media/FJmgOZXagAME4-6.jpg	2022-01-23 17:29:32	2022-01-23	17:29:32	https://twitter.com/morganthegray/status/1485303698657984513			1485303698657984513		FALSE	0		FALSE	en			FALSE	91	1484394339514318848	Twitter Web App	FALSE	1484394339514318848	Tweet	0	0
sergestinckwich	katehelmstedt									No	258			Retweet	2022-01-24 04:54:14	Want to model the complicated interactions between people, the environment, and ecosystem services? We think socio-ecological networks can be really useful, and our new @Trends_Ecol_Evo paper is here to help 1/n https://t.co/GIvmmCOmRH https://t.co/arXW8oAqDz	https://www.sciencedirect.com/science/article/abs/pii/S0169534721003177	sciencedirect.com		https://pbs.twimg.com/media/FJmgOZXagAME4-6.jpg	https://pbs.twimg.com/media/FJmgOZXagAME4-6.jpg	2022-01-24 04:54:14	2022-01-24	04:54:14	https://twitter.com/sergestinckwich/status/1485476009621483521			1485476009621483521		FALSE	0		FALSE	en			FALSE	91	1484394339514318848	Twitter for iPhone	FALSE	1484394339514318848	Tweet	0	0
amygk	sabmc									No	259			Mentions	2022-01-18 14:41:16	Still exploring tension around terms like "ecosystem services" and "rights of nature" and am thrilled to connect with the work of journalist and author @nijhuism In the interest of engaging everyone, here's her most recent article: https://t.co/ONAWkQjZvx @sabmc #climate #health	https://grist.org/opinion/how-to-get-rural-americans-involved-in-climate-crisis/	grist.org	climate health		https://pbs.twimg.com/profile_images/645022101775085568/kJoTY8R4_normal.png	2022-01-18 14:41:16	2022-01-18	14:41:16	https://twitter.com/amygk/status/1483449415088095232			1483449415088095232		FALSE	2		FALSE	en			FALSE	0		Twitter Web App	FALSE	1483449415088095232	Tweet	0	0
amygk	nijhuism									No	260			Mentions	2022-01-18 14:41:16	Still exploring tension around terms like "ecosystem services" and "rights of nature" and am thrilled to connect with the work of journalist and author @nijhuism In the interest of engaging everyone, here's her most recent article: https://t.co/ONAWkQjZvx @sabmc #climate #health	https://grist.org/opinion/how-to-get-rural-americans-involved-in-climate-crisis/	grist.org	climate health		https://pbs.twimg.com/profile_images/645022101775085568/kJoTY8R4_normal.png	2022-01-18 14:41:16	2022-01-18	14:41:16	https://twitter.com/amygk/status/1483449415088095232			1483449415088095232		FALSE	2		FALSE	en			FALSE	0		Twitter Web App	FALSE	1483449415088095232	Tweet	0	0
jagephart	katehelmstedt									Yes	261			Retweet	2022-01-21 12:09:23	Want to model the complicated interactions between people, the environment, and ecosystem services? We think socio-ecological networks can be really useful, and our new @Trends_Ecol_Evo paper is here to help 1/n https://t.co/GIvmmCOmRH https://t.co/arXW8oAqDz	https://www.sciencedirect.com/science/article/abs/pii/S0169534721003177	sciencedirect.com		https://pbs.twimg.com/media/FJmgOZXagAME4-6.jpg	https://pbs.twimg.com/media/FJmgOZXagAME4-6.jpg	2022-01-21 12:09:23	2022-01-21	12:09:23	https://twitter.com/jagephart/status/1484498356999278593			1484498356999278593		FALSE	0		FALSE	en			FALSE	91	1484394339514318848	Twitter for iPhone	FALSE	1484394339514318848	Tweet	0	0
lauraellendee	katehelmstedt									Yes	262			Retweet	2022-01-21 08:26:27	Want to model the complicated interactions between people, the environment, and ecosystem services? We think socio-ecological networks can be really useful, and our new @Trends_Ecol_Evo paper is here to help 1/n https://t.co/GIvmmCOmRH https://t.co/arXW8oAqDz	https://www.sciencedirect.com/science/article/abs/pii/S0169534721003177	sciencedirect.com		https://pbs.twimg.com/media/FJmgOZXagAME4-6.jpg	https://pbs.twimg.com/media/FJmgOZXagAME4-6.jpg	2022-01-21 08:26:27	2022-01-21	08:26:27	https://twitter.com/lauraellendee/status/1484442255410831360			1484442255410831360		FALSE	0		FALSE	en			FALSE	91	1484394339514318848	Twitter for iPhone	FALSE	1484394339514318848	Tweet	0	0
qutdatascience	katehelmstedt									Yes	263			Retweet	2022-01-24 04:41:17	Want to model the complicated interactions between people, the environment, and ecosystem services? We think socio-ecological networks can be really useful, and our new @Trends_Ecol_Evo paper is here to help 1/n https://t.co/GIvmmCOmRH https://t.co/arXW8oAqDz	https://www.sciencedirect.com/science/article/abs/pii/S0169534721003177	sciencedirect.com		https://pbs.twimg.com/media/FJmgOZXagAME4-6.jpg	https://pbs.twimg.com/media/FJmgOZXagAME4-6.jpg	2022-01-24 04:41:17	2022-01-24	04:41:17	https://twitter.com/qutdatascience/status/1485472750999568384			1485472750999568384		FALSE	0		FALSE	en			FALSE	91	1484394339514318848	TweetDeck	FALSE	1484394339514318848	Tweet	0	0
ellaaellis	sussex_ifca									No	264			Mentions	2022-01-18 15:07:07	A collaborative research effort uncovered low - very-high ecosystem services provision throughout the @sussex_ifca district. The coastal strip from Selsey to Brighton proved most efficient, and had once been dense historic kelp beds, now an essential spawning ground for many. https://t.co/Ig8xtpL1LD				https://pbs.twimg.com/media/FJZLSvWWYAEXKyU.png	https://pbs.twimg.com/media/FJZLSvWWYAEXKyU.png	2022-01-18 15:07:07	2022-01-18	15:07:07	https://twitter.com/ellaaellis/status/1483455922609569805			1483455922609569805	1483454752071507971	FALSE	3	827903111545110528	FALSE	en			FALSE	0		Twitter Web App	FALSE	1483454752071507971	Tweet	0	0
hazelsciencenut	katehelmstedt									No	265			Retweet	2022-01-24 04:51:37	Want to model the complicated interactions between people, the environment, and ecosystem services? We think socio-ecological networks can be really useful, and our new @Trends_Ecol_Evo paper is here to help 1/n https://t.co/GIvmmCOmRH https://t.co/arXW8oAqDz	https://www.sciencedirect.com/science/article/abs/pii/S0169534721003177	sciencedirect.com		https://pbs.twimg.com/media/FJmgOZXagAME4-6.jpg	https://pbs.twimg.com/media/FJmgOZXagAME4-6.jpg	2022-01-24 04:51:37	2022-01-24	04:51:37	https://twitter.com/hazelsciencenut/status/1485475353091256323			1485475353091256323		FALSE	0		FALSE	en			FALSE	91	1484394339514318848	Twitter Web App	FALSE	1484394339514318848	Tweet	0	0
psvensson	katehelmstedt									No	266			Retweet	2022-01-24 06:00:10	Want to model the complicated interactions between people, the environment, and ecosystem services? We think socio-ecological networks can be really useful, and our new @Trends_Ecol_Evo paper is here to help 1/n https://t.co/GIvmmCOmRH https://t.co/arXW8oAqDz	https://www.sciencedirect.com/science/article/abs/pii/S0169534721003177	sciencedirect.com		https://pbs.twimg.com/media/FJmgOZXagAME4-6.jpg	https://pbs.twimg.com/media/FJmgOZXagAME4-6.jpg	2022-01-24 06:00:10	2022-01-24	06:00:10	https://twitter.com/psvensson/status/1485492604955512832			1485492604955512832		FALSE	0		FALSE	en			FALSE	91	1484394339514318848	Twitter Web App	FALSE	1484394339514318848	Tweet	0	0
trends_ecol_evo	katehelmstedt									Yes	267			Retweet	2022-01-21 14:16:58	Want to model the complicated interactions between people, the environment, and ecosystem services? We think socio-ecological networks can be really useful, and our new @Trends_Ecol_Evo paper is here to help 1/n https://t.co/GIvmmCOmRH https://t.co/arXW8oAqDz	https://www.sciencedirect.com/science/article/abs/pii/S0169534721003177	sciencedirect.com		https://pbs.twimg.com/media/FJmgOZXagAME4-6.jpg	https://pbs.twimg.com/media/FJmgOZXagAME4-6.jpg	2022-01-21 14:16:58	2022-01-21	14:16:58	https://twitter.com/trends_ecol_evo/status/1484530465922969603			1484530465922969603		FALSE	0		FALSE	en			FALSE	91	1484394339514318848	Twitter Web App	FALSE	1484394339514318848	Tweet	0	0
s__picault	katehelmstedt									No	268			Retweet	2022-01-24 06:24:52	Want to model the complicated interactions between people, the environment, and ecosystem services? We think socio-ecological networks can be really useful, and our new @Trends_Ecol_Evo paper is here to help 1/n https://t.co/GIvmmCOmRH https://t.co/arXW8oAqDz	https://www.sciencedirect.com/science/article/abs/pii/S0169534721003177	sciencedirect.com		https://pbs.twimg.com/media/FJmgOZXagAME4-6.jpg	https://pbs.twimg.com/media/FJmgOZXagAME4-6.jpg	2022-01-24 06:24:52	2022-01-24	06:24:52	https://twitter.com/s__picault/status/1485498820771434496			1485498820771434496		FALSE	0		FALSE	en			FALSE	91	1484394339514318848	Twitter for Android	FALSE	1484394339514318848	Tweet	0	0
ialeeurope	janecstout									No	269			Retweet	2022-01-18 12:48:34	Want to work on Ecosystem Services modelling with international, interdisciplinary team on prize-winning SFI project? I'm looking for a research assistant to join my group as soon as possible! Details 👇 https://t.co/6OsDwc3ZLI Pls RT https://t.co/hIDzj4LmAu	https://campusbuzz.blog/2021/09/29/researcher-in-natural-capital-accounting/	campusbuzz.blog		https://pbs.twimg.com/media/FJPFt1zXwAU-uJX.jpg	https://pbs.twimg.com/media/FJPFt1zXwAU-uJX.jpg	2022-01-18 12:48:34	2022-01-18	12:48:34	https://twitter.com/ialeeurope/status/1483421054294974469			1483421054294974469		FALSE	0		FALSE	en			FALSE	76	1482746711651008516	Twitter Web App	FALSE	1482746711651008516	Tweet	0	0
drjonathandale	uolgeography									No	270			MentionsInRetweet	2022-01-18 15:37:28	Looking for Postgraduate Research funding? We have two opportunities @UoLGeography: 1) Large Scale Restoration of Coastal Ecosystems: Rivers to Sea Connectivity (PhD) 2) Unmanaged Realignments, Coastal Habitats, and Ecosystem Services (MSc) Find more on https://t.co/5PyyuCnriQ	https://www.lincoln.ac.uk/studywithus/postgraduatestudy/researchstudentships/	ac.uk			https://pbs.twimg.com/profile_images/1147438551769989120/h9RBna_r_normal.png	2022-01-18 15:37:28	2022-01-18	15:37:28	https://twitter.com/drjonathandale/status/1483463557517873170			1483463557517873170		FALSE	0		FALSE	en			FALSE	8	1483461655841357828	Twitter for Android	FALSE	1483461655841357828	Tweet	0	0
hackjochen	janecstout									No	271			Retweet	2022-01-17 11:19:25	Want to work on Ecosystem Services modelling with international, interdisciplinary team on prize-winning SFI project? I'm looking for a research assistant to join my group as soon as possible! Details 👇 https://t.co/6OsDwc3ZLI Pls RT https://t.co/hIDzj4LmAu	https://campusbuzz.blog/2021/09/29/researcher-in-natural-capital-accounting/	campusbuzz.blog		https://pbs.twimg.com/media/FJPFt1zXwAU-uJX.jpg	https://pbs.twimg.com/media/FJPFt1zXwAU-uJX.jpg	2022-01-17 11:19:25	2022-01-17	11:19:25	https://twitter.com/hackjochen/status/1483036231382487040			1483036231382487040		FALSE	0		FALSE	en			FALSE	76	1482746711651008516	TweetDeck	FALSE	1482746711651008516	Tweet	0	0
yodacomplex	janecstout									No	272			Retweet	2022-01-17 11:02:16	Want to work on Ecosystem Services modelling with international, interdisciplinary team on prize-winning SFI project? I'm looking for a research assistant to join my group as soon as possible! Details 👇 https://t.co/6OsDwc3ZLI Pls RT https://t.co/hIDzj4LmAu	https://campusbuzz.blog/2021/09/29/researcher-in-natural-capital-accounting/	campusbuzz.blog		https://pbs.twimg.com/media/FJPFt1zXwAU-uJX.jpg	https://pbs.twimg.com/media/FJPFt1zXwAU-uJX.jpg	2022-01-17 11:02:16	2022-01-17	11:02:16	https://twitter.com/yodacomplex/status/1483031916345450500			1483031916345450500		FALSE	0		FALSE	en			FALSE	76	1482746711651008516	Twitter Web App	FALSE	1482746711651008516	Tweet	0	0
sara_marine	uolgeography									No	273			MentionsInRetweet	2022-01-18 15:39:58	Looking for Postgraduate Research funding? We have two opportunities @UoLGeography: 1) Large Scale Restoration of Coastal Ecosystems: Rivers to Sea Connectivity (PhD) 2) Unmanaged Realignments, Coastal Habitats, and Ecosystem Services (MSc) Find more on https://t.co/5PyyuCnriQ	https://www.lincoln.ac.uk/studywithus/postgraduatestudy/researchstudentships/	ac.uk			https://pbs.twimg.com/profile_images/1103654220505460737/EeXQ7dCn_normal.png	2022-01-18 15:39:58	2022-01-18	15:39:58	https://twitter.com/sara_marine/status/1483464189997953026			1483464189997953026		FALSE	0		FALSE	en			FALSE	8	1483461655841357828	Twitter for Android	FALSE	1483461655841357828	Tweet	0	0
biogeomorph	janecstout									No	274			Retweet	2022-01-17 12:09:23	Want to work on Ecosystem Services modelling with international, interdisciplinary team on prize-winning SFI project? I'm looking for a research assistant to join my group as soon as possible! Details 👇 https://t.co/6OsDwc3ZLI Pls RT https://t.co/hIDzj4LmAu	https://campusbuzz.blog/2021/09/29/researcher-in-natural-capital-accounting/	campusbuzz.blog		https://pbs.twimg.com/media/FJPFt1zXwAU-uJX.jpg	https://pbs.twimg.com/media/FJPFt1zXwAU-uJX.jpg	2022-01-17 12:09:23	2022-01-17	12:09:23	https://twitter.com/biogeomorph/status/1483048807105507337			1483048807105507337		FALSE	0		FALSE	en			FALSE	76	1482746711651008516	Twitter Web App	FALSE	1482746711651008516	Tweet	0	0
bioljlinnsoc	janecstout									No	275			Retweet	2022-01-17 12:32:02	Want to work on Ecosystem Services modelling with international, interdisciplinary team on prize-winning SFI project? I'm looking for a research assistant to join my group as soon as possible! Details 👇 https://t.co/6OsDwc3ZLI Pls RT https://t.co/hIDzj4LmAu	https://campusbuzz.blog/2021/09/29/researcher-in-natural-capital-accounting/	campusbuzz.blog		https://pbs.twimg.com/media/FJPFt1zXwAU-uJX.jpg	https://pbs.twimg.com/media/FJPFt1zXwAU-uJX.jpg	2022-01-17 12:32:02	2022-01-17	12:32:02	https://twitter.com/bioljlinnsoc/status/1483054503754702849			1483054503754702849		FALSE	0		FALSE	en			FALSE	76	1482746711651008516	Twitter for iPhone	FALSE	1482746711651008516	Tweet	0	0
greeningdeserts	greeningdeserts									No	276			Tweet	2021-12-16 10:44:03	Healthy forests, grasslands, oceans, rivers and other blue or green habitats provide clean air, food, water and many ecosystem services. Biodiversity, nature near forests and game reserves can foster a stable climate, improve water cycles, air and soil quality. #climateregulator https://t.co/7knCmMj6dc	https://twitter.com/GlobalLF/status/1471036305689792513	twitter.com	climateregulator		https://pbs.twimg.com/profile_images/1105762461104386048/Yoqu9hVl_normal.png	2021-12-16 10:44:03	2021-12-16	10:44:03	https://twitter.com/greeningdeserts/status/1471430917508202497			1471430917508202497		FALSE	25		TRUE	en		1471036305689792513	FALSE	8		Twitter Web App	FALSE	1471430917508202497	Retweet	0	0
adubharti	janecstout									No	277			Retweet	2022-01-17 12:43:12	Want to work on Ecosystem Services modelling with international, interdisciplinary team on prize-winning SFI project? I'm looking for a research assistant to join my group as soon as possible! Details 👇 https://t.co/6OsDwc3ZLI Pls RT https://t.co/hIDzj4LmAu	https://campusbuzz.blog/2021/09/29/researcher-in-natural-capital-accounting/	campusbuzz.blog		https://pbs.twimg.com/media/FJPFt1zXwAU-uJX.jpg	https://pbs.twimg.com/media/FJPFt1zXwAU-uJX.jpg	2022-01-17 12:43:12	2022-01-17	12:43:12	https://twitter.com/adubharti/status/1483057316681633798			1483057316681633798		FALSE	0		FALSE	en			FALSE	76	1482746711651008516	Twitter for iPhone	FALSE	1482746711651008516	Tweet	0	0
biorbic_centre	janecstout									No	278			Retweet	2022-01-17 14:49:13	Want to work on Ecosystem Services modelling with international, interdisciplinary team on prize-winning SFI project? I'm looking for a research assistant to join my group as soon as possible! Details 👇 https://t.co/6OsDwc3ZLI Pls RT https://t.co/hIDzj4LmAu	https://campusbuzz.blog/2021/09/29/researcher-in-natural-capital-accounting/	campusbuzz.blog		https://pbs.twimg.com/media/FJPFt1zXwAU-uJX.jpg	https://pbs.twimg.com/media/FJPFt1zXwAU-uJX.jpg	2022-01-17 14:49:13	2022-01-17	14:49:13	https://twitter.com/biorbic_centre/status/1483089028572450816			1483089028572450816		FALSE	0		FALSE	en			FALSE	76	1482746711651008516	Twitter Web App	FALSE	1482746711651008516	Tweet	0	0
green_belt_for	janecstout									No	279			Retweet	2022-01-17 14:50:25	Want to work on Ecosystem Services modelling with international, interdisciplinary team on prize-winning SFI project? I'm looking for a research assistant to join my group as soon as possible! Details 👇 https://t.co/6OsDwc3ZLI Pls RT https://t.co/hIDzj4LmAu	https://campusbuzz.blog/2021/09/29/researcher-in-natural-capital-accounting/	campusbuzz.blog		https://pbs.twimg.com/media/FJPFt1zXwAU-uJX.jpg	https://pbs.twimg.com/media/FJPFt1zXwAU-uJX.jpg	2022-01-17 14:50:25	2022-01-17	14:50:25	https://twitter.com/green_belt_for/status/1483089330709094404			1483089330709094404		FALSE	0		FALSE	en			FALSE	76	1482746711651008516	Twitter for iPhone	FALSE	1482746711651008516	Tweet	0	0
soil_sciences	un_sdg									No	280			MentionsInRetweet	2022-01-18 16:33:22	#DYK that healthy soils can help us achieve the @UN_SDG ❓ Sustainable management of soil, directly and indirectly, contribute to attaining these goals, as they provide essential ecosystem services worldwide 🌍 🔍 More about #soils &amp; #SDGs 📹 https://t.co/2ezmdFBZH0 https://t.co/DA6KFJELQD	https://www.youtube.com/watch?v=7cJdyL78JsM&feature=youtu.be	youtube.com	dyk soils sdgs	https://pbs.twimg.com/media/FJDPv00WQAMvOZv.jpg	https://pbs.twimg.com/media/FJDPv00WQAMvOZv.jpg	2022-01-18 16:33:22	2022-01-18	16:33:22	https://twitter.com/soil_sciences/status/1483477625955885059			1483477625955885059		FALSE	0		FALSE	en			FALSE	28	1481913864962908160	Twitter for Android	FALSE	1481913864962908160	Tweet	0	0
murlong77	janecstout									No	281			Retweet	2022-01-17 22:59:13	Want to work on Ecosystem Services modelling with international, interdisciplinary team on prize-winning SFI project? I'm looking for a research assistant to join my group as soon as possible! Details 👇 https://t.co/6OsDwc3ZLI Pls RT https://t.co/hIDzj4LmAu	https://campusbuzz.blog/2021/09/29/researcher-in-natural-capital-accounting/	campusbuzz.blog		https://pbs.twimg.com/media/FJPFt1zXwAU-uJX.jpg	https://pbs.twimg.com/media/FJPFt1zXwAU-uJX.jpg	2022-01-17 22:59:13	2022-01-17	22:59:13	https://twitter.com/murlong77/status/1483212340904480773			1483212340904480773		FALSE	0		FALSE	en			FALSE	76	1482746711651008516	Twitter for Android	FALSE	1482746711651008516	Tweet	0	0
drsimoncarr	uolgeography									No	282			MentionsInRetweet	2022-01-18 16:34:52	Looking for Postgraduate Research funding? We have two opportunities @UoLGeography: 1) Large Scale Restoration of Coastal Ecosystems: Rivers to Sea Connectivity (PhD) 2) Unmanaged Realignments, Coastal Habitats, and Ecosystem Services (MSc) Find more on https://t.co/5PyyuCnriQ	https://www.lincoln.ac.uk/studywithus/postgraduatestudy/researchstudentships/	ac.uk			https://pbs.twimg.com/profile_images/1046124120600178695/1Db9XrFI_normal.jpg	2022-01-18 16:34:52	2022-01-18	16:34:52	https://twitter.com/drsimoncarr/status/1483478004638662666			1483478004638662666		FALSE	0		FALSE	en			FALSE	8	1483461655841357828	Twitter for iPad	FALSE	1483461655841357828	Tweet	0	0
lfinnegal	janecstout									No	283			Retweet	2022-01-17 23:06:31	Want to work on Ecosystem Services modelling with international, interdisciplinary team on prize-winning SFI project? I'm looking for a research assistant to join my group as soon as possible! Details 👇 https://t.co/6OsDwc3ZLI Pls RT https://t.co/hIDzj4LmAu	https://campusbuzz.blog/2021/09/29/researcher-in-natural-capital-accounting/	campusbuzz.blog		https://pbs.twimg.com/media/FJPFt1zXwAU-uJX.jpg	https://pbs.twimg.com/media/FJPFt1zXwAU-uJX.jpg	2022-01-17 23:06:31	2022-01-17	23:06:31	https://twitter.com/lfinnegal/status/1483214179108491265			1483214179108491265		FALSE	0		FALSE	en			FALSE	76	1482746711651008516	Twitter Web App	FALSE	1482746711651008516	Tweet	0	0
joannat1995	uolgeography									No	284			MentionsInRetweet	2022-01-18 16:42:20	Looking for Postgraduate Research funding? We have two opportunities @UoLGeography: 1) Large Scale Restoration of Coastal Ecosystems: Rivers to Sea Connectivity (PhD) 2) Unmanaged Realignments, Coastal Habitats, and Ecosystem Services (MSc) Find more on https://t.co/5PyyuCnriQ	https://www.lincoln.ac.uk/studywithus/postgraduatestudy/researchstudentships/	ac.uk			https://pbs.twimg.com/profile_images/1148218502446288897/ElOJMKG5_normal.jpg	2022-01-18 16:42:20	2022-01-18	16:42:20	https://twitter.com/joannat1995/status/1483479884487962628			1483479884487962628		FALSE	0		FALSE	en			FALSE	8	1483461655841357828	Twitter for Android	FALSE	1483461655841357828	Tweet	0	0
bsbibotany	janecstout									No	285			Retweet	2022-01-18 18:04:52	Want to work on Ecosystem Services modelling with international, interdisciplinary team on prize-winning SFI project? I'm looking for a research assistant to join my group as soon as possible! Details 👇 https://t.co/6OsDwc3ZLI Pls RT https://t.co/hIDzj4LmAu	https://campusbuzz.blog/2021/09/29/researcher-in-natural-capital-accounting/	campusbuzz.blog		https://pbs.twimg.com/media/FJPFt1zXwAU-uJX.jpg	https://pbs.twimg.com/media/FJPFt1zXwAU-uJX.jpg	2022-01-18 18:04:52	2022-01-18	18:04:52	https://twitter.com/bsbibotany/status/1483500653372747777			1483500653372747777		FALSE	0		FALSE	en			FALSE	76	1482746711651008516	Twitter Web App	FALSE	1482746711651008516	Tweet	0	0
deepak_geoarch	uolgeography									No	286			MentionsInRetweet	2022-01-18 16:45:31	Looking for Postgraduate Research funding? We have two opportunities @UoLGeography: 1) Large Scale Restoration of Coastal Ecosystems: Rivers to Sea Connectivity (PhD) 2) Unmanaged Realignments, Coastal Habitats, and Ecosystem Services (MSc) Find more on https://t.co/5PyyuCnriQ	https://www.lincoln.ac.uk/studywithus/postgraduatestudy/researchstudentships/	ac.uk			https://pbs.twimg.com/profile_images/1154880059745980416/-5uKqij8_normal.jpg	2022-01-18 16:45:31	2022-01-18	16:45:31	https://twitter.com/deepak_geoarch/status/1483480685813932033			1483480685813932033		FALSE	0		FALSE	en			FALSE	8	1483461655841357828	Twitter for Android	FALSE	1483461655841357828	Tweet	0	0
ucdsbes	janecstout									No	287			Retweet	2022-01-18 11:18:20	Want to work on Ecosystem Services modelling with international, interdisciplinary team on prize-winning SFI project? I'm looking for a research assistant to join my group as soon as possible! Details 👇 https://t.co/6OsDwc3ZLI Pls RT https://t.co/hIDzj4LmAu	https://campusbuzz.blog/2021/09/29/researcher-in-natural-capital-accounting/	campusbuzz.blog		https://pbs.twimg.com/media/FJPFt1zXwAU-uJX.jpg	https://pbs.twimg.com/media/FJPFt1zXwAU-uJX.jpg	2022-01-18 11:18:20	2022-01-18	11:18:20	https://twitter.com/ucdsbes/status/1483398343875256320			1483398343875256320		FALSE	0		FALSE	en			FALSE	76	1482746711651008516	Twitter Web App	FALSE	1482746711651008516	Tweet	0	0
saorlakk	janecstout									No	288			Retweet	2022-01-17 11:37:00	Want to work on Ecosystem Services modelling with international, interdisciplinary team on prize-winning SFI project? I'm looking for a research assistant to join my group as soon as possible! Details 👇 https://t.co/6OsDwc3ZLI Pls RT https://t.co/hIDzj4LmAu	https://campusbuzz.blog/2021/09/29/researcher-in-natural-capital-accounting/	campusbuzz.blog		https://pbs.twimg.com/media/FJPFt1zXwAU-uJX.jpg	https://pbs.twimg.com/media/FJPFt1zXwAU-uJX.jpg	2022-01-17 11:37:00	2022-01-17	11:37:00	https://twitter.com/saorlakk/status/1483040655337308162			1483040655337308162		FALSE	0		FALSE	en			FALSE	76	1482746711651008516	Twitter Web App	FALSE	1482746711651008516	Tweet	0	0
thisisyiyiz	nserc_resnet									No	289			Retweet	2022-01-22 01:01:51	Two postdoc positions open in our multi-university-NGO collaboration to map nature’s contributions to people in 🇨🇦! Work with @ElenaBennett, @MGEMitchell, @RicSchuster, @bio_diverse - more info: https://t.co/zOte1CGzxy #ecosystemservices #NCP https://t.co/vHsWIxZgL9	https://www.nsercresnet.ca/opportunities.html	nsercresnet.ca	ecosystemservices ncp	https://pbs.twimg.com/media/FI_dahiVgAEtiO4.jpg	https://pbs.twimg.com/media/FI_dahiVgAEtiO4.jpg	2022-01-22 01:01:51	2022-01-22	01:01:51	https://twitter.com/thisisyiyiz/status/1484692754919735299			1484692754919735299		FALSE	0		FALSE	en			FALSE	71	1481647144268271619	Twitter Web App	FALSE	1481647144268271619	Tweet	0	0
mariabrueck	mariabrueck									No	290			Tweet	2022-01-03 08:17:26	Dave Abson, Joern Fischer, @JannikSchultner and I are excited to share our new conceptual paper! We outline a systematic approach to #disaggregation of #ecosystemservices in order to better assess #equity implications in #naturalresourcemanagement - https://t.co/xpN4fsD14L	http://www.sciencedirect.com/science/authShare/S2212041621001571/20211223T225900Z/1?md5=e4e794b144bcb1b7c003a45de91c9276&dgcid=author	sciencedirect.com	disaggregation ecosystemservices equity naturalresourcemanagement		https://pbs.twimg.com/profile_images/1468221006359715843/Dx5glRhY_normal.jpg	2022-01-03 08:17:26	2022-01-03	08:17:26	https://twitter.com/mariabrueck/status/1477917000768925697			1477917000768925697		FALSE	5		FALSE	en			FALSE	1		Twitter Web App	FALSE	1477917000768925697	Retweet	0	0
cvillalobos_	fao									No	291			Retweet	2022-01-19 11:16:56	Our food security depends on biodiversity, but we are losing biodiversity at an alarming rate. We need to change the way we produce, process, and consume our food to protect biodiversity and strengthen ecosystem services. Here are 4 ways 👇 https://t.co/rOpkxBsJck				https://pbs.twimg.com/amplify_video_thumb/1473246024386949124/img/YrHdHJi8vwydOkW7.jpg	https://pbs.twimg.com/amplify_video_thumb/1473246024386949124/img/YrHdHJi8vwydOkW7.jpg	2022-01-19 11:16:56	2022-01-19	11:16:56	https://twitter.com/cvillalobos_/status/1483760380069437442			1483760380069437442		FALSE	0		FALSE	en			FALSE	65	1476652310201712644	Twitter for iPhone	FALSE	1476652310201712644	Tweet	0	0
soc_ecology_lab	soc_ecology_lab									No	292			Tweet	2022-01-18 16:52:54	New article alert! E-IPER/lab alumnus Aaron Strong and Nicole Ardoin published “Barriers to Incorporating Ecosystem Services in Coastal Conservation Practice: the case of blue carbon" in the latest issue of Ecology and Society. https://t.co/MrKuNQQKMI https://t.co/TPYpx2sk0m	https://www.ecologyandsociety.org/vol26/iss4/art40/	ecologyandsociety.org		https://pbs.twimg.com/media/FJZjIGoXMAseIW3.jpg	https://pbs.twimg.com/media/FJZjIGoXMAseIW3.jpg	2022-01-18 16:52:54	2022-01-18	16:52:54	https://twitter.com/soc_ecology_lab/status/1483482544058384388			1483482544058384388		FALSE	9		FALSE	en			FALSE	1		Twitter Web App	FALSE	1483482544058384388	Tweet	0	0
arjunkumarav	saket_badola									No	293			Retweet	2022-01-22 03:08:26	#MorningPositives In 2022 #India is likely to add 5 more #tiger reserves to its already impressive tally of 51. More area under TR means, secure habitat for wildlife (not just tigers); better conservation of gene pool; higher ecosystem services &amp; better employment opportunities. https://t.co/z05ZvM54eI			morningpositives india tiger	https://pbs.twimg.com/media/FJrL43NVcAIZJNs.jpg	https://pbs.twimg.com/media/FJrL43NVcAIZJNs.jpg	2022-01-22 03:08:26	2022-01-22	03:08:26	https://twitter.com/arjunkumarav/status/1484724610692435974			1484724610692435974		FALSE	0		FALSE	en			FALSE	60	1484723225125076993	Twitter for Android	FALSE	1484723225125076993	Tweet	0	0
wbg_environment	wbg_environment									No	294			Tweet	2022-01-18 17:12:41	Wealth in renewable natural capital, such as forests and ocean resources, is being depleted. However, it is critically important and provides valuable ecosystem services. Learn more: https://t.co/dJFtcempqL #CWON2021 #WealthAccounting https://t.co/wujo6rQxxM	http://worldbank.org/cwon?cid=env_tt_environment_en_ext	worldbank.org	cwon2021 wealthaccounting	https://pbs.twimg.com/media/FJZoCe8WQAUNxnY.jpg	https://pbs.twimg.com/media/FJZoCe8WQAUNxnY.jpg	2022-01-18 17:12:41	2022-01-18	17:12:41	https://twitter.com/wbg_environment/status/1483487522437177348			1483487522437177348		FALSE	6		FALSE	en			FALSE	0		Hootsuite Inc.	FALSE	1483487522437177348	Tweet	0	0
mgayalums	biovintciat_eng									No	295			MentionsInRetweet	2022-01-18 17:13:39	A ‘probiotic’ approach to agriculture is better for people and planet, writes Fabrice DeClerck, Senior Scientist, Agricultural Biodiversity and Ecosystem Services, @BiovIntCIAT_eng. 👉 https://t.co/Lkgk5T9SU7 #OneCGIAR	https://www.cgiar.org/news-events/news/a-probiotic-approach-to-agriculture-is-better-for-people-and-planet-commentary	cgiar.org	onecgiar		https://pbs.twimg.com/profile_images/752231731185512451/Q94JSnOD_normal.jpg	2022-01-18 17:13:39	2022-01-18	17:13:39	https://twitter.com/mgayalums/status/1483487763001495557			1483487763001495557		FALSE	0		FALSE	en			FALSE	7	1483303229991661573	Twitter for Android	FALSE	1483303229991661573	Tweet	0	0
adityapanda	saket_badola									No	296			Retweet	2022-01-22 03:09:38	#MorningPositives In 2022 #India is likely to add 5 more #tiger reserves to its already impressive tally of 51. More area under TR means, secure habitat for wildlife (not just tigers); better conservation of gene pool; higher ecosystem services &amp; better employment opportunities. https://t.co/z05ZvM54eI			morningpositives india tiger	https://pbs.twimg.com/media/FJrL43NVcAIZJNs.jpg	https://pbs.twimg.com/media/FJrL43NVcAIZJNs.jpg	2022-01-22 03:09:38	2022-01-22	03:09:38	https://twitter.com/adityapanda/status/1484724912682340352			1484724912682340352		FALSE	0		FALSE	en			FALSE	60	1484723225125076993	Twitter for Android	FALSE	1484723225125076993	Tweet	0	0
harishias_	saket_badola									No	297			Retweet	2022-01-22 03:16:37	#MorningPositives In 2022 #India is likely to add 5 more #tiger reserves to its already impressive tally of 51. More area under TR means, secure habitat for wildlife (not just tigers); better conservation of gene pool; higher ecosystem services &amp; better employment opportunities. https://t.co/z05ZvM54eI			morningpositives india tiger	https://pbs.twimg.com/media/FJrL43NVcAIZJNs.jpg	https://pbs.twimg.com/media/FJrL43NVcAIZJNs.jpg	2022-01-22 03:16:37	2022-01-22	03:16:37	https://twitter.com/harishias_/status/1484726669546258433			1484726669546258433		FALSE	0		FALSE	en			FALSE	60	1484723225125076993	Twitter for Android	FALSE	1484723225125076993	Tweet	0	0
ramsarireland	ramsarireland									No	298			Tweet	2022-01-18 17:00:17	Coole Park is an amazing wetland providing a range of vital hydrological &amp; ecosystem services. World Wetlands Day is on 2nd February. Raise awareness about our many vital wetland habitats. See https://t.co/uJEQUJbY4n https://t.co/5d1SuVddSF	http://irishwetlands.ie/world-wetlands-day-2022/ https://www.youtube.com/watch?v=EVzNtMeOmQk&feature=youtu.be	irishwetlands.ie youtube.com			https://pbs.twimg.com/profile_images/1004099579476893696/gVEtvTH4_normal.jpg	2022-01-18 17:00:17	2022-01-18	17:00:17	https://twitter.com/ramsarireland/status/1483484400721477636			1483484400721477636		FALSE	1		FALSE	en			FALSE	1		Twitter Web App	FALSE	1483484400721477636	Tweet	0	0
dobieindica	saket_badola									No	299			Retweet	2022-01-22 03:20:50	#MorningPositives In 2022 #India is likely to add 5 more #tiger reserves to its already impressive tally of 51. More area under TR means, secure habitat for wildlife (not just tigers); better conservation of gene pool; higher ecosystem services &amp; better employment opportunities. https://t.co/z05ZvM54eI			morningpositives india tiger	https://pbs.twimg.com/media/FJrL43NVcAIZJNs.jpg	https://pbs.twimg.com/media/FJrL43NVcAIZJNs.jpg	2022-01-22 03:20:50	2022-01-22	03:20:50	https://twitter.com/dobieindica/status/1484727732412248066			1484727732412248066		FALSE	0		FALSE	en			FALSE	60	1484723225125076993	Twitter for iPhone	FALSE	1484723225125076993	Tweet	0	0
csabhi84	saket_badola									No	300			Retweet	2022-01-22 03:24:32	#MorningPositives In 2022 #India is likely to add 5 more #tiger reserves to its already impressive tally of 51. More area under TR means, secure habitat for wildlife (not just tigers); better conservation of gene pool; higher ecosystem services &amp; better employment opportunities. https://t.co/z05ZvM54eI			morningpositives india tiger	https://pbs.twimg.com/media/FJrL43NVcAIZJNs.jpg	https://pbs.twimg.com/media/FJrL43NVcAIZJNs.jpg	2022-01-22 03:24:32	2022-01-22	03:24:32	https://twitter.com/csabhi84/status/1484728660871421955			1484728660871421955		FALSE	0		FALSE	en			FALSE	60	1484723225125076993	Twitter for iPhone	FALSE	1484723225125076993	Tweet	0	0
eartheconomics	eartheconomics									No	301			Tweet	2022-01-18 18:01:23	Sustainably managing farmland can play a major role in protecting ecosystem services. Check out our analysis of sustainable agriculture on Vilicus Farms, a nationally-recognized, first generation organic dryland crop farm in Montana. https://t.co/khTzfagnJA	https://www.eartheconomics.org/all-publications/2022/vilicus-farms	eartheconomics.org			https://pbs.twimg.com/profile_images/1040311100460302336/ReFHxzZM_normal.jpg	2022-01-18 18:01:23	2022-01-18	18:01:23	https://twitter.com/eartheconomics/status/1483499777383931909			1483499777383931909		FALSE	0		FALSE	en			FALSE	0		Hootsuite Inc.	FALSE	1483499777383931909	Tweet	0	0
anandaaniket36	saket_badola									No	302			Retweet	2022-01-22 04:11:01	#MorningPositives In 2022 #India is likely to add 5 more #tiger reserves to its already impressive tally of 51. More area under TR means, secure habitat for wildlife (not just tigers); better conservation of gene pool; higher ecosystem services &amp; better employment opportunities. https://t.co/z05ZvM54eI			morningpositives india tiger	https://pbs.twimg.com/media/FJrL43NVcAIZJNs.jpg	https://pbs.twimg.com/media/FJrL43NVcAIZJNs.jpg	2022-01-22 04:11:01	2022-01-22	04:11:01	https://twitter.com/anandaaniket36/status/1484740358672367616			1484740358672367616		FALSE	0		FALSE	en			FALSE	60	1484723225125076993	Twitter Web App	FALSE	1484723225125076993	Tweet	0	0
loreyjeanene	saket_badola									No	303			Retweet	2022-01-22 04:24:54	#MorningPositives In 2022 #India is likely to add 5 more #tiger reserves to its already impressive tally of 51. More area under TR means, secure habitat for wildlife (not just tigers); better conservation of gene pool; higher ecosystem services &amp; better employment opportunities. https://t.co/z05ZvM54eI			morningpositives india tiger	https://pbs.twimg.com/media/FJrL43NVcAIZJNs.jpg	https://pbs.twimg.com/media/FJrL43NVcAIZJNs.jpg	2022-01-22 04:24:54	2022-01-22	04:24:54	https://twitter.com/loreyjeanene/status/1484743851759730689			1484743851759730689		FALSE	0		FALSE	en			FALSE	60	1484723225125076993	Twitter Web App	FALSE	1484723225125076993	Tweet	0	0
amanvashishth20	saket_badola									No	304			Retweet	2022-01-22 04:28:21	#MorningPositives In 2022 #India is likely to add 5 more #tiger reserves to its already impressive tally of 51. More area under TR means, secure habitat for wildlife (not just tigers); better conservation of gene pool; higher ecosystem services &amp; better employment opportunities. https://t.co/z05ZvM54eI			morningpositives india tiger	https://pbs.twimg.com/media/FJrL43NVcAIZJNs.jpg	https://pbs.twimg.com/media/FJrL43NVcAIZJNs.jpg	2022-01-22 04:28:21	2022-01-22	04:28:21	https://twitter.com/amanvashishth20/status/1484744721335422979			1484744721335422979		FALSE	0		FALSE	en			FALSE	60	1484723225125076993	Twitter for Android	FALSE	1484723225125076993	Tweet	0	0
noelhefele	nyc311									No	305			Mentions	2022-01-18 18:39:44	@MiiikeKorte @nyc311 Don’t worry too much about poison ivy- unless easy contact spot. It actually is a native plant here with valuable ecosystem services					https://pbs.twimg.com/profile_images/1289996532427743232/bpYB0k3q_normal.jpg	2022-01-18 18:39:44	2022-01-18	18:39:44	https://twitter.com/noelhefele/status/1483509428653543424			1483509428653543424	1483507700826882056	FALSE	0	2389615598	FALSE	en			FALSE	0		Twitter for iPhone	FALSE	1483507700826882056	Tweet	0	0
noelhefele	miiikekorte									No	306			Replies to	2022-01-18 18:39:44	@MiiikeKorte @nyc311 Don’t worry too much about poison ivy- unless easy contact spot. It actually is a native plant here with valuable ecosystem services					https://pbs.twimg.com/profile_images/1289996532427743232/bpYB0k3q_normal.jpg	2022-01-18 18:39:44	2022-01-18	18:39:44	https://twitter.com/noelhefele/status/1483509428653543424			1483509428653543424	1483507700826882056	FALSE	0	2389615598	FALSE	en			FALSE	0		Twitter for iPhone	FALSE	1483507700826882056	Tweet	0	0
pgsarith	saket_badola									No	307			Retweet	2022-01-22 04:32:02	#MorningPositives In 2022 #India is likely to add 5 more #tiger reserves to its already impressive tally of 51. More area under TR means, secure habitat for wildlife (not just tigers); better conservation of gene pool; higher ecosystem services &amp; better employment opportunities. https://t.co/z05ZvM54eI			morningpositives india tiger	https://pbs.twimg.com/media/FJrL43NVcAIZJNs.jpg	https://pbs.twimg.com/media/FJrL43NVcAIZJNs.jpg	2022-01-22 04:32:02	2022-01-22	04:32:02	https://twitter.com/pgsarith/status/1484745647312224259			1484745647312224259		FALSE	0		FALSE	en			FALSE	60	1484723225125076993	Twitter for Android	FALSE	1484723225125076993	Tweet	0	0
gauravm10247107	saket_badola									No	308			Retweet	2022-01-22 04:52:24	#MorningPositives In 2022 #India is likely to add 5 more #tiger reserves to its already impressive tally of 51. More area under TR means, secure habitat for wildlife (not just tigers); better conservation of gene pool; higher ecosystem services &amp; better employment opportunities. https://t.co/z05ZvM54eI			morningpositives india tiger	https://pbs.twimg.com/media/FJrL43NVcAIZJNs.jpg	https://pbs.twimg.com/media/FJrL43NVcAIZJNs.jpg	2022-01-22 04:52:24	2022-01-22	04:52:24	https://twitter.com/gauravm10247107/status/1484750775855501312			1484750775855501312		FALSE	0		FALSE	en			FALSE	60	1484723225125076993	Twitter Web App	FALSE	1484723225125076993	Tweet	0	0
researchsaar	researchsaar									No	309			Tweet	2022-01-18 18:55:46	"The paper outlines six options for blending public and private funding for the provision of ecosystem services and proposes a framework for integrating national carbon markets and green finance with regional ecosystem markets." https://t.co/Ly1zvmNCGx	https://journals.plos.org/plosone/article?id=10.1371/journal.pone.0258334	plos.org			https://pbs.twimg.com/profile_images/1359183286539583496/kk9pucNX_normal.jpg	2022-01-18 18:55:46	2022-01-18	18:55:46	https://twitter.com/researchsaar/status/1483513461661442055			1483513461661442055		FALSE	0		FALSE	en			FALSE	0		Twitter for Android	FALSE	1483513461661442055	Tweet	0	0
openrepos	openrepos									No	310			Tweet	2022-01-18 18:42:45	6. Supporting Reproducible Research: Repositories in the broader open research ecosystem, services for reproducibility of research, repositories as digital humanities and open science platforms, national and international open data mandates, etc.					https://pbs.twimg.com/profile_images/1161552483119972353/F8GTe2Jb_normal.jpg	2022-01-18 18:42:45	2022-01-18	18:42:45	https://twitter.com/openrepos/status/1483510186606268418			1483510186606268418	1483510106239213575	FALSE	1	740398838058504193	FALSE	en			FALSE	1		Twitter Web App	FALSE	1483510106239213575	Tweet	0	0
bbmohanty9	saket_badola									No	311			Retweet	2022-01-22 05:04:05	#MorningPositives In 2022 #India is likely to add 5 more #tiger reserves to its already impressive tally of 51. More area under TR means, secure habitat for wildlife (not just tigers); better conservation of gene pool; higher ecosystem services &amp; better employment opportunities. https://t.co/z05ZvM54eI			morningpositives india tiger	https://pbs.twimg.com/media/FJrL43NVcAIZJNs.jpg	https://pbs.twimg.com/media/FJrL43NVcAIZJNs.jpg	2022-01-22 05:04:05	2022-01-22	05:04:05	https://twitter.com/bbmohanty9/status/1484753712845361154			1484753712845361154		FALSE	0		FALSE	en			FALSE	60	1484723225125076993	Twitter for Android	FALSE	1484723225125076993	Tweet	0	0
vccbchile	juanluiscelis									No	312			Mentions	2022-01-18 20:05:56	📝Según investigaciones del proyecto "Ecological intensification: Integrating knowledge of ecosystem services to promote sustainable agriculture in Chile", dirigido por el investigador #VCCB @juanluiscelis, la presencia del Rayadito en viñedos🍇 contribuye al control de plagas.			vccb		https://pbs.twimg.com/profile_images/1065640986750132224/p5x9bEJd_normal.jpg	2022-01-18 20:05:56	2022-01-18	20:05:56	https://twitter.com/vccbchile/status/1483531119270240262			1483531119270240262	1483531115189215237	FALSE	1	620175837	FALSE	es			FALSE	0		Twitter Web App	FALSE	1483531115189215237	Tweet	0	0
beerhsociety	saket_badola									No	313			Retweet	2022-01-22 06:19:22	#MorningPositives In 2022 #India is likely to add 5 more #tiger reserves to its already impressive tally of 51. More area under TR means, secure habitat for wildlife (not just tigers); better conservation of gene pool; higher ecosystem services &amp; better employment opportunities. https://t.co/z05ZvM54eI			morningpositives india tiger	https://pbs.twimg.com/media/FJrL43NVcAIZJNs.jpg	https://pbs.twimg.com/media/FJrL43NVcAIZJNs.jpg	2022-01-22 06:19:22	2022-01-22	06:19:22	https://twitter.com/beerhsociety/status/1484772661763141632			1484772661763141632		FALSE	0		FALSE	en			FALSE	60	1484723225125076993	Twitter for Android	FALSE	1484723225125076993	Tweet	0	0
vikas_meena_ifs	saket_badola									No	314			Retweet	2022-01-22 06:35:47	#MorningPositives In 2022 #India is likely to add 5 more #tiger reserves to its already impressive tally of 51. More area under TR means, secure habitat for wildlife (not just tigers); better conservation of gene pool; higher ecosystem services &amp; better employment opportunities. https://t.co/z05ZvM54eI			morningpositives india tiger	https://pbs.twimg.com/media/FJrL43NVcAIZJNs.jpg	https://pbs.twimg.com/media/FJrL43NVcAIZJNs.jpg	2022-01-22 06:35:47	2022-01-22	06:35:47	https://twitter.com/vikas_meena_ifs/status/1484776790971535361			1484776790971535361		FALSE	0		FALSE	en			FALSE	60	1484723225125076993	Twitter Web App	FALSE	1484723225125076993	Tweet	0	0
alhudecki	openforest_									No	315			Mentions	2022-01-18 21:13:15	@climateXcrypto @distorcean @newatlantisdao @OpenForest_ We need a parallel tract of MRV + methodologies for biodiversity, water, and other ecosystem services					https://pbs.twimg.com/profile_images/1276512536691642379/0k4B8EcD_normal.jpg	2022-01-18 21:13:15	2022-01-18	21:13:15	https://twitter.com/alhudecki/status/1483548060449923077			1483548060449923077	1483541624869249030	FALSE	7	1944941779	FALSE	en			FALSE	0		Twitter Web App	FALSE	1483541624869249030	Tweet	0	0
alhudecki	newatlantisdao									No	316			Mentions	2022-01-18 21:13:15	@climateXcrypto @distorcean @newatlantisdao @OpenForest_ We need a parallel tract of MRV + methodologies for biodiversity, water, and other ecosystem services					https://pbs.twimg.com/profile_images/1276512536691642379/0k4B8EcD_normal.jpg	2022-01-18 21:13:15	2022-01-18	21:13:15	https://twitter.com/alhudecki/status/1483548060449923077			1483548060449923077	1483541624869249030	FALSE	7	1944941779	FALSE	en			FALSE	0		Twitter Web App	FALSE	1483541624869249030	Tweet	0	0
alhudecki	distorcean									No	317			Mentions	2022-01-18 21:13:15	@climateXcrypto @distorcean @newatlantisdao @OpenForest_ We need a parallel tract of MRV + methodologies for biodiversity, water, and other ecosystem services					https://pbs.twimg.com/profile_images/1276512536691642379/0k4B8EcD_normal.jpg	2022-01-18 21:13:15	2022-01-18	21:13:15	https://twitter.com/alhudecki/status/1483548060449923077			1483548060449923077	1483541624869249030	FALSE	7	1944941779	FALSE	en			FALSE	0		Twitter Web App	FALSE	1483541624869249030	Tweet	0	0
alhudecki	climatexcrypto									No	318			Replies to	2022-01-18 21:13:15	@climateXcrypto @distorcean @newatlantisdao @OpenForest_ We need a parallel tract of MRV + methodologies for biodiversity, water, and other ecosystem services					https://pbs.twimg.com/profile_images/1276512536691642379/0k4B8EcD_normal.jpg	2022-01-18 21:13:15	2022-01-18	21:13:15	https://twitter.com/alhudecki/status/1483548060449923077			1483548060449923077	1483541624869249030	FALSE	7	1944941779	FALSE	en			FALSE	0		Twitter Web App	FALSE	1483541624869249030	Tweet	0	0
satishk90110235	saket_badola									No	319			Retweet	2022-01-22 06:36:43	#MorningPositives In 2022 #India is likely to add 5 more #tiger reserves to its already impressive tally of 51. More area under TR means, secure habitat for wildlife (not just tigers); better conservation of gene pool; higher ecosystem services &amp; better employment opportunities. https://t.co/z05ZvM54eI			morningpositives india tiger	https://pbs.twimg.com/media/FJrL43NVcAIZJNs.jpg	https://pbs.twimg.com/media/FJrL43NVcAIZJNs.jpg	2022-01-22 06:36:43	2022-01-22	06:36:43	https://twitter.com/satishk90110235/status/1484777025126957059			1484777025126957059		FALSE	0		FALSE	en			FALSE	60	1484723225125076993	Twitter for Android	FALSE	1484723225125076993	Tweet	0	0
gemswinc	gemswinc									No	320			Tweet	2022-01-18 17:20:17	No matter how much we like to think so, technology will never replace ecosystem services. Don’t obfuscate by calling a carbon sink a TREE. 4/4					https://pbs.twimg.com/profile_images/1477287910663725056/Bpf41K6g_normal.jpg	2022-01-18 17:20:17	2022-01-18	17:20:17	https://twitter.com/gemswinc/status/1483489432489672714			1483489432489672714		FALSE	0		FALSE	en			FALSE	3		Echofon	FALSE	1483489432489672714	Tweet	0	0
aniketg92	saket_badola									No	321			Retweet	2022-01-22 07:10:31	#MorningPositives In 2022 #India is likely to add 5 more #tiger reserves to its already impressive tally of 51. More area under TR means, secure habitat for wildlife (not just tigers); better conservation of gene pool; higher ecosystem services &amp; better employment opportunities. https://t.co/z05ZvM54eI			morningpositives india tiger	https://pbs.twimg.com/media/FJrL43NVcAIZJNs.jpg	https://pbs.twimg.com/media/FJrL43NVcAIZJNs.jpg	2022-01-22 07:10:31	2022-01-22	07:10:31	https://twitter.com/aniketg92/status/1484785533637529601			1484785533637529601		FALSE	0		FALSE	en			FALSE	60	1484723225125076993	Twitter Web App	FALSE	1484723225125076993	Tweet	0	0
viigyaan	saket_badola									No	322			Retweet	2022-01-22 08:13:42	#MorningPositives In 2022 #India is likely to add 5 more #tiger reserves to its already impressive tally of 51. More area under TR means, secure habitat for wildlife (not just tigers); better conservation of gene pool; higher ecosystem services &amp; better employment opportunities. https://t.co/z05ZvM54eI			morningpositives india tiger	https://pbs.twimg.com/media/FJrL43NVcAIZJNs.jpg	https://pbs.twimg.com/media/FJrL43NVcAIZJNs.jpg	2022-01-22 08:13:42	2022-01-22	08:13:42	https://twitter.com/viigyaan/status/1484801433627410434			1484801433627410434		FALSE	0		FALSE	en			FALSE	60	1484723225125076993	Twitter for Android	FALSE	1484723225125076993	Tweet	0	0
nayansaich	saket_badola									No	323			Retweet	2022-01-22 08:53:28	#MorningPositives In 2022 #India is likely to add 5 more #tiger reserves to its already impressive tally of 51. More area under TR means, secure habitat for wildlife (not just tigers); better conservation of gene pool; higher ecosystem services &amp; better employment opportunities. https://t.co/z05ZvM54eI			morningpositives india tiger	https://pbs.twimg.com/media/FJrL43NVcAIZJNs.jpg	https://pbs.twimg.com/media/FJrL43NVcAIZJNs.jpg	2022-01-22 08:53:28	2022-01-22	08:53:28	https://twitter.com/nayansaich/status/1484811438266859521			1484811438266859521		FALSE	0		FALSE	en			FALSE	60	1484723225125076993	Twitter for Android	FALSE	1484723225125076993	Tweet	0	0
greenassam	saket_badola									No	324			Retweet	2022-01-22 09:11:00	#MorningPositives In 2022 #India is likely to add 5 more #tiger reserves to its already impressive tally of 51. More area under TR means, secure habitat for wildlife (not just tigers); better conservation of gene pool; higher ecosystem services &amp; better employment opportunities. https://t.co/z05ZvM54eI			morningpositives india tiger	https://pbs.twimg.com/media/FJrL43NVcAIZJNs.jpg	https://pbs.twimg.com/media/FJrL43NVcAIZJNs.jpg	2022-01-22 09:11:00	2022-01-22	09:11:00	https://twitter.com/greenassam/status/1484815853069946882			1484815853069946882		FALSE	0		FALSE	en			FALSE	60	1484723225125076993	Twitter for Android	FALSE	1484723225125076993	Tweet	0	0
nihalja10464686	saket_badola									No	325			Retweet	2022-01-22 09:30:52	#MorningPositives In 2022 #India is likely to add 5 more #tiger reserves to its already impressive tally of 51. More area under TR means, secure habitat for wildlife (not just tigers); better conservation of gene pool; higher ecosystem services &amp; better employment opportunities. https://t.co/z05ZvM54eI			morningpositives india tiger	https://pbs.twimg.com/media/FJrL43NVcAIZJNs.jpg	https://pbs.twimg.com/media/FJrL43NVcAIZJNs.jpg	2022-01-22 09:30:52	2022-01-22	09:30:52	https://twitter.com/nihalja10464686/status/1484820851765956615			1484820851765956615		FALSE	0		FALSE	en			FALSE	60	1484723225125076993	Twitter for Android	FALSE	1484723225125076993	Tweet	0	0
yashver84307601	saket_badola									No	326			Retweet	2022-01-22 10:11:30	#MorningPositives In 2022 #India is likely to add 5 more #tiger reserves to its already impressive tally of 51. More area under TR means, secure habitat for wildlife (not just tigers); better conservation of gene pool; higher ecosystem services &amp; better employment opportunities. https://t.co/z05ZvM54eI			morningpositives india tiger	https://pbs.twimg.com/media/FJrL43NVcAIZJNs.jpg	https://pbs.twimg.com/media/FJrL43NVcAIZJNs.jpg	2022-01-22 10:11:30	2022-01-22	10:11:30	https://twitter.com/yashver84307601/status/1484831079768883209			1484831079768883209		FALSE	0		FALSE	en			FALSE	60	1484723225125076993	Twitter for Android	FALSE	1484723225125076993	Tweet	0	0
hirenkhambhayta	saket_badola									No	327			Retweet	2022-01-22 10:13:46	#MorningPositives In 2022 #India is likely to add 5 more #tiger reserves to its already impressive tally of 51. More area under TR means, secure habitat for wildlife (not just tigers); better conservation of gene pool; higher ecosystem services &amp; better employment opportunities. https://t.co/z05ZvM54eI			morningpositives india tiger	https://pbs.twimg.com/media/FJrL43NVcAIZJNs.jpg	https://pbs.twimg.com/media/FJrL43NVcAIZJNs.jpg	2022-01-22 10:13:46	2022-01-22	10:13:46	https://twitter.com/hirenkhambhayta/status/1484831648512626689			1484831648512626689		FALSE	0		FALSE	en			FALSE	60	1484723225125076993	Twitter for Android	FALSE	1484723225125076993	Tweet	0	0
rathode024	saket_badola									No	328			Retweet	2022-01-22 11:06:54	#MorningPositives In 2022 #India is likely to add 5 more #tiger reserves to its already impressive tally of 51. More area under TR means, secure habitat for wildlife (not just tigers); better conservation of gene pool; higher ecosystem services &amp; better employment opportunities. https://t.co/z05ZvM54eI			morningpositives india tiger	https://pbs.twimg.com/media/FJrL43NVcAIZJNs.jpg	https://pbs.twimg.com/media/FJrL43NVcAIZJNs.jpg	2022-01-22 11:06:54	2022-01-22	11:06:54	https://twitter.com/rathode024/status/1484845018498035712			1484845018498035712		FALSE	0		FALSE	en			FALSE	60	1484723225125076993	Twitter for Android	FALSE	1484723225125076993	Tweet	0	0
sidharth667	saket_badola									No	329			Retweet	2022-01-22 11:15:33	#MorningPositives In 2022 #India is likely to add 5 more #tiger reserves to its already impressive tally of 51. More area under TR means, secure habitat for wildlife (not just tigers); better conservation of gene pool; higher ecosystem services &amp; better employment opportunities. https://t.co/z05ZvM54eI			morningpositives india tiger	https://pbs.twimg.com/media/FJrL43NVcAIZJNs.jpg	https://pbs.twimg.com/media/FJrL43NVcAIZJNs.jpg	2022-01-22 11:15:33	2022-01-22	11:15:33	https://twitter.com/sidharth667/status/1484847196206157826			1484847196206157826		FALSE	0		FALSE	en			FALSE	60	1484723225125076993	Twitter Web App	FALSE	1484723225125076993	Tweet	0	0
ndeliveyne	frontenvsci									No	330			MentionsInRetweet	2022-01-19 00:38:39	First first-author paper from my labmate, Daniel Chilton - and it's a ripper! Freshwater #eflows are vital to the estuarine ecosystem processes supporting their biodiversity &amp; ecosystem services @UniAdelSciences @FrontEnvSci https://t.co/gkLRkcFKsO	https://www.frontiersin.org/articles/10.3389/fenvs.2021.764218/full	frontiersin.org	eflows		https://pbs.twimg.com/profile_images/1351828848476733446/FpBbtzd5_normal.jpg	2022-01-19 00:38:39	2022-01-19	00:38:39	https://twitter.com/ndeliveyne/status/1483599752734609409			1483599752734609409		FALSE	0		FALSE	en			FALSE	5	1483374668543565829	Twitter for Android	FALSE	1483374668543565829	Tweet	0	0
ndeliveyne	uniadelsciences									No	331			MentionsInRetweet	2022-01-19 00:38:39	First first-author paper from my labmate, Daniel Chilton - and it's a ripper! Freshwater #eflows are vital to the estuarine ecosystem processes supporting their biodiversity &amp; ecosystem services @UniAdelSciences @FrontEnvSci https://t.co/gkLRkcFKsO	https://www.frontiersin.org/articles/10.3389/fenvs.2021.764218/full	frontiersin.org	eflows		https://pbs.twimg.com/profile_images/1351828848476733446/FpBbtzd5_normal.jpg	2022-01-19 00:38:39	2022-01-19	00:38:39	https://twitter.com/ndeliveyne/status/1483599752734609409			1483599752734609409		FALSE	0		FALSE	en			FALSE	5	1483374668543565829	Twitter for Android	FALSE	1483374668543565829	Tweet	0	0
shwetas39662809	saket_badola									No	332			Retweet	2022-01-22 13:45:51	#MorningPositives In 2022 #India is likely to add 5 more #tiger reserves to its already impressive tally of 51. More area under TR means, secure habitat for wildlife (not just tigers); better conservation of gene pool; higher ecosystem services &amp; better employment opportunities. https://t.co/z05ZvM54eI			morningpositives india tiger	https://pbs.twimg.com/media/FJrL43NVcAIZJNs.jpg	https://pbs.twimg.com/media/FJrL43NVcAIZJNs.jpg	2022-01-22 13:45:51	2022-01-22	13:45:51	https://twitter.com/shwetas39662809/status/1484885020263460865			1484885020263460865		FALSE	0		FALSE	en			FALSE	60	1484723225125076993	Twitter for Android	FALSE	1484723225125076993	Tweet	0	0
rohit_karmarkar	saket_badola									No	333			Retweet	2022-01-22 14:12:06	#MorningPositives In 2022 #India is likely to add 5 more #tiger reserves to its already impressive tally of 51. More area under TR means, secure habitat for wildlife (not just tigers); better conservation of gene pool; higher ecosystem services &amp; better employment opportunities. https://t.co/z05ZvM54eI			morningpositives india tiger	https://pbs.twimg.com/media/FJrL43NVcAIZJNs.jpg	https://pbs.twimg.com/media/FJrL43NVcAIZJNs.jpg	2022-01-22 14:12:06	2022-01-22	14:12:06	https://twitter.com/rohit_karmarkar/status/1484891626619219973			1484891626619219973		FALSE	0		FALSE	en			FALSE	60	1484723225125076993	Twitter for Android	FALSE	1484723225125076993	Tweet	0	0
agranpapilot3	saket_badola									No	334			Retweet	2022-01-22 14:28:34	#MorningPositives In 2022 #India is likely to add 5 more #tiger reserves to its already impressive tally of 51. More area under TR means, secure habitat for wildlife (not just tigers); better conservation of gene pool; higher ecosystem services &amp; better employment opportunities. https://t.co/z05ZvM54eI			morningpositives india tiger	https://pbs.twimg.com/media/FJrL43NVcAIZJNs.jpg	https://pbs.twimg.com/media/FJrL43NVcAIZJNs.jpg	2022-01-22 14:28:34	2022-01-22	14:28:34	https://twitter.com/agranpapilot3/status/1484895771266744321			1484895771266744321		FALSE	0		FALSE	en			FALSE	60	1484723225125076993	Twitter for iPad	FALSE	1484723225125076993	Tweet	0	0
shranjan	saket_badola									No	335			Retweet	2022-01-22 15:25:01	#MorningPositives In 2022 #India is likely to add 5 more #tiger reserves to its already impressive tally of 51. More area under TR means, secure habitat for wildlife (not just tigers); better conservation of gene pool; higher ecosystem services &amp; better employment opportunities. https://t.co/z05ZvM54eI			morningpositives india tiger	https://pbs.twimg.com/media/FJrL43NVcAIZJNs.jpg	https://pbs.twimg.com/media/FJrL43NVcAIZJNs.jpg	2022-01-22 15:25:01	2022-01-22	15:25:01	https://twitter.com/shranjan/status/1484909976569081858			1484909976569081858		FALSE	0		FALSE	en			FALSE	60	1484723225125076993	Twitter for Android	FALSE	1484723225125076993	Tweet	0	0
daniloboscolo	daniloboscolo									No	336			Tweet	2022-01-19 01:37:13	Do you want to work with #Pollination and associated #EcossystemServices modeling in face of #landscape and #climatechanges? We are glad to announce 2 new Post-doc opportunities at USP-RP under the BIOTA-SYNTHESIS program https://t.co/aiWJeJdXJN https://t.co/hmRN8ABjhU	https://scholarshipdb.net/scholarships-in-Brazil/Postdoctoral-Fellowship-Brazil-Fapesp-Biota-Synthesis-1-Pollination-And-Associated-Ecosystem-Services-University-Of-S-o-Paulo=OvNco-_noA6NIuvwegIJzn.html https://scholarshipdb.net/scholarships-in-Brazil/Postdoctoral-Fellowship-Brazil-Fapesp-Biota-Synthesis-2-Pollination-And-Climate-Changes-University-Of-S-o-Paulo=TxRw52d9nBxK8LsioXxo1S.html	scholarshipdb.net scholarshipdb.net	pollination ecossystemservices landscape climatechanges		https://pbs.twimg.com/profile_images/1174129291438825475/PDirF1ji_normal.jpg	2022-01-19 01:37:13	2022-01-19	01:37:13	https://twitter.com/daniloboscolo/status/1483614491015323648			1483614491015323648		FALSE	2		FALSE	en			FALSE	1		Twitter Web App	FALSE	1483614491015323648	Tweet	0	0
karve_vaishnavi	saket_badola									No	337			Retweet	2022-01-22 15:36:55	#MorningPositives In 2022 #India is likely to add 5 more #tiger reserves to its already impressive tally of 51. More area under TR means, secure habitat for wildlife (not just tigers); better conservation of gene pool; higher ecosystem services &amp; better employment opportunities. https://t.co/z05ZvM54eI			morningpositives india tiger	https://pbs.twimg.com/media/FJrL43NVcAIZJNs.jpg	https://pbs.twimg.com/media/FJrL43NVcAIZJNs.jpg	2022-01-22 15:36:55	2022-01-22	15:36:55	https://twitter.com/karve_vaishnavi/status/1484912971969339392			1484912971969339392		FALSE	0		FALSE	en			FALSE	60	1484723225125076993	Twitter for iPhone	FALSE	1484723225125076993	Tweet	0	0
adamtoomes	frontenvsci									No	338			MentionsInRetweet	2022-01-19 01:47:56	First first-author paper from my labmate, Daniel Chilton - and it's a ripper! Freshwater #eflows are vital to the estuarine ecosystem processes supporting their biodiversity &amp; ecosystem services @UniAdelSciences @FrontEnvSci https://t.co/gkLRkcFKsO	https://www.frontiersin.org/articles/10.3389/fenvs.2021.764218/full	frontiersin.org	eflows		https://pbs.twimg.com/profile_images/993662536330330112/HEU1CsS0_normal.jpg	2022-01-19 01:47:56	2022-01-19	01:47:56	https://twitter.com/adamtoomes/status/1483617186006843392			1483617186006843392		FALSE	0		FALSE	en			FALSE	5	1483374668543565829	Twitter Web App	FALSE	1483374668543565829	Tweet	0	0
adamtoomes	uniadelsciences									No	339			MentionsInRetweet	2022-01-19 01:47:56	First first-author paper from my labmate, Daniel Chilton - and it's a ripper! Freshwater #eflows are vital to the estuarine ecosystem processes supporting their biodiversity &amp; ecosystem services @UniAdelSciences @FrontEnvSci https://t.co/gkLRkcFKsO	https://www.frontiersin.org/articles/10.3389/fenvs.2021.764218/full	frontiersin.org	eflows		https://pbs.twimg.com/profile_images/993662536330330112/HEU1CsS0_normal.jpg	2022-01-19 01:47:56	2022-01-19	01:47:56	https://twitter.com/adamtoomes/status/1483617186006843392			1483617186006843392		FALSE	0		FALSE	en			FALSE	5	1483374668543565829	Twitter Web App	FALSE	1483374668543565829	Tweet	0	0
lmv6719	saket_badola									No	340			Retweet	2022-01-22 15:52:34	#MorningPositives In 2022 #India is likely to add 5 more #tiger reserves to its already impressive tally of 51. More area under TR means, secure habitat for wildlife (not just tigers); better conservation of gene pool; higher ecosystem services &amp; better employment opportunities. https://t.co/z05ZvM54eI			morningpositives india tiger	https://pbs.twimg.com/media/FJrL43NVcAIZJNs.jpg	https://pbs.twimg.com/media/FJrL43NVcAIZJNs.jpg	2022-01-22 15:52:34	2022-01-22	15:52:34	https://twitter.com/lmv6719/status/1484916911133630466			1484916911133630466		FALSE	0		FALSE	en			FALSE	60	1484723225125076993	Twitter for iPhone	FALSE	1484723225125076993	Tweet	0	0
anupamapande2	saket_badola									No	341			Retweet	2022-01-22 16:20:17	#MorningPositives In 2022 #India is likely to add 5 more #tiger reserves to its already impressive tally of 51. More area under TR means, secure habitat for wildlife (not just tigers); better conservation of gene pool; higher ecosystem services &amp; better employment opportunities. https://t.co/z05ZvM54eI			morningpositives india tiger	https://pbs.twimg.com/media/FJrL43NVcAIZJNs.jpg	https://pbs.twimg.com/media/FJrL43NVcAIZJNs.jpg	2022-01-22 16:20:17	2022-01-22	16:20:17	https://twitter.com/anupamapande2/status/1484923886210744321			1484923886210744321		FALSE	0		FALSE	en			FALSE	60	1484723225125076993	Twitter for iPhone	FALSE	1484723225125076993	Tweet	0	0
being_ravi07	saket_badola									No	342			Retweet	2022-01-22 16:47:17	#MorningPositives In 2022 #India is likely to add 5 more #tiger reserves to its already impressive tally of 51. More area under TR means, secure habitat for wildlife (not just tigers); better conservation of gene pool; higher ecosystem services &amp; better employment opportunities. https://t.co/z05ZvM54eI			morningpositives india tiger	https://pbs.twimg.com/media/FJrL43NVcAIZJNs.jpg	https://pbs.twimg.com/media/FJrL43NVcAIZJNs.jpg	2022-01-22 16:47:17	2022-01-22	16:47:17	https://twitter.com/being_ravi07/status/1484930680467324929			1484930680467324929		FALSE	0		FALSE	en			FALSE	60	1484723225125076993	Twitter for Android	FALSE	1484723225125076993	Tweet	0	0
josalynph	josalynph									No	343			Tweet	2022-01-18 19:16:11	I know it's a *fun* exercise to quantify the value of natural resources +'ecosystem services' (+yes often necessary today), but could we just consider that the plants, animals, land + all have inherent value? a right to thrive? #climate #EnvironmentalJustice			climate environmentaljustice		https://pbs.twimg.com/profile_images/1276184754262605827/S0lvxfzb_normal.jpg	2022-01-18 19:16:11	2022-01-18	19:16:11	https://twitter.com/josalynph/status/1483518602368192517			1483518602368192517		FALSE	5		FALSE	en			FALSE	1		Twitter Web App	FALSE	1483518602368192517	Tweet	0	0
angelayang987	saket_badola									No	344			Retweet	2022-01-22 16:53:55	#MorningPositives In 2022 #India is likely to add 5 more #tiger reserves to its already impressive tally of 51. More area under TR means, secure habitat for wildlife (not just tigers); better conservation of gene pool; higher ecosystem services &amp; better employment opportunities. https://t.co/z05ZvM54eI			morningpositives india tiger	https://pbs.twimg.com/media/FJrL43NVcAIZJNs.jpg	https://pbs.twimg.com/media/FJrL43NVcAIZJNs.jpg	2022-01-22 16:53:55	2022-01-22	16:53:55	https://twitter.com/angelayang987/status/1484932350916108297			1484932350916108297		FALSE	0		FALSE	en			FALSE	60	1484723225125076993	Twitter for iPhone	FALSE	1484723225125076993	Tweet	0	0
izziemarieb	izziemarieb									No	345			Tweet	2022-01-19 02:26:12	I could be writing a paper about ecosystem services or thermodynamics or whales or art and I STILL manage to make Genesis 1 a cited source in all of my papers 🤦🏽‍♀️🤦🏽‍♀️🤦🏽‍♀️🤦🏽‍♀️🤦🏽‍♀️🤦🏽‍♀️🤦🏽‍♀️					https://pbs.twimg.com/profile_images/1247229017868193795/jD_az_vZ_normal.jpg	2022-01-19 02:26:12	2022-01-19	02:26:12	https://twitter.com/izziemarieb/status/1483626816761909253			1483626816761909253		FALSE	3		FALSE	en			FALSE	0		Twitter for iPhone	FALSE	1483626816761909253	Tweet	0	0
leoaruldhas	saket_badola									No	346			Retweet	2022-01-22 16:58:20	#MorningPositives In 2022 #India is likely to add 5 more #tiger reserves to its already impressive tally of 51. More area under TR means, secure habitat for wildlife (not just tigers); better conservation of gene pool; higher ecosystem services &amp; better employment opportunities. https://t.co/z05ZvM54eI			morningpositives india tiger	https://pbs.twimg.com/media/FJrL43NVcAIZJNs.jpg	https://pbs.twimg.com/media/FJrL43NVcAIZJNs.jpg	2022-01-22 16:58:20	2022-01-22	16:58:20	https://twitter.com/leoaruldhas/status/1484933462113267719			1484933462113267719		FALSE	0		FALSE	en			FALSE	60	1484723225125076993	Twitter for iPhone	FALSE	1484723225125076993	Tweet	0	0
land_mdpi	land_mdpi									No	347			Tweet	2022-01-19 03:39:28	🥳#EcosystemServices Valuation for the Sustainable #LandUse Management by Nature-Based Solution (NbS) in the Common Agricultural Policy Actions: A Case Study on the Foglia River Basin (Marche Region, Italy) by Elisa Morri, Riccardo Santolini 👏More info: https://t.co/y2jCiF2y8X https://t.co/87nR6hrHuB	https://www.mdpi.com/2073-445X/11/1/57	mdpi.com	ecosystemservices landuse	https://pbs.twimg.com/media/FJb3TsXaMAA52o2.png	https://pbs.twimg.com/media/FJb3TsXaMAA52o2.png	2022-01-19 03:39:28	2022-01-19	03:39:28	https://twitter.com/land_mdpi/status/1483645258030325762			1483645258030325762		FALSE	1		FALSE	en			FALSE	0		Twitter Web App	FALSE	1483645258030325762	Tweet	0	0
sellieyoung	mattspalter									No	348			Replies to	2022-01-19 04:04:38	@MattSpalter meet them where they are. what do they care about? Duck hunting? Build from there. Ecosystem services they didn’t know they needed? Educate em. And make some megafauna noise on social media					https://pbs.twimg.com/profile_images/1467193248292683781/yga60nP__normal.jpg	2022-01-19 04:04:38	2022-01-19	04:04:38	https://twitter.com/sellieyoung/status/1483651589000908803			1483651589000908803	1482767084186738697	FALSE	3	1448644143706685443	FALSE	en			FALSE	0		Twitter for iPhone	FALSE	1482767084186738697	Tweet	0	0
charlielass	frontenvsci									No	349			MentionsInRetweet	2022-01-19 05:00:42	First first-author paper from my labmate, Daniel Chilton - and it's a ripper! Freshwater #eflows are vital to the estuarine ecosystem processes supporting their biodiversity &amp; ecosystem services @UniAdelSciences @FrontEnvSci https://t.co/gkLRkcFKsO	https://www.frontiersin.org/articles/10.3389/fenvs.2021.764218/full	frontiersin.org	eflows		https://pbs.twimg.com/profile_images/1360021255190061057/KaGcpwBM_normal.jpg	2022-01-19 05:00:42	2022-01-19	05:00:42	https://twitter.com/charlielass/status/1483665699419848706			1483665699419848706		FALSE	0		FALSE	en			FALSE	5	1483374668543565829	Twitter for Android	FALSE	1483374668543565829	Tweet	0	0
charlielass	uniadelsciences									No	350			MentionsInRetweet	2022-01-19 05:00:42	First first-author paper from my labmate, Daniel Chilton - and it's a ripper! Freshwater #eflows are vital to the estuarine ecosystem processes supporting their biodiversity &amp; ecosystem services @UniAdelSciences @FrontEnvSci https://t.co/gkLRkcFKsO	https://www.frontiersin.org/articles/10.3389/fenvs.2021.764218/full	frontiersin.org	eflows		https://pbs.twimg.com/profile_images/1360021255190061057/KaGcpwBM_normal.jpg	2022-01-19 05:00:42	2022-01-19	05:00:42	https://twitter.com/charlielass/status/1483665699419848706			1483665699419848706		FALSE	0		FALSE	en			FALSE	5	1483374668543565829	Twitter for Android	FALSE	1483374668543565829	Tweet	0	0
kidsdogs49ers	saket_badola									No	351			Retweet	2022-01-22 17:00:57	#MorningPositives In 2022 #India is likely to add 5 more #tiger reserves to its already impressive tally of 51. More area under TR means, secure habitat for wildlife (not just tigers); better conservation of gene pool; higher ecosystem services &amp; better employment opportunities. https://t.co/z05ZvM54eI			morningpositives india tiger	https://pbs.twimg.com/media/FJrL43NVcAIZJNs.jpg	https://pbs.twimg.com/media/FJrL43NVcAIZJNs.jpg	2022-01-22 17:00:57	2022-01-22	17:00:57	https://twitter.com/kidsdogs49ers/status/1484934119653974020			1484934119653974020		FALSE	0		FALSE	en			FALSE	60	1484723225125076993	Twitter for iPhone	FALSE	1484723225125076993	Tweet	0	0
brookfield_zoo	brookfield_zoo									No	352			Tweet	2022-01-05 15:02:25	Birds is ALWAYS the word at Brookfield Zoo, and there's so many avians we admire. 🐦🐧🐦🦅🦚 Birds provide invaluable ecosystem services like: 🐦pest control 🐦pollination &amp; seed dispersal 🐦fertilization and so much more! A reminder to thank a bird this #NationalBirdDay. https://t.co/FJdpl3pUrS			nationalbirdday	https://pbs.twimg.com/media/FIWNjYBX0AA-URz.jpg	https://pbs.twimg.com/media/FIWNjYBX0AA-URz.jpg	2022-01-05 15:02:25	2022-01-05	15:02:25	https://twitter.com/brookfield_zoo/status/1478743694941601794			1478743694941601794		FALSE	90		FALSE	en			FALSE	11		Loomly	FALSE	1478743694941601794	Retweet	0	0
alinedobbie	saket_badola									No	353			Retweet	2022-01-22 17:06:02	#MorningPositives In 2022 #India is likely to add 5 more #tiger reserves to its already impressive tally of 51. More area under TR means, secure habitat for wildlife (not just tigers); better conservation of gene pool; higher ecosystem services &amp; better employment opportunities. https://t.co/z05ZvM54eI			morningpositives india tiger	https://pbs.twimg.com/media/FJrL43NVcAIZJNs.jpg	https://pbs.twimg.com/media/FJrL43NVcAIZJNs.jpg	2022-01-22 17:06:02	2022-01-22	17:06:02	https://twitter.com/alinedobbie/status/1484935397385850891			1484935397385850891		FALSE	0		FALSE	en			FALSE	60	1484723225125076993	Twitter for iPhone	FALSE	1484723225125076993	Tweet	0	0
soilsecurity	un_sdg									No	354			MentionsInRetweet	2022-01-19 05:44:25	#DYK that healthy soils can help us achieve the @UN_SDG ❓ Sustainable management of soil, directly and indirectly, contribute to attaining these goals, as they provide essential ecosystem services worldwide 🌍 🔍 More about #soils &amp; #SDGs 📹 https://t.co/2ezmdFBZH0 https://t.co/DA6KFJELQD	https://www.youtube.com/watch?v=7cJdyL78JsM&feature=youtu.be	youtube.com	dyk soils sdgs	https://pbs.twimg.com/media/FJDPv00WQAMvOZv.jpg	https://pbs.twimg.com/media/FJDPv00WQAMvOZv.jpg	2022-01-19 05:44:25	2022-01-19	05:44:25	https://twitter.com/soilsecurity/status/1483676699917438979			1483676699917438979		FALSE	0		FALSE	en			FALSE	28	1481913864962908160	Twitter for Android	FALSE	1481913864962908160	Tweet	0	0
saurabhksingh17	saket_badola									No	355			Retweet	2022-01-22 17:10:28	#MorningPositives In 2022 #India is likely to add 5 more #tiger reserves to its already impressive tally of 51. More area under TR means, secure habitat for wildlife (not just tigers); better conservation of gene pool; higher ecosystem services &amp; better employment opportunities. https://t.co/z05ZvM54eI			morningpositives india tiger	https://pbs.twimg.com/media/FJrL43NVcAIZJNs.jpg	https://pbs.twimg.com/media/FJrL43NVcAIZJNs.jpg	2022-01-22 17:10:28	2022-01-22	17:10:28	https://twitter.com/saurabhksingh17/status/1484936514715160576			1484936514715160576		FALSE	0		FALSE	en			FALSE	60	1484723225125076993	Twitter Web App	FALSE	1484723225125076993	Tweet	0	0
dtucoastaleco	dtucoastaleco									No	356			Tweet	2022-01-19 07:28:56	Lower trophic aquaculture provides many ecosystem services that generate positive ecological feedbacks &amp; provide truly sustainable food. DTU Aqua leads research that uses mussel farming to reduce the effects of eutrophication in coastal seas &amp; waters. https://t.co/6LYqTpH4xP	https://www.youtube.com/watch?v=cJiX6xS2JAE	youtube.com			https://pbs.twimg.com/profile_images/1339896430090211329/0RJf6rp5_normal.jpg	2022-01-19 07:28:56	2022-01-19	07:28:56	https://twitter.com/dtucoastaleco/status/1483703002456375296			1483703002456375296		FALSE	1		FALSE	en			FALSE	0		Twitter Web App	FALSE	1483703002456375296	Tweet	0	0
tom_b_elliot	istecnico									No	357			Mentions	2022-01-17 17:40:13	@BiodiversitySoS Researchers in the lab of @TiagoDo81995279 at @istecnico have similar opinions about benefits of low density grazing for optimising ecosystem services.					https://pbs.twimg.com/profile_images/1467570598733750272/VsZwouv4_normal.jpg	2022-01-17 17:40:13	2022-01-17	17:40:13	https://twitter.com/tom_b_elliot/status/1483132062769225729			1483132062769225729	1483130908840542217	FALSE	1	797215995014352901	FALSE	en			FALSE	0		Twitter for Android	FALSE	1483130908840542217	Tweet	0	0
tom_b_elliot	tiagodo81995279									No	358			Mentions	2022-01-17 17:40:13	@BiodiversitySoS Researchers in the lab of @TiagoDo81995279 at @istecnico have similar opinions about benefits of low density grazing for optimising ecosystem services.					https://pbs.twimg.com/profile_images/1467570598733750272/VsZwouv4_normal.jpg	2022-01-17 17:40:13	2022-01-17	17:40:13	https://twitter.com/tom_b_elliot/status/1483132062769225729			1483132062769225729	1483130908840542217	FALSE	1	797215995014352901	FALSE	en			FALSE	0		Twitter for Android	FALSE	1483130908840542217	Tweet	0	0
tom_b_elliot	biodiversitysos									No	359			Replies to	2022-01-17 17:40:13	@BiodiversitySoS Researchers in the lab of @TiagoDo81995279 at @istecnico have similar opinions about benefits of low density grazing for optimising ecosystem services.					https://pbs.twimg.com/profile_images/1467570598733750272/VsZwouv4_normal.jpg	2022-01-17 17:40:13	2022-01-17	17:40:13	https://twitter.com/tom_b_elliot/status/1483132062769225729			1483132062769225729	1483130908840542217	FALSE	1	797215995014352901	FALSE	en			FALSE	0		Twitter for Android	FALSE	1483130908840542217	Tweet	0	0
tom_b_elliot	tom_b_elliot									No	360			Tweet	2022-01-19 07:30:57	Summers in Whangārei are all about the harvest. Organic homegrown provisioning #ecosystemservices https://t.co/uO9zuLUUz1			ecosystemservices	https://pbs.twimg.com/media/FJcselzaMAEl2Wj.jpg	https://pbs.twimg.com/media/FJcselzaMAEl2Wj.jpg	2022-01-19 07:30:57	2022-01-19	07:30:57	https://twitter.com/tom_b_elliot/status/1483703510558732289			1483703510558732289		FALSE	6		FALSE	en			FALSE	0		Twitter for Android	FALSE	1483703510558732289	Tweet	0	0
anupsinha55	saket_badola									No	361			Retweet	2022-01-22 17:43:49	#MorningPositives In 2022 #India is likely to add 5 more #tiger reserves to its already impressive tally of 51. More area under TR means, secure habitat for wildlife (not just tigers); better conservation of gene pool; higher ecosystem services &amp; better employment opportunities. https://t.co/z05ZvM54eI			morningpositives india tiger	https://pbs.twimg.com/media/FJrL43NVcAIZJNs.jpg	https://pbs.twimg.com/media/FJrL43NVcAIZJNs.jpg	2022-01-22 17:43:49	2022-01-22	17:43:49	https://twitter.com/anupsinha55/status/1484944905491288065			1484944905491288065		FALSE	0		FALSE	en			FALSE	60	1484723225125076993	Twitter for Android	FALSE	1484723225125076993	Tweet	0	0
incaseproject	maia_eu_project									No	362			Replies to	2022-01-19 08:00:13	@MAIA_EU_Project paper looks at high-res #spatial distribution studies of #marine #EcosystemServices knowledge gaps, applying the #InVEST model in five areas in Spain &amp; concludes management change is needed to conserve #carbon storing plants More here: https://t.co/nlFmRZAg5o	https://maiaportal.eu/news/new-maia-funded-study-investigates-national-blue-carbon-assessment-spain	maiaportal.eu	spatial marine ecosystemservices invest carbon		https://pbs.twimg.com/profile_images/1162371316420423681/7L8KQe1X_normal.png	2022-01-19 08:00:13	2022-01-19	08:00:13	https://twitter.com/incaseproject/status/1483710875504685068			1483710875504685068		FALSE	0	1171321102192263169	FALSE	en			FALSE	0		Hootsuite Inc.	FALSE	1483710875504685068	Tweet	0	0
shreeyanshu4	saket_badola									No	363			Retweet	2022-01-22 18:55:58	#MorningPositives In 2022 #India is likely to add 5 more #tiger reserves to its already impressive tally of 51. More area under TR means, secure habitat for wildlife (not just tigers); better conservation of gene pool; higher ecosystem services &amp; better employment opportunities. https://t.co/z05ZvM54eI			morningpositives india tiger	https://pbs.twimg.com/media/FJrL43NVcAIZJNs.jpg	https://pbs.twimg.com/media/FJrL43NVcAIZJNs.jpg	2022-01-22 18:55:58	2022-01-22	18:55:58	https://twitter.com/shreeyanshu4/status/1484963063833165824			1484963063833165824		FALSE	0		FALSE	en			FALSE	60	1484723225125076993	Twitter for iPhone	FALSE	1484723225125076993	Tweet	0	0
sk814110	saket_badola									No	364			Retweet	2022-01-22 19:59:00	#MorningPositives In 2022 #India is likely to add 5 more #tiger reserves to its already impressive tally of 51. More area under TR means, secure habitat for wildlife (not just tigers); better conservation of gene pool; higher ecosystem services &amp; better employment opportunities. https://t.co/z05ZvM54eI			morningpositives india tiger	https://pbs.twimg.com/media/FJrL43NVcAIZJNs.jpg	https://pbs.twimg.com/media/FJrL43NVcAIZJNs.jpg	2022-01-22 19:59:00	2022-01-22	19:59:00	https://twitter.com/sk814110/status/1484978925818167299			1484978925818167299		FALSE	0		FALSE	en			FALSE	60	1484723225125076993	Twitter for Android	FALSE	1484723225125076993	Tweet	0	0
restcoast_h2020	uolgeography									No	365			MentionsInRetweet	2022-01-19 08:11:55	Looking for Postgraduate Research funding? We have two opportunities @UoLGeography: 1) Large Scale Restoration of Coastal Ecosystems: Rivers to Sea Connectivity (PhD) 2) Unmanaged Realignments, Coastal Habitats, and Ecosystem Services (MSc) Find more on https://t.co/5PyyuCnriQ	https://www.lincoln.ac.uk/studywithus/postgraduatestudy/researchstudentships/	ac.uk			https://pbs.twimg.com/profile_images/1450121502066622467/W2qGe-Mh_normal.jpg	2022-01-19 08:11:55	2022-01-19	08:11:55	https://twitter.com/restcoast_h2020/status/1483713820564598784			1483713820564598784		FALSE	0		FALSE	en			FALSE	8	1483461655841357828	Twitter Web App	FALSE	1483461655841357828	Tweet	0	0
manmathmohan	saket_badola									No	366			Retweet	2022-01-22 21:14:15	#MorningPositives In 2022 #India is likely to add 5 more #tiger reserves to its already impressive tally of 51. More area under TR means, secure habitat for wildlife (not just tigers); better conservation of gene pool; higher ecosystem services &amp; better employment opportunities. https://t.co/z05ZvM54eI			morningpositives india tiger	https://pbs.twimg.com/media/FJrL43NVcAIZJNs.jpg	https://pbs.twimg.com/media/FJrL43NVcAIZJNs.jpg	2022-01-22 21:14:15	2022-01-22	21:14:15	https://twitter.com/manmathmohan/status/1484997865932214274			1484997865932214274		FALSE	0		FALSE	en			FALSE	60	1484723225125076993	Twitter for Android	FALSE	1484723225125076993	Tweet	0	0
craptnfreedom	saket_badola									No	367			Retweet	2022-01-22 22:59:16	#MorningPositives In 2022 #India is likely to add 5 more #tiger reserves to its already impressive tally of 51. More area under TR means, secure habitat for wildlife (not just tigers); better conservation of gene pool; higher ecosystem services &amp; better employment opportunities. https://t.co/z05ZvM54eI			morningpositives india tiger	https://pbs.twimg.com/media/FJrL43NVcAIZJNs.jpg	https://pbs.twimg.com/media/FJrL43NVcAIZJNs.jpg	2022-01-22 22:59:16	2022-01-22	22:59:16	https://twitter.com/craptnfreedom/status/1485024294631469056			1485024294631469056		FALSE	0		FALSE	en			FALSE	60	1484723225125076993	Twitter for iPhone	FALSE	1484723225125076993	Tweet	0	0
hardikraychanda	saket_badola									No	368			Retweet	2022-01-23 01:11:47	#MorningPositives In 2022 #India is likely to add 5 more #tiger reserves to its already impressive tally of 51. More area under TR means, secure habitat for wildlife (not just tigers); better conservation of gene pool; higher ecosystem services &amp; better employment opportunities. https://t.co/z05ZvM54eI			morningpositives india tiger	https://pbs.twimg.com/media/FJrL43NVcAIZJNs.jpg	https://pbs.twimg.com/media/FJrL43NVcAIZJNs.jpg	2022-01-23 01:11:47	2022-01-23	01:11:47	https://twitter.com/hardikraychanda/status/1485057639880998915			1485057639880998915		FALSE	0		FALSE	en			FALSE	60	1484723225125076993	Twitter for Android	FALSE	1484723225125076993	Tweet	0	0
mozziebytes	saket_badola									No	369			Retweet	2022-01-23 02:34:23	#MorningPositives In 2022 #India is likely to add 5 more #tiger reserves to its already impressive tally of 51. More area under TR means, secure habitat for wildlife (not just tigers); better conservation of gene pool; higher ecosystem services &amp; better employment opportunities. https://t.co/z05ZvM54eI			morningpositives india tiger	https://pbs.twimg.com/media/FJrL43NVcAIZJNs.jpg	https://pbs.twimg.com/media/FJrL43NVcAIZJNs.jpg	2022-01-23 02:34:23	2022-01-23	02:34:23	https://twitter.com/mozziebytes/status/1485078428986777600			1485078428986777600		FALSE	0		FALSE	en			FALSE	60	1484723225125076993	Twitter for Android	FALSE	1484723225125076993	Tweet	0	0
ck11inwild	saket_badola									No	370			Retweet	2022-01-23 02:43:25	#MorningPositives In 2022 #India is likely to add 5 more #tiger reserves to its already impressive tally of 51. More area under TR means, secure habitat for wildlife (not just tigers); better conservation of gene pool; higher ecosystem services &amp; better employment opportunities. https://t.co/z05ZvM54eI			morningpositives india tiger	https://pbs.twimg.com/media/FJrL43NVcAIZJNs.jpg	https://pbs.twimg.com/media/FJrL43NVcAIZJNs.jpg	2022-01-23 02:43:25	2022-01-23	02:43:25	https://twitter.com/ck11inwild/status/1485080700147535872			1485080700147535872		FALSE	0		FALSE	en			FALSE	60	1484723225125076993	Twitter for Android	FALSE	1484723225125076993	Tweet	0	0
diversitymdpi	diversitymdpi									No	371			Tweet	2022-01-19 08:43:28	#DiversityMDPI, New publication"#Salt Marsh Restoration for the Provision of Multiple #Ecosystem Services " at the link: https://t.co/pKPEUJ91WP https://t.co/3Pu1EgZHVP	https://www.mdpi.com/1424-2818/13/12/680	mdpi.com	diversitymdpi salt ecosystem	https://pbs.twimg.com/media/FJc87JGaIAAXpGB.jpg	https://pbs.twimg.com/media/FJc87JGaIAAXpGB.jpg	2022-01-19 08:43:28	2022-01-19	08:43:28	https://twitter.com/diversitymdpi/status/1483721758754873347			1483721758754873347		FALSE	0		FALSE	en			FALSE	0		Twitter Web App	FALSE	1483721758754873347	Tweet	0	0
andriwahyono	andriwahyono									No	372			Tweet	2022-01-18 12:20:16	The fifth Plenary Session of Intergovernmental Platform on Science- Policy Interface on Biodiversity and Ecosystem Services (IPBES-5). Bonn - Germany. March 6-10, 2017 https://t.co/s6AaogkXhU				https://pbs.twimg.com/media/FJYlGYYakAQAZiA.jpg	https://pbs.twimg.com/media/FJYlGYYakAQAZiA.jpg	2022-01-18 12:20:16	2022-01-18	12:20:16	https://twitter.com/andriwahyono/status/1483413931859529729			1483413931859529729		FALSE	1		FALSE	en			FALSE	0		Twitter for Android	FALSE	1483413931859529729	Tweet	0	0
andriwahyono	andriwahyono									No	373			Tweet	2022-01-18 12:22:31	The fifth Plenary Session of Intergovernmental Platform on Science- Policy Interface on Biodiversity and Ecosystem Services (IPBES-5). Bonn - Germany. March 6-10, 2017 https://t.co/sEXfpVSQR6				https://pbs.twimg.com/media/FJYlnHcaAAAJvZi.jpg	https://pbs.twimg.com/media/FJYlnHcaAAAJvZi.jpg	2022-01-18 12:22:31	2022-01-18	12:22:31	https://twitter.com/andriwahyono/status/1483414496421060609			1483414496421060609		FALSE	1		FALSE	en			FALSE	0		Twitter for Android	FALSE	1483414496421060609	Tweet	0	0
andriwahyono	andriwahyono									No	374			Tweet	2022-01-18 12:39:45	The fifth Plenary Session of Intergovernmental Platform on Science- Policy Interface on Biodiversity and Ecosystem Services (IPBES-5). Bonn - Germany. March 6-10, 2017 https://t.co/SEF9EOUZ5b				https://pbs.twimg.com/media/FJYpjwfaUAU6N0O.jpg	https://pbs.twimg.com/media/FJYpjwfaUAU6N0O.jpg	2022-01-18 12:39:45	2022-01-18	12:39:45	https://twitter.com/andriwahyono/status/1483418834346606592			1483418834346606592		FALSE	1		FALSE	en			FALSE	0		Twitter for Android	FALSE	1483418834346606592	Tweet	0	0
andriwahyono	andriwahyono									No	375			Tweet	2022-01-18 12:42:53	The fifth Plenary Session of Intergovernmental Platform on Science- Policy Interface on Biodiversity and Ecosystem Services (IPBES-5). Bonn - Germany. March 6-10, 2017 https://t.co/J83mXYB3IQ				https://pbs.twimg.com/media/FJYqRizagAQ3X0t.jpg	https://pbs.twimg.com/media/FJYqRizagAQ3X0t.jpg	2022-01-18 12:42:53	2022-01-18	12:42:53	https://twitter.com/andriwahyono/status/1483419622900899841			1483419622900899841		FALSE	4		FALSE	en			FALSE	2		Twitter for Android	FALSE	1483419622900899841	Tweet	0	0
immanishgupta	saket_badola									No	376			Retweet	2022-01-23 04:21:15	#MorningPositives In 2022 #India is likely to add 5 more #tiger reserves to its already impressive tally of 51. More area under TR means, secure habitat for wildlife (not just tigers); better conservation of gene pool; higher ecosystem services &amp; better employment opportunities. https://t.co/z05ZvM54eI			morningpositives india tiger	https://pbs.twimg.com/media/FJrL43NVcAIZJNs.jpg	https://pbs.twimg.com/media/FJrL43NVcAIZJNs.jpg	2022-01-23 04:21:15	2022-01-23	04:21:15	https://twitter.com/immanishgupta/status/1485105322612035588			1485105322612035588		FALSE	0		FALSE	en			FALSE	60	1484723225125076993	Twitter for iPhone	FALSE	1484723225125076993	Tweet	0	0
svsifs	saket_badola									No	377			Retweet	2022-01-23 05:40:00	#MorningPositives In 2022 #India is likely to add 5 more #tiger reserves to its already impressive tally of 51. More area under TR means, secure habitat for wildlife (not just tigers); better conservation of gene pool; higher ecosystem services &amp; better employment opportunities. https://t.co/z05ZvM54eI			morningpositives india tiger	https://pbs.twimg.com/media/FJrL43NVcAIZJNs.jpg	https://pbs.twimg.com/media/FJrL43NVcAIZJNs.jpg	2022-01-23 05:40:00	2022-01-23	05:40:00	https://twitter.com/svsifs/status/1485125142292221952			1485125142292221952		FALSE	0		FALSE	en			FALSE	60	1484723225125076993	Twitter for iPhone	FALSE	1484723225125076993	Tweet	0	0
cckeneally	uniadelsciences									No	378			Mentions	2022-01-18 09:44:15	First first-author paper from my labmate, Daniel Chilton - and it's a ripper! Freshwater #eflows are vital to the estuarine ecosystem processes supporting their biodiversity &amp; ecosystem services @UniAdelSciences @FrontEnvSci https://t.co/gkLRkcFKsO	https://www.frontiersin.org/articles/10.3389/fenvs.2021.764218/full	frontiersin.org	eflows		https://pbs.twimg.com/profile_images/1367674216099713025/IYRsJGYQ_normal.jpg	2022-01-18 09:44:15	2022-01-18	09:44:15	https://twitter.com/cckeneally/status/1483374668543565829			1483374668543565829		FALSE	9		FALSE	en			FALSE	5		Twitter for Android	FALSE	1483374668543565829	Tweet	0	0	138,516838016,-35,5879552995 138,847835104,-35,5879552995 138,847835104,-35,451599662 138,516838016,-35,451599662	Australia	AU	Victor Harbor - Goolwa, South Australia
frontenvsci	uniadelsciences									No	379			MentionsInRetweet	2022-01-19 09:30:13	First first-author paper from my labmate, Daniel Chilton - and it's a ripper! Freshwater #eflows are vital to the estuarine ecosystem processes supporting their biodiversity &amp; ecosystem services @UniAdelSciences @FrontEnvSci https://t.co/gkLRkcFKsO	https://www.frontiersin.org/articles/10.3389/fenvs.2021.764218/full	frontiersin.org	eflows		https://pbs.twimg.com/profile_images/1451542996504166417/yvuW6i4D_normal.png	2022-01-19 09:30:13	2022-01-19	09:30:13	https://twitter.com/frontenvsci/status/1483733523504803851			1483733523504803851		FALSE	0		FALSE	en			FALSE	5	1483374668543565829	Twitter Web App	FALSE	1483374668543565829	Tweet	0	0
cckeneally	frontenvsci									Yes	380			Mentions	2022-01-18 09:44:15	First first-author paper from my labmate, Daniel Chilton - and it's a ripper! Freshwater #eflows are vital to the estuarine ecosystem processes supporting their biodiversity &amp; ecosystem services @UniAdelSciences @FrontEnvSci https://t.co/gkLRkcFKsO	https://www.frontiersin.org/articles/10.3389/fenvs.2021.764218/full	frontiersin.org	eflows		https://pbs.twimg.com/profile_images/1367674216099713025/IYRsJGYQ_normal.jpg	2022-01-18 09:44:15	2022-01-18	09:44:15	https://twitter.com/cckeneally/status/1483374668543565829			1483374668543565829		FALSE	9		FALSE	en			FALSE	5		Twitter for Android	FALSE	1483374668543565829	Tweet	0	0	138,516838016,-35,5879552995 138,847835104,-35,5879552995 138,847835104,-35,451599662 138,516838016,-35,451599662	Australia	AU	Victor Harbor - Goolwa, South Australia
kumarmounish	saket_badola									No	381			Retweet	2022-01-23 07:31:13	#MorningPositives In 2022 #India is likely to add 5 more #tiger reserves to its already impressive tally of 51. More area under TR means, secure habitat for wildlife (not just tigers); better conservation of gene pool; higher ecosystem services &amp; better employment opportunities. https://t.co/z05ZvM54eI			morningpositives india tiger	https://pbs.twimg.com/media/FJrL43NVcAIZJNs.jpg	https://pbs.twimg.com/media/FJrL43NVcAIZJNs.jpg	2022-01-23 07:31:13	2022-01-23	07:31:13	https://twitter.com/kumarmounish/status/1485153130291425282			1485153130291425282		FALSE	0		FALSE	en			FALSE	60	1484723225125076993	Twitter for Android	FALSE	1484723225125076993	Tweet	0	0
inwildernesss	saket_badola									No	382			Retweet	2022-01-23 13:23:37	#MorningPositives In 2022 #India is likely to add 5 more #tiger reserves to its already impressive tally of 51. More area under TR means, secure habitat for wildlife (not just tigers); better conservation of gene pool; higher ecosystem services &amp; better employment opportunities. https://t.co/z05ZvM54eI			morningpositives india tiger	https://pbs.twimg.com/media/FJrL43NVcAIZJNs.jpg	https://pbs.twimg.com/media/FJrL43NVcAIZJNs.jpg	2022-01-23 13:23:37	2022-01-23	13:23:37	https://twitter.com/inwildernesss/status/1485241811635298317			1485241811635298317		FALSE	0		FALSE	en			FALSE	60	1484723225125076993	Twitter for Android	FALSE	1484723225125076993	Tweet	0	0
sampathmandala1	saket_badola									No	383			Retweet	2022-01-23 14:56:33	#MorningPositives In 2022 #India is likely to add 5 more #tiger reserves to its already impressive tally of 51. More area under TR means, secure habitat for wildlife (not just tigers); better conservation of gene pool; higher ecosystem services &amp; better employment opportunities. https://t.co/z05ZvM54eI			morningpositives india tiger	https://pbs.twimg.com/media/FJrL43NVcAIZJNs.jpg	https://pbs.twimg.com/media/FJrL43NVcAIZJNs.jpg	2022-01-23 14:56:33	2022-01-23	14:56:33	https://twitter.com/sampathmandala1/status/1485265200261447680			1485265200261447680		FALSE	0		FALSE	en			FALSE	60	1484723225125076993	Twitter for Android	FALSE	1484723225125076993	Tweet	0	0
arunyadav0007	saket_badola									No	384			Retweet	2022-01-22 07:14:03	#MorningPositives In 2022 #India is likely to add 5 more #tiger reserves to its already impressive tally of 51. More area under TR means, secure habitat for wildlife (not just tigers); better conservation of gene pool; higher ecosystem services &amp; better employment opportunities. https://t.co/z05ZvM54eI			morningpositives india tiger	https://pbs.twimg.com/media/FJrL43NVcAIZJNs.jpg	https://pbs.twimg.com/media/FJrL43NVcAIZJNs.jpg	2022-01-22 07:14:03	2022-01-22	07:14:03	https://twitter.com/arunyadav0007/status/1484786421705904133			1484786421705904133		FALSE	0		FALSE	en			FALSE	60	1484723225125076993	Twitter for Android	FALSE	1484723225125076993	Tweet	0	0
sproutsonline	saket_badola									No	385			Retweet	2022-01-23 16:15:23	#MorningPositives In 2022 #India is likely to add 5 more #tiger reserves to its already impressive tally of 51. More area under TR means, secure habitat for wildlife (not just tigers); better conservation of gene pool; higher ecosystem services &amp; better employment opportunities. https://t.co/z05ZvM54eI			morningpositives india tiger	https://pbs.twimg.com/media/FJrL43NVcAIZJNs.jpg	https://pbs.twimg.com/media/FJrL43NVcAIZJNs.jpg	2022-01-23 16:15:23	2022-01-23	16:15:23	https://twitter.com/sproutsonline/status/1485285039562969088			1485285039562969088		FALSE	0		FALSE	en			FALSE	60	1484723225125076993	Twitter for Android	FALSE	1484723225125076993	Tweet	0	0
peatlandslifeip	tcddublin									No	386			MentionsInRetweet	2022-01-19 10:43:54	ROLE: @tcddublin is seeking a highly motivated, collaborative researcher, with interests in #EcosystemServices and #NaturalCapitalAccounting, to join the interdisciplinary #FarmZeroC project. More information here: https://t.co/KMV0IL89eh https://t.co/E1faO6Jgdg	https://campusbuzz.blog/2021/09/29/researcher-in-natural-capital-accounting/	campusbuzz.blog	ecosystemservices naturalcapitalaccounting farmzeroc	https://pbs.twimg.com/media/FJczWUSXwAUCspo.png	https://pbs.twimg.com/media/FJczWUSXwAUCspo.png	2022-01-19 10:43:54	2022-01-19	10:43:54	https://twitter.com/peatlandslifeip/status/1483752068921843715			1483752068921843715		FALSE	0		FALSE	en			FALSE	1	1483711061660512258	Twitter Web App	FALSE	1483711061660512258	Tweet	0	0
openkumar61	saket_badola									No	387			Retweet	2022-01-23 17:44:42	#MorningPositives In 2022 #India is likely to add 5 more #tiger reserves to its already impressive tally of 51. More area under TR means, secure habitat for wildlife (not just tigers); better conservation of gene pool; higher ecosystem services &amp; better employment opportunities. https://t.co/z05ZvM54eI			morningpositives india tiger	https://pbs.twimg.com/media/FJrL43NVcAIZJNs.jpg	https://pbs.twimg.com/media/FJrL43NVcAIZJNs.jpg	2022-01-23 17:44:42	2022-01-23	17:44:42	https://twitter.com/openkumar61/status/1485307516351553537			1485307516351553537		FALSE	0		FALSE	en			FALSE	60	1484723225125076993	Twitter for Android	FALSE	1484723225125076993	Tweet	0	0
adityan69403209	saket_badola									No	388			Retweet	2022-01-25 05:53:43	#MorningPositives In 2022 #India is likely to add 5 more #tiger reserves to its already impressive tally of 51. More area under TR means, secure habitat for wildlife (not just tigers); better conservation of gene pool; higher ecosystem services &amp; better employment opportunities. https://t.co/z05ZvM54eI			morningpositives india tiger	https://pbs.twimg.com/media/FJrL43NVcAIZJNs.jpg	https://pbs.twimg.com/media/FJrL43NVcAIZJNs.jpg	2022-01-25 05:53:43	2022-01-25	05:53:43	https://twitter.com/adityan69403209/status/1485853368975507462			1485853368975507462		FALSE	0		FALSE	en			FALSE	60	1484723225125076993	Twitter Web App	FALSE	1484723225125076993	Tweet	0	0
edith_lcb	agrocampusouest									No	389			Mentions	2022-01-19 10:56:41	Nice debate with ⁦@BdxSciencesAgro⁩ and ⁦@agrocampusouest⁩ students on #agroforestry : #model, #design , #farmers ’ aims, #ecosystemservices, #training were discussed Want to know more? Enroll to agroecology semester ( in english) at ⁦⁦@agrocampusouest⁩ ! 😜 https://t.co/HnWybzDJt4			agroforestry model design farmers ecosystemservices training	https://pbs.twimg.com/media/FJdbkHzX0AIUhTS.jpg	https://pbs.twimg.com/media/FJdbkHzX0AIUhTS.jpg	2022-01-19 10:56:41	2022-01-19	10:56:41	https://twitter.com/edith_lcb/status/1483755285114200067			1483755285114200067		FALSE	4		FALSE	en			FALSE	0		Twitter for iPhone	FALSE	1483755285114200067	Tweet	0	0
edith_lcb	bdxsciencesagro									No	390			Mentions	2022-01-19 10:56:41	Nice debate with ⁦@BdxSciencesAgro⁩ and ⁦@agrocampusouest⁩ students on #agroforestry : #model, #design , #farmers ’ aims, #ecosystemservices, #training were discussed Want to know more? Enroll to agroecology semester ( in english) at ⁦⁦@agrocampusouest⁩ ! 😜 https://t.co/HnWybzDJt4			agroforestry model design farmers ecosystemservices training	https://pbs.twimg.com/media/FJdbkHzX0AIUhTS.jpg	https://pbs.twimg.com/media/FJdbkHzX0AIUhTS.jpg	2022-01-19 10:56:41	2022-01-19	10:56:41	https://twitter.com/edith_lcb/status/1483755285114200067			1483755285114200067		FALSE	4		FALSE	en			FALSE	0		Twitter for iPhone	FALSE	1483755285114200067	Tweet	0	0
frontsustain	frontsustain									No	391			Tweet	2022-01-17 16:05:02	New Research: Ecosystem Services Assessment for the Conservation of Mangroves in French Guiana Using Fuzzy Cognitive Mapping https://t.co/rQACTdXGBa #forests #globalchange	https://www.frontiersin.org/articles/10.3389/ffgc.2021.769182/full?utm_source=S-TWT&utm_medium=SNET&utm_campaign=ECO_FSUSTAIN_XXXXXXXX_auto-dlvrit	frontiersin.org	forests globalchange		https://pbs.twimg.com/profile_images/1451543738766004224/zIC-xH5a_normal.png	2022-01-17 16:05:02	2022-01-17	16:05:02	https://twitter.com/frontsustain/status/1483108106305298436			1483108106305298436		FALSE	0		FALSE	en			FALSE	1		dlvr.it	FALSE	1483108106305298436	Tweet	0	0
chelsimalach	csss_soils									No	392			Retweet	2022-01-23 15:04:01	What are #soil ecosystem services? Soil is an important natural resource. It provides “services” to us, like supporting #agriculture, managing water, and life on Earth. Learn more in this #GroundedInSoil blog: https://t.co/IxTz46nuE7 https://t.co/6IGIBjHIea	https://groundedinsoils.wordpress.com/2022/01/23/what-are-soil-ecosystem-services/	wordpress.com	soil agriculture groundedinsoil	https://pbs.twimg.com/media/FHY6MhVXECkL7rZ.jpg	https://pbs.twimg.com/media/FHY6MhVXECkL7rZ.jpg	2022-01-23 15:04:01	2022-01-23	15:04:01	https://twitter.com/chelsimalach/status/1485267079783665668			1485267079783665668		FALSE	0		FALSE	en			FALSE	45	1485241154044145668	Twitter for iPhone	FALSE	1485241154044145668	Tweet	0	0
soilwaterplant	csss_soils									No	393			Retweet	2022-01-23 13:24:02	What are #soil ecosystem services? Soil is an important natural resource. It provides “services” to us, like supporting #agriculture, managing water, and life on Earth. Learn more in this #GroundedInSoil blog: https://t.co/IxTz46nuE7 https://t.co/6IGIBjHIea	https://groundedinsoils.wordpress.com/2022/01/23/what-are-soil-ecosystem-services/	wordpress.com	soil agriculture groundedinsoil	https://pbs.twimg.com/media/FHY6MhVXECkL7rZ.jpg	https://pbs.twimg.com/media/FHY6MhVXECkL7rZ.jpg	2022-01-23 13:24:02	2022-01-23	13:24:02	https://twitter.com/soilwaterplant/status/1485241917667483649			1485241917667483649		FALSE	0		FALSE	en			FALSE	45	1485241154044145668	Twitter Web App	FALSE	1485241154044145668	Tweet	0	0
nakulopa	akwalisette									No	394			MentionsInRetweet	2022-01-19 11:25:58	Interesting outcomes from exercise related to "Ecosystem services provision and valuation" thanks to @AKWALisette and Xavier Garcia for leading this! https://t.co/IMwGBJbxxd				https://pbs.twimg.com/media/FJdaPHoXIAsZ0aV.jpg	https://pbs.twimg.com/media/FJdaPHoXIAsZ0aV.jpg	2022-01-19 11:25:58	2022-01-19	11:25:58	https://twitter.com/nakulopa/status/1483762654795681797			1483762654795681797		FALSE	0		FALSE	en			FALSE	3	1483759798428610563	Twitter for Android	FALSE	1483759798428610563	Tweet	0	0
aleckscueva	csss_soils									No	395			Retweet	2022-01-23 13:24:36	What are #soil ecosystem services? Soil is an important natural resource. It provides “services” to us, like supporting #agriculture, managing water, and life on Earth. Learn more in this #GroundedInSoil blog: https://t.co/IxTz46nuE7 https://t.co/6IGIBjHIea	https://groundedinsoils.wordpress.com/2022/01/23/what-are-soil-ecosystem-services/	wordpress.com	soil agriculture groundedinsoil	https://pbs.twimg.com/media/FHY6MhVXECkL7rZ.jpg	https://pbs.twimg.com/media/FHY6MhVXECkL7rZ.jpg	2022-01-23 13:24:36	2022-01-23	13:24:36	https://twitter.com/aleckscueva/status/1485242061465042952			1485242061465042952		FALSE	0		FALSE	en			FALSE	45	1485241154044145668	Twitter for Android	FALSE	1485241154044145668	Tweet	0	0
redaprofessor	csss_soils									No	396			Retweet	2022-01-23 13:25:53	What are #soil ecosystem services? Soil is an important natural resource. It provides “services” to us, like supporting #agriculture, managing water, and life on Earth. Learn more in this #GroundedInSoil blog: https://t.co/IxTz46nuE7 https://t.co/6IGIBjHIea	https://groundedinsoils.wordpress.com/2022/01/23/what-are-soil-ecosystem-services/	wordpress.com	soil agriculture groundedinsoil	https://pbs.twimg.com/media/FHY6MhVXECkL7rZ.jpg	https://pbs.twimg.com/media/FHY6MhVXECkL7rZ.jpg	2022-01-23 13:25:53	2022-01-23	13:25:53	https://twitter.com/redaprofessor/status/1485242385110085635			1485242385110085635		FALSE	0		FALSE	en			FALSE	45	1485241154044145668	Twitter for iPhone	FALSE	1485241154044145668	Tweet	0	0
raquelportesgeo	csss_soils									No	397			Retweet	2022-01-23 13:50:23	What are #soil ecosystem services? Soil is an important natural resource. It provides “services” to us, like supporting #agriculture, managing water, and life on Earth. Learn more in this #GroundedInSoil blog: https://t.co/IxTz46nuE7 https://t.co/6IGIBjHIea	https://groundedinsoils.wordpress.com/2022/01/23/what-are-soil-ecosystem-services/	wordpress.com	soil agriculture groundedinsoil	https://pbs.twimg.com/media/FHY6MhVXECkL7rZ.jpg	https://pbs.twimg.com/media/FHY6MhVXECkL7rZ.jpg	2022-01-23 13:50:23	2022-01-23	13:50:23	https://twitter.com/raquelportesgeo/status/1485248548270710799			1485248548270710799		FALSE	0		FALSE	en			FALSE	45	1485241154044145668	Twitter for iPhone	FALSE	1485241154044145668	Tweet	0	0
invent_water	akwalisette									Yes	398			Mentions	2022-01-19 11:14:37	Interesting outcomes from exercise related to "Ecosystem services provision and valuation" thanks to @AKWALisette and Xavier Garcia for leading this! https://t.co/IMwGBJbxxd				https://pbs.twimg.com/media/FJdaPHoXIAsZ0aV.jpg	https://pbs.twimg.com/media/FJdaPHoXIAsZ0aV.jpg	2022-01-19 11:14:37	2022-01-19	11:14:37	https://twitter.com/invent_water/status/1483759798428610563			1483759798428610563		FALSE	9		FALSE	en			FALSE	3		Twitter Web App	FALSE	1483759798428610563	Tweet	0	0
michaeladippold	csss_soils									No	399			Retweet	2022-01-23 14:21:57	What are #soil ecosystem services? Soil is an important natural resource. It provides “services” to us, like supporting #agriculture, managing water, and life on Earth. Learn more in this #GroundedInSoil blog: https://t.co/IxTz46nuE7 https://t.co/6IGIBjHIea	https://groundedinsoils.wordpress.com/2022/01/23/what-are-soil-ecosystem-services/	wordpress.com	soil agriculture groundedinsoil	https://pbs.twimg.com/media/FHY6MhVXECkL7rZ.jpg	https://pbs.twimg.com/media/FHY6MhVXECkL7rZ.jpg	2022-01-23 14:21:57	2022-01-23	14:21:57	https://twitter.com/michaeladippold/status/1485256495793119234			1485256495793119234		FALSE	0		FALSE	en			FALSE	45	1485241154044145668	Twitter Web App	FALSE	1485241154044145668	Tweet	0	0
ikimirei	akwalisette									No	400			MentionsInRetweet	2022-01-19 12:03:17	Interesting outcomes from exercise related to "Ecosystem services provision and valuation" thanks to @AKWALisette and Xavier Garcia for leading this! https://t.co/IMwGBJbxxd				https://pbs.twimg.com/media/FJdaPHoXIAsZ0aV.jpg	https://pbs.twimg.com/media/FJdaPHoXIAsZ0aV.jpg	2022-01-19 12:03:17	2022-01-19	12:03:17	https://twitter.com/ikimirei/status/1483772046240849921			1483772046240849921		FALSE	0		FALSE	en			FALSE	3	1483759798428610563	Twitter Web App	FALSE	1483759798428610563	Tweet	0	0
sachinbhattarai	csss_soils									No	401			Retweet	2022-01-23 14:27:52	What are #soil ecosystem services? Soil is an important natural resource. It provides “services” to us, like supporting #agriculture, managing water, and life on Earth. Learn more in this #GroundedInSoil blog: https://t.co/IxTz46nuE7 https://t.co/6IGIBjHIea	https://groundedinsoils.wordpress.com/2022/01/23/what-are-soil-ecosystem-services/	wordpress.com	soil agriculture groundedinsoil	https://pbs.twimg.com/media/FHY6MhVXECkL7rZ.jpg	https://pbs.twimg.com/media/FHY6MhVXECkL7rZ.jpg	2022-01-23 14:27:52	2022-01-23	14:27:52	https://twitter.com/sachinbhattarai/status/1485257983865020421			1485257983865020421		FALSE	0		FALSE	en			FALSE	45	1485241154044145668	Twitter for iPhone	FALSE	1485241154044145668	Tweet	0	0
infosolorleans	csss_soils									No	402			Retweet	2022-01-23 14:47:12	What are #soil ecosystem services? Soil is an important natural resource. It provides “services” to us, like supporting #agriculture, managing water, and life on Earth. Learn more in this #GroundedInSoil blog: https://t.co/IxTz46nuE7 https://t.co/6IGIBjHIea	https://groundedinsoils.wordpress.com/2022/01/23/what-are-soil-ecosystem-services/	wordpress.com	soil agriculture groundedinsoil	https://pbs.twimg.com/media/FHY6MhVXECkL7rZ.jpg	https://pbs.twimg.com/media/FHY6MhVXECkL7rZ.jpg	2022-01-23 14:47:12	2022-01-23	14:47:12	https://twitter.com/infosolorleans/status/1485262850042048519			1485262850042048519		FALSE	0		FALSE	en			FALSE	45	1485241154044145668	Twitter for Android	FALSE	1485241154044145668	Tweet	0	0
jmbonzom	csss_soils									No	403			Retweet	2022-01-23 14:49:59	What are #soil ecosystem services? Soil is an important natural resource. It provides “services” to us, like supporting #agriculture, managing water, and life on Earth. Learn more in this #GroundedInSoil blog: https://t.co/IxTz46nuE7 https://t.co/6IGIBjHIea	https://groundedinsoils.wordpress.com/2022/01/23/what-are-soil-ecosystem-services/	wordpress.com	soil agriculture groundedinsoil	https://pbs.twimg.com/media/FHY6MhVXECkL7rZ.jpg	https://pbs.twimg.com/media/FHY6MhVXECkL7rZ.jpg	2022-01-23 14:49:59	2022-01-23	14:49:59	https://twitter.com/jmbonzom/status/1485263548066451469			1485263548066451469		FALSE	0		FALSE	en			FALSE	45	1485241154044145668	Twitter Web App	FALSE	1485241154044145668	Tweet	0	0
edrmorris	csss_soils									No	404			Retweet	2022-01-23 15:50:53	What are #soil ecosystem services? Soil is an important natural resource. It provides “services” to us, like supporting #agriculture, managing water, and life on Earth. Learn more in this #GroundedInSoil blog: https://t.co/IxTz46nuE7 https://t.co/6IGIBjHIea	https://groundedinsoils.wordpress.com/2022/01/23/what-are-soil-ecosystem-services/	wordpress.com	soil agriculture groundedinsoil	https://pbs.twimg.com/media/FHY6MhVXECkL7rZ.jpg	https://pbs.twimg.com/media/FHY6MhVXECkL7rZ.jpg	2022-01-23 15:50:53	2022-01-23	15:50:53	https://twitter.com/edrmorris/status/1485278873189289990			1485278873189289990		FALSE	0		FALSE	en			FALSE	45	1485241154044145668	Twitter for iPhone	FALSE	1485241154044145668	Tweet	0	0
parkmacker	cf_conf									No	405			Mentions	2022-01-19 11:44:42	Next up, Dr Philine zu Ermgassen from @NORA_Europe presenting ‘Restoring shellfish habitats to restore ecosystem services - what do we know and how do we grow the evidence base?” #CoastalFutures22 @CF_Conf			coastalfutures22		https://pbs.twimg.com/profile_images/1483787306360348675/1KLZB6vR_normal.jpg	2022-01-19 11:44:42	2022-01-19	11:44:42	https://twitter.com/parkmacker/status/1483767369155715073			1483767369155715073		FALSE	1		FALSE	en			FALSE	0		Twitter for iPhone	FALSE	1483767369155715073	Tweet	0	0
parkmacker	nora_europe									No	406			Mentions	2022-01-19 11:44:42	Next up, Dr Philine zu Ermgassen from @NORA_Europe presenting ‘Restoring shellfish habitats to restore ecosystem services - what do we know and how do we grow the evidence base?” #CoastalFutures22 @CF_Conf			coastalfutures22		https://pbs.twimg.com/profile_images/1483787306360348675/1KLZB6vR_normal.jpg	2022-01-19 11:44:42	2022-01-19	11:44:42	https://twitter.com/parkmacker/status/1483767369155715073			1483767369155715073		FALSE	1		FALSE	en			FALSE	0		Twitter for iPhone	FALSE	1483767369155715073	Tweet	0	0
parkmacker	parkmacker									No	407			Tweet	2022-01-19 11:47:24	Philine had gone into funding for ecosystem services and the jobs that are created in shellfish restoration and how important this can be for coastal communities! #CoastalFutures22			coastalfutures22		https://pbs.twimg.com/profile_images/1483787306360348675/1KLZB6vR_normal.jpg	2022-01-19 11:47:24	2022-01-19	11:47:24	https://twitter.com/parkmacker/status/1483768049186623489			1483768049186623489	1483767369155715073	FALSE	1	460529909	FALSE	en			FALSE	0		Twitter for iPhone	FALSE	1483767369155715073	Tweet	0	0
parkmacker	parkmacker									No	408			Tweet	2022-01-19 12:25:29	William also echoing what Philine had said about the benefits of oyster restoration on ecosystem services! Such a good infographic! #CoastalFutures22 https://t.co/7Xx5NDfIYc			coastalfutures22	https://pbs.twimg.com/media/FJdvoQBXwAEUwkH.png	https://pbs.twimg.com/media/FJdvoQBXwAEUwkH.png	2022-01-19 12:25:29	2022-01-19	12:25:29	https://twitter.com/parkmacker/status/1483777631325720577			1483777631325720577	1483772716306120705	FALSE	1	460529909	FALSE	en			FALSE	0		Twitter Web App	FALSE	1483772716306120705	Tweet	0	0
porcupinedoc	porcupinedoc									No	409			Tweet	2022-01-07 20:32:21	Day 7 on #biodiversity loss puts more focus on insect ecosystem services. Dung beetles are insects that help to decompose animal waste. Confining large animals to feedlots or other small spaces means POOP - and lots of it! Dung beetles in the family Scarabaeidae are here to help! https://t.co/zhmecmuXHY			biodiversity	https://pbs.twimg.com/media/FIhsP4TXwAU8-JC.jpg	https://pbs.twimg.com/media/FIhsP4TXwAU8-JC.jpg	2022-01-07 20:32:21	2022-01-07	20:32:21	https://twitter.com/porcupinedoc/status/1479551500334555139			1479551500334555139		FALSE	11		FALSE	en			FALSE	4		OneUp App	FALSE	1479551500334555139	Retweet	0	0
gmbodine	csss_soils									No	410			Retweet	2022-01-23 16:07:27	What are #soil ecosystem services? Soil is an important natural resource. It provides “services” to us, like supporting #agriculture, managing water, and life on Earth. Learn more in this #GroundedInSoil blog: https://t.co/IxTz46nuE7 https://t.co/6IGIBjHIea	https://groundedinsoils.wordpress.com/2022/01/23/what-are-soil-ecosystem-services/	wordpress.com	soil agriculture groundedinsoil	https://pbs.twimg.com/media/FHY6MhVXECkL7rZ.jpg	https://pbs.twimg.com/media/FHY6MhVXECkL7rZ.jpg	2022-01-23 16:07:27	2022-01-23	16:07:27	https://twitter.com/gmbodine/status/1485283043896090634			1485283043896090634		FALSE	0		FALSE	en			FALSE	45	1485241154044145668	Twitter for Android	FALSE	1485241154044145668	Tweet	0	0
lucikusuma	csss_soils									No	411			Retweet	2022-01-23 16:13:21	What are #soil ecosystem services? Soil is an important natural resource. It provides “services” to us, like supporting #agriculture, managing water, and life on Earth. Learn more in this #GroundedInSoil blog: https://t.co/IxTz46nuE7 https://t.co/6IGIBjHIea	https://groundedinsoils.wordpress.com/2022/01/23/what-are-soil-ecosystem-services/	wordpress.com	soil agriculture groundedinsoil	https://pbs.twimg.com/media/FHY6MhVXECkL7rZ.jpg	https://pbs.twimg.com/media/FHY6MhVXECkL7rZ.jpg	2022-01-23 16:13:21	2022-01-23	16:13:21	https://twitter.com/lucikusuma/status/1485284526872219651			1485284526872219651		FALSE	0		FALSE	en			FALSE	45	1485241154044145668	Twitter Web App	FALSE	1485241154044145668	Tweet	0	0
amacgregor4cml	csss_soils									No	412			Retweet	2022-01-23 16:25:52	What are #soil ecosystem services? Soil is an important natural resource. It provides “services” to us, like supporting #agriculture, managing water, and life on Earth. Learn more in this #GroundedInSoil blog: https://t.co/IxTz46nuE7 https://t.co/6IGIBjHIea	https://groundedinsoils.wordpress.com/2022/01/23/what-are-soil-ecosystem-services/	wordpress.com	soil agriculture groundedinsoil	https://pbs.twimg.com/media/FHY6MhVXECkL7rZ.jpg	https://pbs.twimg.com/media/FHY6MhVXECkL7rZ.jpg	2022-01-23 16:25:52	2022-01-23	16:25:52	https://twitter.com/amacgregor4cml/status/1485287677440061440			1485287677440061440		FALSE	0		FALSE	en			FALSE	45	1485241154044145668	Twitter for iPhone	FALSE	1485241154044145668	Tweet	0	0
nbasiliko	csss_soils									No	413			Retweet	2022-01-23 16:51:31	What are #soil ecosystem services? Soil is an important natural resource. It provides “services” to us, like supporting #agriculture, managing water, and life on Earth. Learn more in this #GroundedInSoil blog: https://t.co/IxTz46nuE7 https://t.co/6IGIBjHIea	https://groundedinsoils.wordpress.com/2022/01/23/what-are-soil-ecosystem-services/	wordpress.com	soil agriculture groundedinsoil	https://pbs.twimg.com/media/FHY6MhVXECkL7rZ.jpg	https://pbs.twimg.com/media/FHY6MhVXECkL7rZ.jpg	2022-01-23 16:51:31	2022-01-23	16:51:31	https://twitter.com/nbasiliko/status/1485294134458036226			1485294134458036226		FALSE	0		FALSE	en			FALSE	45	1485241154044145668	Twitter Web App	FALSE	1485241154044145668	Tweet	0	0
roland_kroebel	csss_soils									No	414			Retweet	2022-01-23 16:53:05	What are #soil ecosystem services? Soil is an important natural resource. It provides “services” to us, like supporting #agriculture, managing water, and life on Earth. Learn more in this #GroundedInSoil blog: https://t.co/IxTz46nuE7 https://t.co/6IGIBjHIea	https://groundedinsoils.wordpress.com/2022/01/23/what-are-soil-ecosystem-services/	wordpress.com	soil agriculture groundedinsoil	https://pbs.twimg.com/media/FHY6MhVXECkL7rZ.jpg	https://pbs.twimg.com/media/FHY6MhVXECkL7rZ.jpg	2022-01-23 16:53:05	2022-01-23	16:53:05	https://twitter.com/roland_kroebel/status/1485294528651149315			1485294528651149315		FALSE	0		FALSE	en			FALSE	45	1485241154044145668	Twitter for Android	FALSE	1485241154044145668	Tweet	0	0
bourgeoisdoyle	csss_soils									No	415			Retweet	2022-01-23 16:54:02	What are #soil ecosystem services? Soil is an important natural resource. It provides “services” to us, like supporting #agriculture, managing water, and life on Earth. Learn more in this #GroundedInSoil blog: https://t.co/IxTz46nuE7 https://t.co/6IGIBjHIea	https://groundedinsoils.wordpress.com/2022/01/23/what-are-soil-ecosystem-services/	wordpress.com	soil agriculture groundedinsoil	https://pbs.twimg.com/media/FHY6MhVXECkL7rZ.jpg	https://pbs.twimg.com/media/FHY6MhVXECkL7rZ.jpg	2022-01-23 16:54:02	2022-01-23	16:54:02	https://twitter.com/bourgeoisdoyle/status/1485294767240011778			1485294767240011778		FALSE	0		FALSE	en			FALSE	45	1485241154044145668	Twitter Web App	FALSE	1485241154044145668	Tweet	0	0
luciabarao	csss_soils									No	416			Retweet	2022-01-23 17:09:20	What are #soil ecosystem services? Soil is an important natural resource. It provides “services” to us, like supporting #agriculture, managing water, and life on Earth. Learn more in this #GroundedInSoil blog: https://t.co/IxTz46nuE7 https://t.co/6IGIBjHIea	https://groundedinsoils.wordpress.com/2022/01/23/what-are-soil-ecosystem-services/	wordpress.com	soil agriculture groundedinsoil	https://pbs.twimg.com/media/FHY6MhVXECkL7rZ.jpg	https://pbs.twimg.com/media/FHY6MhVXECkL7rZ.jpg	2022-01-23 17:09:20	2022-01-23	17:09:20	https://twitter.com/luciabarao/status/1485298617099472896			1485298617099472896		FALSE	0		FALSE	en			FALSE	45	1485241154044145668	Twitter for Android	FALSE	1485241154044145668	Tweet	0	0
sandersonndp	csss_soils									No	417			Retweet	2022-01-23 18:27:49	What are #soil ecosystem services? Soil is an important natural resource. It provides “services” to us, like supporting #agriculture, managing water, and life on Earth. Learn more in this #GroundedInSoil blog: https://t.co/IxTz46nuE7 https://t.co/6IGIBjHIea	https://groundedinsoils.wordpress.com/2022/01/23/what-are-soil-ecosystem-services/	wordpress.com	soil agriculture groundedinsoil	https://pbs.twimg.com/media/FHY6MhVXECkL7rZ.jpg	https://pbs.twimg.com/media/FHY6MhVXECkL7rZ.jpg	2022-01-23 18:27:49	2022-01-23	18:27:49	https://twitter.com/sandersonndp/status/1485318366856302595			1485318366856302595		FALSE	0		FALSE	en			FALSE	45	1485241154044145668	Twitter for iPhone	FALSE	1485241154044145668	Tweet	0	0
lorraine_rose5	csss_soils									No	418			Retweet	2022-01-23 18:54:10	What are #soil ecosystem services? Soil is an important natural resource. It provides “services” to us, like supporting #agriculture, managing water, and life on Earth. Learn more in this #GroundedInSoil blog: https://t.co/IxTz46nuE7 https://t.co/6IGIBjHIea	https://groundedinsoils.wordpress.com/2022/01/23/what-are-soil-ecosystem-services/	wordpress.com	soil agriculture groundedinsoil	https://pbs.twimg.com/media/FHY6MhVXECkL7rZ.jpg	https://pbs.twimg.com/media/FHY6MhVXECkL7rZ.jpg	2022-01-23 18:54:10	2022-01-23	18:54:10	https://twitter.com/lorraine_rose5/status/1485325000563478537			1485325000563478537		FALSE	0		FALSE	en			FALSE	45	1485241154044145668	Twitter for iPhone	FALSE	1485241154044145668	Tweet	0	0
kadero0289	csss_soils									No	419			Retweet	2022-01-23 19:51:56	What are #soil ecosystem services? Soil is an important natural resource. It provides “services” to us, like supporting #agriculture, managing water, and life on Earth. Learn more in this #GroundedInSoil blog: https://t.co/IxTz46nuE7 https://t.co/6IGIBjHIea	https://groundedinsoils.wordpress.com/2022/01/23/what-are-soil-ecosystem-services/	wordpress.com	soil agriculture groundedinsoil	https://pbs.twimg.com/media/FHY6MhVXECkL7rZ.jpg	https://pbs.twimg.com/media/FHY6MhVXECkL7rZ.jpg	2022-01-23 19:51:56	2022-01-23	19:51:56	https://twitter.com/kadero0289/status/1485339538415362052			1485339538415362052		FALSE	0		FALSE	en			FALSE	45	1485241154044145668	Twitter for Android	FALSE	1485241154044145668	Tweet	0	0
tmtspringer	ialeuk									No	420			Mentions	2022-01-19 15:17:35	📢CFP #LandscapeEcology SI "Understanding relationships between biodiversity &amp; ecosystem services in real landscapes” by @Jiangxiao_Qiu @MGEMitchell ⚠️Submit by Oct. 31, 2022 📃 https://t.co/TyIpBa5L8m📃#SNLAND @IALE_Chile @IALE_Colombia @ialeEurope @ialeGermany @iale_na @ialeUK https://t.co/RRp4VG87l8	https://idp.springer.com/authorize?response_type=cookie&client_id=springerlink&redirect_uri=https%3A%2F%2Fwww.springer.com%2Fjournal%2F10980%2Fupdates%2F19831284	springer.com	landscapeecology snland	https://pbs.twimg.com/media/FJeXNrfWYAA1Idc.jpg	https://pbs.twimg.com/media/FJeXNrfWYAA1Idc.jpg	2022-01-19 15:17:35	2022-01-19	15:17:35	https://twitter.com/tmtspringer/status/1483820943738814467			1483820943738814467		FALSE	2		FALSE	en			FALSE	0		Twitter Web App	FALSE	1483820943738814467	Tweet	0	0
tmtspringer	iale_na									No	421			Mentions	2022-01-19 15:17:35	📢CFP #LandscapeEcology SI "Understanding relationships between biodiversity &amp; ecosystem services in real landscapes” by @Jiangxiao_Qiu @MGEMitchell ⚠️Submit by Oct. 31, 2022 📃 https://t.co/TyIpBa5L8m📃#SNLAND @IALE_Chile @IALE_Colombia @ialeEurope @ialeGermany @iale_na @ialeUK https://t.co/RRp4VG87l8	https://idp.springer.com/authorize?response_type=cookie&client_id=springerlink&redirect_uri=https%3A%2F%2Fwww.springer.com%2Fjournal%2F10980%2Fupdates%2F19831284	springer.com	landscapeecology snland	https://pbs.twimg.com/media/FJeXNrfWYAA1Idc.jpg	https://pbs.twimg.com/media/FJeXNrfWYAA1Idc.jpg	2022-01-19 15:17:35	2022-01-19	15:17:35	https://twitter.com/tmtspringer/status/1483820943738814467			1483820943738814467		FALSE	2		FALSE	en			FALSE	0		Twitter Web App	FALSE	1483820943738814467	Tweet	0	0
tmtspringer	ialegermany									No	422			Mentions	2022-01-19 15:17:35	📢CFP #LandscapeEcology SI "Understanding relationships between biodiversity &amp; ecosystem services in real landscapes” by @Jiangxiao_Qiu @MGEMitchell ⚠️Submit by Oct. 31, 2022 📃 https://t.co/TyIpBa5L8m📃#SNLAND @IALE_Chile @IALE_Colombia @ialeEurope @ialeGermany @iale_na @ialeUK https://t.co/RRp4VG87l8	https://idp.springer.com/authorize?response_type=cookie&client_id=springerlink&redirect_uri=https%3A%2F%2Fwww.springer.com%2Fjournal%2F10980%2Fupdates%2F19831284	springer.com	landscapeecology snland	https://pbs.twimg.com/media/FJeXNrfWYAA1Idc.jpg	https://pbs.twimg.com/media/FJeXNrfWYAA1Idc.jpg	2022-01-19 15:17:35	2022-01-19	15:17:35	https://twitter.com/tmtspringer/status/1483820943738814467			1483820943738814467		FALSE	2		FALSE	en			FALSE	0		Twitter Web App	FALSE	1483820943738814467	Tweet	0	0
tmtspringer	ialeeurope									No	423			Mentions	2022-01-19 15:17:35	📢CFP #LandscapeEcology SI "Understanding relationships between biodiversity &amp; ecosystem services in real landscapes” by @Jiangxiao_Qiu @MGEMitchell ⚠️Submit by Oct. 31, 2022 📃 https://t.co/TyIpBa5L8m📃#SNLAND @IALE_Chile @IALE_Colombia @ialeEurope @ialeGermany @iale_na @ialeUK https://t.co/RRp4VG87l8	https://idp.springer.com/authorize?response_type=cookie&client_id=springerlink&redirect_uri=https%3A%2F%2Fwww.springer.com%2Fjournal%2F10980%2Fupdates%2F19831284	springer.com	landscapeecology snland	https://pbs.twimg.com/media/FJeXNrfWYAA1Idc.jpg	https://pbs.twimg.com/media/FJeXNrfWYAA1Idc.jpg	2022-01-19 15:17:35	2022-01-19	15:17:35	https://twitter.com/tmtspringer/status/1483820943738814467			1483820943738814467		FALSE	2		FALSE	en			FALSE	0		Twitter Web App	FALSE	1483820943738814467	Tweet	0	0
tmtspringer	iale_colombia									No	424			Mentions	2022-01-19 15:17:35	📢CFP #LandscapeEcology SI "Understanding relationships between biodiversity &amp; ecosystem services in real landscapes” by @Jiangxiao_Qiu @MGEMitchell ⚠️Submit by Oct. 31, 2022 📃 https://t.co/TyIpBa5L8m📃#SNLAND @IALE_Chile @IALE_Colombia @ialeEurope @ialeGermany @iale_na @ialeUK https://t.co/RRp4VG87l8	https://idp.springer.com/authorize?response_type=cookie&client_id=springerlink&redirect_uri=https%3A%2F%2Fwww.springer.com%2Fjournal%2F10980%2Fupdates%2F19831284	springer.com	landscapeecology snland	https://pbs.twimg.com/media/FJeXNrfWYAA1Idc.jpg	https://pbs.twimg.com/media/FJeXNrfWYAA1Idc.jpg	2022-01-19 15:17:35	2022-01-19	15:17:35	https://twitter.com/tmtspringer/status/1483820943738814467			1483820943738814467		FALSE	2		FALSE	en			FALSE	0		Twitter Web App	FALSE	1483820943738814467	Tweet	0	0
tmtspringer	iale_chile									No	425			Mentions	2022-01-19 15:17:35	📢CFP #LandscapeEcology SI "Understanding relationships between biodiversity &amp; ecosystem services in real landscapes” by @Jiangxiao_Qiu @MGEMitchell ⚠️Submit by Oct. 31, 2022 📃 https://t.co/TyIpBa5L8m📃#SNLAND @IALE_Chile @IALE_Colombia @ialeEurope @ialeGermany @iale_na @ialeUK https://t.co/RRp4VG87l8	https://idp.springer.com/authorize?response_type=cookie&client_id=springerlink&redirect_uri=https%3A%2F%2Fwww.springer.com%2Fjournal%2F10980%2Fupdates%2F19831284	springer.com	landscapeecology snland	https://pbs.twimg.com/media/FJeXNrfWYAA1Idc.jpg	https://pbs.twimg.com/media/FJeXNrfWYAA1Idc.jpg	2022-01-19 15:17:35	2022-01-19	15:17:35	https://twitter.com/tmtspringer/status/1483820943738814467			1483820943738814467		FALSE	2		FALSE	en			FALSE	0		Twitter Web App	FALSE	1483820943738814467	Tweet	0	0
tmtspringer	mgemitchell									No	426			Mentions	2022-01-19 15:17:35	📢CFP #LandscapeEcology SI "Understanding relationships between biodiversity &amp; ecosystem services in real landscapes” by @Jiangxiao_Qiu @MGEMitchell ⚠️Submit by Oct. 31, 2022 📃 https://t.co/TyIpBa5L8m📃#SNLAND @IALE_Chile @IALE_Colombia @ialeEurope @ialeGermany @iale_na @ialeUK https://t.co/RRp4VG87l8	https://idp.springer.com/authorize?response_type=cookie&client_id=springerlink&redirect_uri=https%3A%2F%2Fwww.springer.com%2Fjournal%2F10980%2Fupdates%2F19831284	springer.com	landscapeecology snland	https://pbs.twimg.com/media/FJeXNrfWYAA1Idc.jpg	https://pbs.twimg.com/media/FJeXNrfWYAA1Idc.jpg	2022-01-19 15:17:35	2022-01-19	15:17:35	https://twitter.com/tmtspringer/status/1483820943738814467			1483820943738814467		FALSE	2		FALSE	en			FALSE	0		Twitter Web App	FALSE	1483820943738814467	Tweet	0	0
tmtspringer	jiangxiao_qiu									No	427			Mentions	2022-01-19 15:17:35	📢CFP #LandscapeEcology SI "Understanding relationships between biodiversity &amp; ecosystem services in real landscapes” by @Jiangxiao_Qiu @MGEMitchell ⚠️Submit by Oct. 31, 2022 📃 https://t.co/TyIpBa5L8m📃#SNLAND @IALE_Chile @IALE_Colombia @ialeEurope @ialeGermany @iale_na @ialeUK https://t.co/RRp4VG87l8	https://idp.springer.com/authorize?response_type=cookie&client_id=springerlink&redirect_uri=https%3A%2F%2Fwww.springer.com%2Fjournal%2F10980%2Fupdates%2F19831284	springer.com	landscapeecology snland	https://pbs.twimg.com/media/FJeXNrfWYAA1Idc.jpg	https://pbs.twimg.com/media/FJeXNrfWYAA1Idc.jpg	2022-01-19 15:17:35	2022-01-19	15:17:35	https://twitter.com/tmtspringer/status/1483820943738814467			1483820943738814467		FALSE	2		FALSE	en			FALSE	0		Twitter Web App	FALSE	1483820943738814467	Tweet	0	0
kirstyelliphant	csss_soils									No	428			Retweet	2022-01-23 20:41:36	What are #soil ecosystem services? Soil is an important natural resource. It provides “services” to us, like supporting #agriculture, managing water, and life on Earth. Learn more in this #GroundedInSoil blog: https://t.co/IxTz46nuE7 https://t.co/6IGIBjHIea	https://groundedinsoils.wordpress.com/2022/01/23/what-are-soil-ecosystem-services/	wordpress.com	soil agriculture groundedinsoil	https://pbs.twimg.com/media/FHY6MhVXECkL7rZ.jpg	https://pbs.twimg.com/media/FHY6MhVXECkL7rZ.jpg	2022-01-23 20:41:36	2022-01-23	20:41:36	https://twitter.com/kirstyelliphant/status/1485352035830616067			1485352035830616067		FALSE	0		FALSE	en			FALSE	45	1485241154044145668	Twitter for iPhone	FALSE	1485241154044145668	Tweet	0	0
oceanstories_	oceanstories_									No	429			Tweet	2022-01-19 15:48:12	Congrats, well deserved! Did you know?: Amongst many other functions, Arne Körtzinger is also project leader of #projectREEBUS, investigating the effects of climate change on important ecosystem services provided by oceanic eddies. That knowledge will certainly prove successful. https://t.co/O2wCPv9vgX	https://twitter.com/social_marine/status/1483756121546313728	twitter.com	projectreebus		https://pbs.twimg.com/profile_images/1309401916200411138/T--19RUF_normal.jpg	2022-01-19 15:48:12	2022-01-19	15:48:12	https://twitter.com/oceanstories_/status/1483828649514213386			1483828649514213386		FALSE	0		TRUE	en		1483756121546313728	FALSE	0		Twitter for iPhone	FALSE	1483828649514213386	Tweet	0	0
ferrandotom	ferrandotom									No	430			Tweet	2022-01-19 16:16:01	A powerful and community led agroforestry and communal counter-project against States' visions of territories as homogeneous spaces for monoculture and ecosystem services. Worth checking what Communal Assets of the Lacandona Zone (BCZL) does in Chapas https://t.co/uXHIe6mTtJ	https://growahead.org/indigenous-led-ecosystem-restoration/	growahead.org			https://pbs.twimg.com/profile_images/1452926390261649412/MywMv1MX_normal.jpg	2022-01-19 16:16:01	2022-01-19	16:16:01	https://twitter.com/ferrandotom/status/1483835647945236482			1483835647945236482		FALSE	6		FALSE	en			FALSE	0		Twitter Web App	FALSE	1483835647945236482	Tweet	0	0
fao	fao									No	431			Tweet	2022-01-12 21:46:00	Our food security depends on biodiversity, but we are losing biodiversity at an alarming rate. We need to change the way we produce, process, and consume our food to protect biodiversity and strengthen ecosystem services. Here are 4 ways 👇 https://t.co/lV3lejjV8s				https://pbs.twimg.com/amplify_video_thumb/1473246024386949124/img/YrHdHJi8vwydOkW7.jpg	https://pbs.twimg.com/amplify_video_thumb/1473246024386949124/img/YrHdHJi8vwydOkW7.jpg	2022-01-12 21:46:00	2022-01-12	21:46:00	https://twitter.com/fao/status/1481381974992433156			1481381974992433156		FALSE	442		FALSE	en			FALSE	185		Twitter Media Studio	FALSE	1481381974992433156	Retweet	0	0
fao	fao									No	432			Tweet	2021-12-30 20:32:00	Our food security depends on biodiversity, but we are losing biodiversity at an alarming rate. We need to change the way we produce, process, and consume our food to protect biodiversity and strengthen ecosystem services. Here are 4 ways 👇 https://t.co/rOpkxBsJck				https://pbs.twimg.com/amplify_video_thumb/1473246024386949124/img/YrHdHJi8vwydOkW7.jpg	https://pbs.twimg.com/amplify_video_thumb/1473246024386949124/img/YrHdHJi8vwydOkW7.jpg	2021-12-30 20:32:00	2021-12-30	20:32:00	https://twitter.com/fao/status/1476652310201712644			1476652310201712644		FALSE	129		FALSE	en			FALSE	65		Twitter Web App	FALSE	1476652310201712644	Retweet	0	0
adeelkhurshee11	fao									No	433			Mentions	2022-01-19 16:19:09	@UNEP @FAO Soil provides ecosystem services critical for life: soil acts as a water filter and a growing medium; provides habitat for billions of organisms, contributing to biodiversity; and supplies most of the antibiotics used to fight diseases.					https://pbs.twimg.com/profile_images/1481995222217371652/DQVCu9Jx_normal.jpg	2022-01-19 16:19:09	2022-01-19	16:19:09	https://twitter.com/adeelkhurshee11/status/1483836435077775365			1483836435077775365	1483710888330809346	FALSE	0	38146999	FALSE	en			FALSE	0		Twitter for Android	FALSE	1483710888330809346	Tweet	0	0
adeelkhurshee11	unep									No	434			Replies to	2022-01-19 16:19:09	@UNEP @FAO Soil provides ecosystem services critical for life: soil acts as a water filter and a growing medium; provides habitat for billions of organisms, contributing to biodiversity; and supplies most of the antibiotics used to fight diseases.					https://pbs.twimg.com/profile_images/1481995222217371652/DQVCu9Jx_normal.jpg	2022-01-19 16:19:09	2022-01-19	16:19:09	https://twitter.com/adeelkhurshee11/status/1483836435077775365			1483836435077775365	1483710888330809346	FALSE	0	38146999	FALSE	en			FALSE	0		Twitter for Android	FALSE	1483710888330809346	Tweet	0	0
soilman17	csss_soils									No	435			Retweet	2022-01-23 20:45:13	What are #soil ecosystem services? Soil is an important natural resource. It provides “services” to us, like supporting #agriculture, managing water, and life on Earth. Learn more in this #GroundedInSoil blog: https://t.co/IxTz46nuE7 https://t.co/6IGIBjHIea	https://groundedinsoils.wordpress.com/2022/01/23/what-are-soil-ecosystem-services/	wordpress.com	soil agriculture groundedinsoil	https://pbs.twimg.com/media/FHY6MhVXECkL7rZ.jpg	https://pbs.twimg.com/media/FHY6MhVXECkL7rZ.jpg	2022-01-23 20:45:13	2022-01-23	20:45:13	https://twitter.com/soilman17/status/1485352947953410050			1485352947953410050		FALSE	0		FALSE	en			FALSE	45	1485241154044145668	Twitter for Android	FALSE	1485241154044145668	Tweet	0	0
nina_davtian	youtube									No	436			MentionsInRetweet	2022-01-19 16:23:55	📢👏Our researcher Stephen Bell (@1smbell) made a #TEDxGeneva talk on how abandoned farmlands recapture lost carbon naturally and regenerate some of the vital ecosystem services they once provided human society. #tedtalk https://t.co/M1B2VvOYlb a través de @YouTube	https://www.youtube.com/watch?v=bqq5whyYjU8&feature=youtu.be	youtube.com	tedxgeneva tedtalk		https://pbs.twimg.com/profile_images/1428837816344195081/_SOZA-d4_normal.jpg	2022-01-19 16:23:55	2022-01-19	16:23:55	https://twitter.com/nina_davtian/status/1483837634870980612			1483837634870980612		FALSE	0		FALSE	en			FALSE	2	1483776114820591618	Twitter for iPhone	FALSE	1483776114820591618	Tweet	0	0
nina_davtian	1smbell									No	437			MentionsInRetweet	2022-01-19 16:23:55	📢👏Our researcher Stephen Bell (@1smbell) made a #TEDxGeneva talk on how abandoned farmlands recapture lost carbon naturally and regenerate some of the vital ecosystem services they once provided human society. #tedtalk https://t.co/M1B2VvOYlb a través de @YouTube	https://www.youtube.com/watch?v=bqq5whyYjU8&feature=youtu.be	youtube.com	tedxgeneva tedtalk		https://pbs.twimg.com/profile_images/1428837816344195081/_SOZA-d4_normal.jpg	2022-01-19 16:23:55	2022-01-19	16:23:55	https://twitter.com/nina_davtian/status/1483837634870980612			1483837634870980612		FALSE	0		FALSE	en			FALSE	2	1483776114820591618	Twitter for iPhone	FALSE	1483776114820591618	Tweet	0	0
loamy_homie	csss_soils									No	438			Retweet	2022-01-23 21:09:42	What are #soil ecosystem services? Soil is an important natural resource. It provides “services” to us, like supporting #agriculture, managing water, and life on Earth. Learn more in this #GroundedInSoil blog: https://t.co/IxTz46nuE7 https://t.co/6IGIBjHIea	https://groundedinsoils.wordpress.com/2022/01/23/what-are-soil-ecosystem-services/	wordpress.com	soil agriculture groundedinsoil	https://pbs.twimg.com/media/FHY6MhVXECkL7rZ.jpg	https://pbs.twimg.com/media/FHY6MhVXECkL7rZ.jpg	2022-01-23 21:09:42	2022-01-23	21:09:42	https://twitter.com/loamy_homie/status/1485359107460583424			1485359107460583424		FALSE	0		FALSE	en			FALSE	45	1485241154044145668	Twitter Web App	FALSE	1485241154044145668	Tweet	0	0
gbiskup	sssajournal									No	439			MentionsInRetweet	2022-01-19 16:52:23	The January-February issue of @sssajournal is now online, featuring a review of cover crops &amp; soil ecosystem services in water-limited environments, minimum dataset &amp; metadata guidelines for soil-test research, &amp; more https://t.co/K6GQWtF4WL https://t.co/ez845zLPz0	https://acsess.onlinelibrary.wiley.com/toc/14350661/2022/86/1?cookieSet=1	wiley.com		https://pbs.twimg.com/media/FJedeTVWUAIYDGd.jpg	https://pbs.twimg.com/media/FJedeTVWUAIYDGd.jpg	2022-01-19 16:52:23	2022-01-19	16:52:23	https://twitter.com/gbiskup/status/1483844801304928256			1483844801304928256		FALSE	0		FALSE	en			FALSE	3	1483842689216888832	Twitter for Android	FALSE	1483842689216888832	Tweet	0	0
sergiotoletti	csss_soils									No	440			Retweet	2022-01-23 21:33:58	What are #soil ecosystem services? Soil is an important natural resource. It provides “services” to us, like supporting #agriculture, managing water, and life on Earth. Learn more in this #GroundedInSoil blog: https://t.co/IxTz46nuE7 https://t.co/6IGIBjHIea	https://groundedinsoils.wordpress.com/2022/01/23/what-are-soil-ecosystem-services/	wordpress.com	soil agriculture groundedinsoil	https://pbs.twimg.com/media/FHY6MhVXECkL7rZ.jpg	https://pbs.twimg.com/media/FHY6MhVXECkL7rZ.jpg	2022-01-23 21:33:58	2022-01-23	21:33:58	https://twitter.com/sergiotoletti/status/1485365214350655499			1485365214350655499		FALSE	0		FALSE	en			FALSE	45	1485241154044145668	Twitter Web App	FALSE	1485241154044145668	Tweet	0	0
pereira_cardoso	csss_soils									No	441			Retweet	2022-01-23 22:13:00	What are #soil ecosystem services? Soil is an important natural resource. It provides “services” to us, like supporting #agriculture, managing water, and life on Earth. Learn more in this #GroundedInSoil blog: https://t.co/IxTz46nuE7 https://t.co/6IGIBjHIea	https://groundedinsoils.wordpress.com/2022/01/23/what-are-soil-ecosystem-services/	wordpress.com	soil agriculture groundedinsoil	https://pbs.twimg.com/media/FHY6MhVXECkL7rZ.jpg	https://pbs.twimg.com/media/FHY6MhVXECkL7rZ.jpg	2022-01-23 22:13:00	2022-01-23	22:13:00	https://twitter.com/pereira_cardoso/status/1485375035657310211			1485375035657310211		FALSE	0		FALSE	en			FALSE	45	1485241154044145668	Twitter for Android	FALSE	1485241154044145668	Tweet	0	0
orortizbna	csss_soils									No	442			Retweet	2022-01-24 00:47:01	What are #soil ecosystem services? Soil is an important natural resource. It provides “services” to us, like supporting #agriculture, managing water, and life on Earth. Learn more in this #GroundedInSoil blog: https://t.co/IxTz46nuE7 https://t.co/6IGIBjHIea	https://groundedinsoils.wordpress.com/2022/01/23/what-are-soil-ecosystem-services/	wordpress.com	soil agriculture groundedinsoil	https://pbs.twimg.com/media/FHY6MhVXECkL7rZ.jpg	https://pbs.twimg.com/media/FHY6MhVXECkL7rZ.jpg	2022-01-24 00:47:01	2022-01-24	00:47:01	https://twitter.com/orortizbna/status/1485413798223749120			1485413798223749120		FALSE	0		FALSE	en			FALSE	45	1485241154044145668	Twitter for iPhone	FALSE	1485241154044145668	Tweet	0	0
jesudina555	csss_soils									No	443			Retweet	2022-01-24 00:48:19	What are #soil ecosystem services? Soil is an important natural resource. It provides “services” to us, like supporting #agriculture, managing water, and life on Earth. Learn more in this #GroundedInSoil blog: https://t.co/IxTz46nuE7 https://t.co/6IGIBjHIea	https://groundedinsoils.wordpress.com/2022/01/23/what-are-soil-ecosystem-services/	wordpress.com	soil agriculture groundedinsoil	https://pbs.twimg.com/media/FHY6MhVXECkL7rZ.jpg	https://pbs.twimg.com/media/FHY6MhVXECkL7rZ.jpg	2022-01-24 00:48:19	2022-01-24	00:48:19	https://twitter.com/jesudina555/status/1485414126113685506			1485414126113685506		FALSE	0		FALSE	en			FALSE	45	1485241154044145668	Twitter for Android	FALSE	1485241154044145668	Tweet	0	0
caritoj80	csss_soils									No	444			Retweet	2022-01-24 01:40:36	What are #soil ecosystem services? Soil is an important natural resource. It provides “services” to us, like supporting #agriculture, managing water, and life on Earth. Learn more in this #GroundedInSoil blog: https://t.co/IxTz46nuE7 https://t.co/6IGIBjHIea	https://groundedinsoils.wordpress.com/2022/01/23/what-are-soil-ecosystem-services/	wordpress.com	soil agriculture groundedinsoil	https://pbs.twimg.com/media/FHY6MhVXECkL7rZ.jpg	https://pbs.twimg.com/media/FHY6MhVXECkL7rZ.jpg	2022-01-24 01:40:36	2022-01-24	01:40:36	https://twitter.com/caritoj80/status/1485427280587468801			1485427280587468801		FALSE	0		FALSE	en			FALSE	45	1485241154044145668	Twitter for Android	FALSE	1485241154044145668	Tweet	0	0
anthropocenemag	anthropocenemag									No	445			Tweet	2022-01-19 16:30:09	This is how much an urban forest is worth: Trees within the city limits of Austin, Texas contribute nearly $34 million in ecosystem services to the community annually, according to a new report by the U.S. Forest Service (USFS).. https://t.co/OXC4Rlj0zP https://t.co/wPu2dZrbRI	https://www.anthropocenemagazine.org/2016/03/much-urban-forest-worth/	anthropocenemagazine.org		https://pbs.twimg.com/media/FJen5KWWYAEgyWI.jpg	https://pbs.twimg.com/media/FJen5KWWYAEgyWI.jpg	2022-01-19 16:30:09	2022-01-19	16:30:09	https://twitter.com/anthropocenemag/status/1483839204392157186			1483839204392157186		FALSE	8		FALSE	en			FALSE	1		Blog2Social APP	FALSE	1483839204392157186	Tweet	0	0
lulizr3	csss_soils									No	446			Retweet	2022-01-24 02:24:41	What are #soil ecosystem services? Soil is an important natural resource. It provides “services” to us, like supporting #agriculture, managing water, and life on Earth. Learn more in this #GroundedInSoil blog: https://t.co/IxTz46nuE7 https://t.co/6IGIBjHIea	https://groundedinsoils.wordpress.com/2022/01/23/what-are-soil-ecosystem-services/	wordpress.com	soil agriculture groundedinsoil	https://pbs.twimg.com/media/FHY6MhVXECkL7rZ.jpg	https://pbs.twimg.com/media/FHY6MhVXECkL7rZ.jpg	2022-01-24 02:24:41	2022-01-24	02:24:41	https://twitter.com/lulizr3/status/1485438377247784962			1485438377247784962		FALSE	0		FALSE	en			FALSE	45	1485241154044145668	Twitter for iPhone	FALSE	1485241154044145668	Tweet	0	0
6yoosu12	csss_soils									No	447			Retweet	2022-01-24 02:49:42	What are #soil ecosystem services? Soil is an important natural resource. It provides “services” to us, like supporting #agriculture, managing water, and life on Earth. Learn more in this #GroundedInSoil blog: https://t.co/IxTz46nuE7 https://t.co/6IGIBjHIea	https://groundedinsoils.wordpress.com/2022/01/23/what-are-soil-ecosystem-services/	wordpress.com	soil agriculture groundedinsoil	https://pbs.twimg.com/media/FHY6MhVXECkL7rZ.jpg	https://pbs.twimg.com/media/FHY6MhVXECkL7rZ.jpg	2022-01-24 02:49:42	2022-01-24	02:49:42	https://twitter.com/6yoosu12/status/1485444669379313665			1485444669379313665		FALSE	0		FALSE	en			FALSE	45	1485241154044145668	Twitter for iPhone	FALSE	1485241154044145668	Tweet	0	0
biorefineryie	teagascenviron									No	448			MentionsInRetweet	2022-01-19 18:09:08	Amazing postdoc opportunity with @Johnfinn310 on @SOILGUARD_H2020 @TeagascEnviron working on effects of farm management and climate change on soil biodiversity and ecosystem services Closing Date: Friday, 28 Jan 2022 https://t.co/fMc5ttqcU7 https://t.co/2DxcwBK3nb	https://topjobs-teagasc.thehirelab.com/LiveJobs/JobApply/80133?source=1&externalAgency=-1	thehirelab.com		https://pbs.twimg.com/media/FJe7xHbX0AUrsqi.jpg	https://pbs.twimg.com/media/FJe7xHbX0AUrsqi.jpg	2022-01-19 18:09:08	2022-01-19	18:09:08	https://twitter.com/biorefineryie/status/1483864114619420675			1483864114619420675		FALSE	0		FALSE	en			FALSE	16	1483861529724432392	Twitter for iPhone	FALSE	1483861529724432392	Tweet	0	0
biorefineryie	soilguard_h2020									No	449			MentionsInRetweet	2022-01-19 18:09:08	Amazing postdoc opportunity with @Johnfinn310 on @SOILGUARD_H2020 @TeagascEnviron working on effects of farm management and climate change on soil biodiversity and ecosystem services Closing Date: Friday, 28 Jan 2022 https://t.co/fMc5ttqcU7 https://t.co/2DxcwBK3nb	https://topjobs-teagasc.thehirelab.com/LiveJobs/JobApply/80133?source=1&externalAgency=-1	thehirelab.com		https://pbs.twimg.com/media/FJe7xHbX0AUrsqi.jpg	https://pbs.twimg.com/media/FJe7xHbX0AUrsqi.jpg	2022-01-19 18:09:08	2022-01-19	18:09:08	https://twitter.com/biorefineryie/status/1483864114619420675			1483864114619420675		FALSE	0		FALSE	en			FALSE	16	1483861529724432392	Twitter for iPhone	FALSE	1483861529724432392	Tweet	0	0
biorefineryie	johnfinn310									No	450			MentionsInRetweet	2022-01-19 18:09:08	Amazing postdoc opportunity with @Johnfinn310 on @SOILGUARD_H2020 @TeagascEnviron working on effects of farm management and climate change on soil biodiversity and ecosystem services Closing Date: Friday, 28 Jan 2022 https://t.co/fMc5ttqcU7 https://t.co/2DxcwBK3nb	https://topjobs-teagasc.thehirelab.com/LiveJobs/JobApply/80133?source=1&externalAgency=-1	thehirelab.com		https://pbs.twimg.com/media/FJe7xHbX0AUrsqi.jpg	https://pbs.twimg.com/media/FJe7xHbX0AUrsqi.jpg	2022-01-19 18:09:08	2022-01-19	18:09:08	https://twitter.com/biorefineryie/status/1483864114619420675			1483864114619420675		FALSE	0		FALSE	en			FALSE	16	1483861529724432392	Twitter for iPhone	FALSE	1483861529724432392	Tweet	0	0
hmahroz	csss_soils									No	451			Retweet	2022-01-24 03:32:35	What are #soil ecosystem services? Soil is an important natural resource. It provides “services” to us, like supporting #agriculture, managing water, and life on Earth. Learn more in this #GroundedInSoil blog: https://t.co/IxTz46nuE7 https://t.co/6IGIBjHIea	https://groundedinsoils.wordpress.com/2022/01/23/what-are-soil-ecosystem-services/	wordpress.com	soil agriculture groundedinsoil	https://pbs.twimg.com/media/FHY6MhVXECkL7rZ.jpg	https://pbs.twimg.com/media/FHY6MhVXECkL7rZ.jpg	2022-01-24 03:32:35	2022-01-24	03:32:35	https://twitter.com/hmahroz/status/1485455461897940994			1485455461897940994		FALSE	0		FALSE	en			FALSE	45	1485241154044145668	Twitter Web App	FALSE	1485241154044145668	Tweet	0	0
gamethechange	snoopdogg									No	452			Mentions	2022-01-19 18:23:45	And become the cultural inflection point that brings Web3 to the World.... @SnoopDogg Would you buy a Marine Permaculture Array for 1 Million, that Supplies food, Feed, fuel, Ecosystem Services, and Carbon Sequestration?? Especially if we could organize the Logistics to bring					https://pbs.twimg.com/profile_images/1395103486220644356/RjDsks13_normal.jpg	2022-01-19 18:23:45	2022-01-19	18:23:45	https://twitter.com/gamethechange/status/1483867791463784455			1483867791463784455	1483867790083862542	FALSE	0	1395103278191595520	FALSE	en			FALSE	0		Twitter Web App	FALSE	1483867790083862542	Tweet	0	0
gamethechange	gamethechange									No	453			Tweet	2022-01-19 18:23:43	Time to buy a Carnival Cruiseliner at Rock bottom Pandemic Prices. Install SeaWeed Arrays to provide Ecosystem Services, Carbon Sequestration, Food, Feed, and Bio-Fuels for a "Real" logistics model that we can run with Crypto. Digital ecosystems tracked by Digital Ecosystems...					https://pbs.twimg.com/profile_images/1395103486220644356/RjDsks13_normal.jpg	2022-01-19 18:23:43	2022-01-19	18:23:43	https://twitter.com/gamethechange/status/1483867786686480398			1483867786686480398	1483867785239408642	FALSE	0	1395103278191595520	FALSE	en			FALSE	0		Twitter Web App	FALSE	1483867785239408642	Tweet	0	0
ifa_dee	teagascenviron									No	454			MentionsInRetweet	2022-01-19 18:29:07	Amazing postdoc opportunity with @Johnfinn310 on @SOILGUARD_H2020 @TeagascEnviron working on effects of farm management and climate change on soil biodiversity and ecosystem services Closing Date: Friday, 28 Jan 2022 https://t.co/fMc5ttqcU7 https://t.co/2DxcwBK3nb	https://topjobs-teagasc.thehirelab.com/LiveJobs/JobApply/80133?source=1&externalAgency=-1	thehirelab.com		https://pbs.twimg.com/media/FJe7xHbX0AUrsqi.jpg	https://pbs.twimg.com/media/FJe7xHbX0AUrsqi.jpg	2022-01-19 18:29:07	2022-01-19	18:29:07	https://twitter.com/ifa_dee/status/1483869142809812992			1483869142809812992		FALSE	0		FALSE	en			FALSE	16	1483861529724432392	Twitter Web App	FALSE	1483861529724432392	Tweet	0	0
ifa_dee	soilguard_h2020									No	455			MentionsInRetweet	2022-01-19 18:29:07	Amazing postdoc opportunity with @Johnfinn310 on @SOILGUARD_H2020 @TeagascEnviron working on effects of farm management and climate change on soil biodiversity and ecosystem services Closing Date: Friday, 28 Jan 2022 https://t.co/fMc5ttqcU7 https://t.co/2DxcwBK3nb	https://topjobs-teagasc.thehirelab.com/LiveJobs/JobApply/80133?source=1&externalAgency=-1	thehirelab.com		https://pbs.twimg.com/media/FJe7xHbX0AUrsqi.jpg	https://pbs.twimg.com/media/FJe7xHbX0AUrsqi.jpg	2022-01-19 18:29:07	2022-01-19	18:29:07	https://twitter.com/ifa_dee/status/1483869142809812992			1483869142809812992		FALSE	0		FALSE	en			FALSE	16	1483861529724432392	Twitter Web App	FALSE	1483861529724432392	Tweet	0	0
ifa_dee	johnfinn310									No	456			MentionsInRetweet	2022-01-19 18:29:07	Amazing postdoc opportunity with @Johnfinn310 on @SOILGUARD_H2020 @TeagascEnviron working on effects of farm management and climate change on soil biodiversity and ecosystem services Closing Date: Friday, 28 Jan 2022 https://t.co/fMc5ttqcU7 https://t.co/2DxcwBK3nb	https://topjobs-teagasc.thehirelab.com/LiveJobs/JobApply/80133?source=1&externalAgency=-1	thehirelab.com		https://pbs.twimg.com/media/FJe7xHbX0AUrsqi.jpg	https://pbs.twimg.com/media/FJe7xHbX0AUrsqi.jpg	2022-01-19 18:29:07	2022-01-19	18:29:07	https://twitter.com/ifa_dee/status/1483869142809812992			1483869142809812992		FALSE	0		FALSE	en			FALSE	16	1483861529724432392	Twitter Web App	FALSE	1483861529724432392	Tweet	0	0
valerie89miller	csss_soils									No	457			Retweet	2022-01-24 04:05:44	What are #soil ecosystem services? Soil is an important natural resource. It provides “services” to us, like supporting #agriculture, managing water, and life on Earth. Learn more in this #GroundedInSoil blog: https://t.co/IxTz46nuE7 https://t.co/6IGIBjHIea	https://groundedinsoils.wordpress.com/2022/01/23/what-are-soil-ecosystem-services/	wordpress.com	soil agriculture groundedinsoil	https://pbs.twimg.com/media/FHY6MhVXECkL7rZ.jpg	https://pbs.twimg.com/media/FHY6MhVXECkL7rZ.jpg	2022-01-24 04:05:44	2022-01-24	04:05:44	https://twitter.com/valerie89miller/status/1485463806138535936			1485463806138535936		FALSE	0		FALSE	en			FALSE	45	1485241154044145668	Twitter for Android	FALSE	1485241154044145668	Tweet	0	0
olafucd	teagascenviron									No	458			MentionsInRetweet	2022-01-19 18:41:18	Amazing postdoc opportunity with @Johnfinn310 on @SOILGUARD_H2020 @TeagascEnviron working on effects of farm management and climate change on soil biodiversity and ecosystem services Closing Date: Friday, 28 Jan 2022 https://t.co/fMc5ttqcU7 https://t.co/2DxcwBK3nb	https://topjobs-teagasc.thehirelab.com/LiveJobs/JobApply/80133?source=1&externalAgency=-1	thehirelab.com		https://pbs.twimg.com/media/FJe7xHbX0AUrsqi.jpg	https://pbs.twimg.com/media/FJe7xHbX0AUrsqi.jpg	2022-01-19 18:41:18	2022-01-19	18:41:18	https://twitter.com/olafucd/status/1483872208648904714			1483872208648904714		FALSE	0		FALSE	en			FALSE	16	1483861529724432392	Twitter for iPhone	FALSE	1483861529724432392	Tweet	0	0
olafucd	soilguard_h2020									No	459			MentionsInRetweet	2022-01-19 18:41:18	Amazing postdoc opportunity with @Johnfinn310 on @SOILGUARD_H2020 @TeagascEnviron working on effects of farm management and climate change on soil biodiversity and ecosystem services Closing Date: Friday, 28 Jan 2022 https://t.co/fMc5ttqcU7 https://t.co/2DxcwBK3nb	https://topjobs-teagasc.thehirelab.com/LiveJobs/JobApply/80133?source=1&externalAgency=-1	thehirelab.com		https://pbs.twimg.com/media/FJe7xHbX0AUrsqi.jpg	https://pbs.twimg.com/media/FJe7xHbX0AUrsqi.jpg	2022-01-19 18:41:18	2022-01-19	18:41:18	https://twitter.com/olafucd/status/1483872208648904714			1483872208648904714		FALSE	0		FALSE	en			FALSE	16	1483861529724432392	Twitter for iPhone	FALSE	1483861529724432392	Tweet	0	0
olafucd	johnfinn310									No	460			MentionsInRetweet	2022-01-19 18:41:18	Amazing postdoc opportunity with @Johnfinn310 on @SOILGUARD_H2020 @TeagascEnviron working on effects of farm management and climate change on soil biodiversity and ecosystem services Closing Date: Friday, 28 Jan 2022 https://t.co/fMc5ttqcU7 https://t.co/2DxcwBK3nb	https://topjobs-teagasc.thehirelab.com/LiveJobs/JobApply/80133?source=1&externalAgency=-1	thehirelab.com		https://pbs.twimg.com/media/FJe7xHbX0AUrsqi.jpg	https://pbs.twimg.com/media/FJe7xHbX0AUrsqi.jpg	2022-01-19 18:41:18	2022-01-19	18:41:18	https://twitter.com/olafucd/status/1483872208648904714			1483872208648904714		FALSE	0		FALSE	en			FALSE	16	1483861529724432392	Twitter for iPhone	FALSE	1483861529724432392	Tweet	0	0
mejayxoxo18	csss_soils									No	461			Retweet	2022-01-24 04:20:56	What are #soil ecosystem services? Soil is an important natural resource. It provides “services” to us, like supporting #agriculture, managing water, and life on Earth. Learn more in this #GroundedInSoil blog: https://t.co/IxTz46nuE7 https://t.co/6IGIBjHIea	https://groundedinsoils.wordpress.com/2022/01/23/what-are-soil-ecosystem-services/	wordpress.com	soil agriculture groundedinsoil	https://pbs.twimg.com/media/FHY6MhVXECkL7rZ.jpg	https://pbs.twimg.com/media/FHY6MhVXECkL7rZ.jpg	2022-01-24 04:20:56	2022-01-24	04:20:56	https://twitter.com/mejayxoxo18/status/1485467628865044482			1485467628865044482		FALSE	0		FALSE	en			FALSE	45	1485241154044145668	Twitter for iPhone	FALSE	1485241154044145668	Tweet	0	0
soil_gsa_usask	csss_soils									No	462			Retweet	2022-01-24 04:25:38	What are #soil ecosystem services? Soil is an important natural resource. It provides “services” to us, like supporting #agriculture, managing water, and life on Earth. Learn more in this #GroundedInSoil blog: https://t.co/IxTz46nuE7 https://t.co/6IGIBjHIea	https://groundedinsoils.wordpress.com/2022/01/23/what-are-soil-ecosystem-services/	wordpress.com	soil agriculture groundedinsoil	https://pbs.twimg.com/media/FHY6MhVXECkL7rZ.jpg	https://pbs.twimg.com/media/FHY6MhVXECkL7rZ.jpg	2022-01-24 04:25:38	2022-01-24	04:25:38	https://twitter.com/soil_gsa_usask/status/1485468814326345731			1485468814326345731		FALSE	0		FALSE	en			FALSE	45	1485241154044145668	Twitter for Android	FALSE	1485241154044145668	Tweet	0	0
chris_leduck	chris_leduck									No	463			Tweet	2022-01-18 20:44:34	📢 8 postdoc positions for the BIOTA SYNTHESIS project, Uni São Paulo &amp; FAPESP, Brazil. Including projects on pollinaton and ecosystem services 👇🇧🇷 https://t.co/f5WtV7V2Da	https://scholarshipdb.net/scholarships?q=brazil	scholarshipdb.net			https://pbs.twimg.com/profile_images/1325195830052020226/-cL_q2rC_normal.jpg	2022-01-18 20:44:34	2022-01-18	20:44:34	https://twitter.com/chris_leduck/status/1483540843365638154			1483540843365638154		FALSE	19		FALSE	en			FALSE	14		Twitter for Android	FALSE	1483540843365638154	Tweet	0	0
mkulima_njoroge	csss_soils									No	464			Retweet	2022-01-24 05:08:41	What are #soil ecosystem services? Soil is an important natural resource. It provides “services” to us, like supporting #agriculture, managing water, and life on Earth. Learn more in this #GroundedInSoil blog: https://t.co/IxTz46nuE7 https://t.co/6IGIBjHIea	https://groundedinsoils.wordpress.com/2022/01/23/what-are-soil-ecosystem-services/	wordpress.com	soil agriculture groundedinsoil	https://pbs.twimg.com/media/FHY6MhVXECkL7rZ.jpg	https://pbs.twimg.com/media/FHY6MhVXECkL7rZ.jpg	2022-01-24 05:08:41	2022-01-24	05:08:41	https://twitter.com/mkulima_njoroge/status/1485479647127162881			1485479647127162881		FALSE	0		FALSE	en			FALSE	45	1485241154044145668	Twitter for Android	FALSE	1485241154044145668	Tweet	0	0
ashs_hort	ashs_hort									No	465			Tweet	2022-01-17 12:02:30	Cover crops might provide a solution to declining high tunnel soil health. #Covercrop species that struggle in open-field MN winter conditions can be productive within #hightunnels, while contributing to nitrogen cycling ecosystem services. In HortScience https://t.co/uQUZm6x7aH https://t.co/fkUnmzr8Y8	https://journals.ashs.org/view/journals/hortsci/57/2/article-p171.xml	ashs.org	covercrop hightunnels	https://pbs.twimg.com/media/FJTXc8IXEAUbyRF.jpg	https://pbs.twimg.com/media/FJTXc8IXEAUbyRF.jpg	2022-01-17 12:02:30	2022-01-17	12:02:30	https://twitter.com/ashs_hort/status/1483047071368294400			1483047071368294400		FALSE	10		FALSE	en			FALSE	4		Hootsuite Inc.	FALSE	1483047071368294400	Tweet	0	0
uplandagri	csss_soils									No	466			Retweet	2022-01-24 05:13:59	What are #soil ecosystem services? Soil is an important natural resource. It provides “services” to us, like supporting #agriculture, managing water, and life on Earth. Learn more in this #GroundedInSoil blog: https://t.co/IxTz46nuE7 https://t.co/6IGIBjHIea	https://groundedinsoils.wordpress.com/2022/01/23/what-are-soil-ecosystem-services/	wordpress.com	soil agriculture groundedinsoil	https://pbs.twimg.com/media/FHY6MhVXECkL7rZ.jpg	https://pbs.twimg.com/media/FHY6MhVXECkL7rZ.jpg	2022-01-24 05:13:59	2022-01-24	05:13:59	https://twitter.com/uplandagri/status/1485480979212877825			1485480979212877825		FALSE	0		FALSE	en			FALSE	45	1485241154044145668	Twitter for iPhone	FALSE	1485241154044145668	Tweet	0	0
ecotox_unige	ecotox_unige									No	467			Tweet	2022-01-19 17:15:23	Very warm welcome to our new PhD student Mme Maysan Nashashibi! She will work on the understanding the nano and #microplastic - induced effects on the #plankton and possible consequences for ecosystem services and biogeochemical cycles. https://t.co/XR0bo8Htru			microplastic plankton	https://pbs.twimg.com/media/FJeyLUoXIAQGaGu.jpg	https://pbs.twimg.com/media/FJeyLUoXIAQGaGu.jpg	2022-01-19 17:15:23	2022-01-19	17:15:23	https://twitter.com/ecotox_unige/status/1483850589218156545			1483850589218156545		FALSE	13		FALSE	en			FALSE	2		Twitter Web App	FALSE	1483850589218156545	Tweet	0	0
alexaceron2014	csss_soils									No	468			Retweet	2022-01-24 05:27:08	What are #soil ecosystem services? Soil is an important natural resource. It provides “services” to us, like supporting #agriculture, managing water, and life on Earth. Learn more in this #GroundedInSoil blog: https://t.co/IxTz46nuE7 https://t.co/6IGIBjHIea	https://groundedinsoils.wordpress.com/2022/01/23/what-are-soil-ecosystem-services/	wordpress.com	soil agriculture groundedinsoil	https://pbs.twimg.com/media/FHY6MhVXECkL7rZ.jpg	https://pbs.twimg.com/media/FHY6MhVXECkL7rZ.jpg	2022-01-24 05:27:08	2022-01-24	05:27:08	https://twitter.com/alexaceron2014/status/1485484289152196613			1485484289152196613		FALSE	0		FALSE	en			FALSE	45	1485241154044145668	Twitter Web App	FALSE	1485241154044145668	Tweet	0	0
lewisfausak	csss_soils									No	469			Retweet	2022-01-24 05:46:29	What are #soil ecosystem services? Soil is an important natural resource. It provides “services” to us, like supporting #agriculture, managing water, and life on Earth. Learn more in this #GroundedInSoil blog: https://t.co/IxTz46nuE7 https://t.co/6IGIBjHIea	https://groundedinsoils.wordpress.com/2022/01/23/what-are-soil-ecosystem-services/	wordpress.com	soil agriculture groundedinsoil	https://pbs.twimg.com/media/FHY6MhVXECkL7rZ.jpg	https://pbs.twimg.com/media/FHY6MhVXECkL7rZ.jpg	2022-01-24 05:46:29	2022-01-24	05:46:29	https://twitter.com/lewisfausak/status/1485489161729560577			1485489161729560577		FALSE	0		FALSE	en			FALSE	45	1485241154044145668	Twitter for iPhone	FALSE	1485241154044145668	Tweet	0	0
y_buckley	teagascenviron									No	470			MentionsInRetweet	2022-01-19 19:23:33	Amazing postdoc opportunity with @Johnfinn310 on @SOILGUARD_H2020 @TeagascEnviron working on effects of farm management and climate change on soil biodiversity and ecosystem services Closing Date: Friday, 28 Jan 2022 https://t.co/fMc5ttqcU7 https://t.co/2DxcwBK3nb	https://topjobs-teagasc.thehirelab.com/LiveJobs/JobApply/80133?source=1&externalAgency=-1	thehirelab.com		https://pbs.twimg.com/media/FJe7xHbX0AUrsqi.jpg	https://pbs.twimg.com/media/FJe7xHbX0AUrsqi.jpg	2022-01-19 19:23:33	2022-01-19	19:23:33	https://twitter.com/y_buckley/status/1483882840848838662			1483882840848838662		FALSE	0		FALSE	en			FALSE	16	1483861529724432392	Twitter Web App	FALSE	1483861529724432392	Tweet	0	0
y_buckley	soilguard_h2020									No	471			MentionsInRetweet	2022-01-19 19:23:33	Amazing postdoc opportunity with @Johnfinn310 on @SOILGUARD_H2020 @TeagascEnviron working on effects of farm management and climate change on soil biodiversity and ecosystem services Closing Date: Friday, 28 Jan 2022 https://t.co/fMc5ttqcU7 https://t.co/2DxcwBK3nb	https://topjobs-teagasc.thehirelab.com/LiveJobs/JobApply/80133?source=1&externalAgency=-1	thehirelab.com		https://pbs.twimg.com/media/FJe7xHbX0AUrsqi.jpg	https://pbs.twimg.com/media/FJe7xHbX0AUrsqi.jpg	2022-01-19 19:23:33	2022-01-19	19:23:33	https://twitter.com/y_buckley/status/1483882840848838662			1483882840848838662		FALSE	0		FALSE	en			FALSE	16	1483861529724432392	Twitter Web App	FALSE	1483861529724432392	Tweet	0	0
y_buckley	johnfinn310									No	472			MentionsInRetweet	2022-01-19 19:23:33	Amazing postdoc opportunity with @Johnfinn310 on @SOILGUARD_H2020 @TeagascEnviron working on effects of farm management and climate change on soil biodiversity and ecosystem services Closing Date: Friday, 28 Jan 2022 https://t.co/fMc5ttqcU7 https://t.co/2DxcwBK3nb	https://topjobs-teagasc.thehirelab.com/LiveJobs/JobApply/80133?source=1&externalAgency=-1	thehirelab.com		https://pbs.twimg.com/media/FJe7xHbX0AUrsqi.jpg	https://pbs.twimg.com/media/FJe7xHbX0AUrsqi.jpg	2022-01-19 19:23:33	2022-01-19	19:23:33	https://twitter.com/y_buckley/status/1483882840848838662			1483882840848838662		FALSE	0		FALSE	en			FALSE	16	1483861529724432392	Twitter Web App	FALSE	1483861529724432392	Tweet	0	0
jameswimpress	csss_soils									No	473			Retweet	2022-01-24 07:28:50	What are #soil ecosystem services? Soil is an important natural resource. It provides “services” to us, like supporting #agriculture, managing water, and life on Earth. Learn more in this #GroundedInSoil blog: https://t.co/IxTz46nuE7 https://t.co/6IGIBjHIea	https://groundedinsoils.wordpress.com/2022/01/23/what-are-soil-ecosystem-services/	wordpress.com	soil agriculture groundedinsoil	https://pbs.twimg.com/media/FHY6MhVXECkL7rZ.jpg	https://pbs.twimg.com/media/FHY6MhVXECkL7rZ.jpg	2022-01-24 07:28:50	2022-01-24	07:28:50	https://twitter.com/jameswimpress/status/1485514917314801664			1485514917314801664		FALSE	0		FALSE	en			FALSE	45	1485241154044145668	Twitter for iPad	FALSE	1485241154044145668	Tweet	0	0
greenfinanceobs	greenfinanceobs									No	474			Tweet	2022-01-15 12:34:30	The NYSE recently introduced "a new asset class based on nature and the benefits that nature provides (termed #EcosystemServices)." Natural Asset Companies (NACs) "will capture the intrinsic and productive value of nature." https://t.co/A8YT9GAGsh https://t.co/6lcFDztFMa	https://www.nyse.com/introducing-natural-asset-companies	nyse.com	ecosystemservices	https://pbs.twimg.com/media/FJJLeJoWQAM_x5p.jpg	https://pbs.twimg.com/media/FJJLeJoWQAM_x5p.jpg	2022-01-15 12:34:30	2022-01-15	12:34:30	https://twitter.com/greenfinanceobs/status/1482330350059765765			1482330350059765765		FALSE	17		FALSE	en			FALSE	7		Twitter Web App	FALSE	1482330350059765765	Retweet	0	0
greenfinanceobs	greenfinanceobs									No	475			Tweet	2022-01-16 11:02:32	Can we stop pretending that #EcosystemServices &amp; #NaturalCapital represent nature? Also the weak valuation methodologies of these simplistic social constructs + vhigh level of regulatory uncertainty should give investors cause for concern ioo.			ecosystemservices naturalcapital		https://pbs.twimg.com/profile_images/1102525819153510409/8BYoOjBH_normal.png	2022-01-16 11:02:32	2022-01-16	11:02:32	https://twitter.com/greenfinanceobs/status/1482669595672653830			1482669595672653830	1482330350059765765	FALSE	6	1102524943793831936	FALSE	en			FALSE	3		Twitter Web App	FALSE	1482330350059765765	Retweet	0	0
alextunji1	csss_soils									No	476			Retweet	2022-01-24 12:28:18	What are #soil ecosystem services? Soil is an important natural resource. It provides “services” to us, like supporting #agriculture, managing water, and life on Earth. Learn more in this #GroundedInSoil blog: https://t.co/IxTz46nuE7 https://t.co/6IGIBjHIea	https://groundedinsoils.wordpress.com/2022/01/23/what-are-soil-ecosystem-services/	wordpress.com	soil agriculture groundedinsoil	https://pbs.twimg.com/media/FHY6MhVXECkL7rZ.jpg	https://pbs.twimg.com/media/FHY6MhVXECkL7rZ.jpg	2022-01-24 12:28:18	2022-01-24	12:28:18	https://twitter.com/alextunji1/status/1485590281684672513			1485590281684672513		FALSE	0		FALSE	en			FALSE	45	1485241154044145668	Twitter Web App	FALSE	1485241154044145668	Tweet	0	0
karenla44046863	keybiodiversity									No	477			Mentions	2022-01-19 19:36:55	@IUCN @rewild @KeyBiodiversity #EcosystemServices ? #NaturalCapital? Dirty, dirty people @IUCN			ecosystemservices naturalcapital		https://pbs.twimg.com/profile_images/1232683815828643845/5jUdVNZx_normal.jpg	2022-01-19 19:36:55	2022-01-19	19:36:55	https://twitter.com/karenla44046863/status/1483886207381741574			1483886207381741574	1483881720525037574	FALSE	0	1232683012359364608	FALSE	en			FALSE	0		Twitter Web App	FALSE	1483881720525037574	Tweet	0	0
karenla44046863	rewild									No	478			Mentions	2022-01-19 19:36:55	@IUCN @rewild @KeyBiodiversity #EcosystemServices ? #NaturalCapital? Dirty, dirty people @IUCN			ecosystemservices naturalcapital		https://pbs.twimg.com/profile_images/1232683815828643845/5jUdVNZx_normal.jpg	2022-01-19 19:36:55	2022-01-19	19:36:55	https://twitter.com/karenla44046863/status/1483886207381741574			1483886207381741574	1483881720525037574	FALSE	0	1232683012359364608	FALSE	en			FALSE	0		Twitter Web App	FALSE	1483881720525037574	Tweet	0	0
karenla44046863	iucn									No	479			Replies to	2022-01-19 19:36:55	@IUCN @rewild @KeyBiodiversity #EcosystemServices ? #NaturalCapital? Dirty, dirty people @IUCN			ecosystemservices naturalcapital		https://pbs.twimg.com/profile_images/1232683815828643845/5jUdVNZx_normal.jpg	2022-01-19 19:36:55	2022-01-19	19:36:55	https://twitter.com/karenla44046863/status/1483886207381741574			1483886207381741574	1483881720525037574	FALSE	0	1232683012359364608	FALSE	en			FALSE	0		Twitter Web App	FALSE	1483881720525037574	Tweet	0	0
geosmin_soil	csss_soils									No	480			Retweet	2022-01-24 15:43:19	What are #soil ecosystem services? Soil is an important natural resource. It provides “services” to us, like supporting #agriculture, managing water, and life on Earth. Learn more in this #GroundedInSoil blog: https://t.co/IxTz46nuE7 https://t.co/6IGIBjHIea	https://groundedinsoils.wordpress.com/2022/01/23/what-are-soil-ecosystem-services/	wordpress.com	soil agriculture groundedinsoil	https://pbs.twimg.com/media/FHY6MhVXECkL7rZ.jpg	https://pbs.twimg.com/media/FHY6MhVXECkL7rZ.jpg	2022-01-24 15:43:19	2022-01-24	15:43:19	https://twitter.com/geosmin_soil/status/1485639358908665857			1485639358908665857		FALSE	0		FALSE	en			FALSE	45	1485241154044145668	Twitter for Android	FALSE	1485241154044145668	Tweet	0	0
dv_conservinit	dv_conservinit									No	481			Tweet	2022-01-19 12:35:03	Connectivity is now included in conservation plans and policy globally - due to its positive contribution towards biodiversity conservation, ecosystem functioning, flow of ecosystem services and climate change mitigation. It only makes sense that the WLPA covers connectivity https://t.co/MBQR6W6d0g	https://twitter.com/conservinit_org/status/1483320894131171328	twitter.com			https://pbs.twimg.com/profile_images/1368061360618147841/bs2eSd1M_normal.jpg	2022-01-19 12:35:03	2022-01-19	12:35:03	https://twitter.com/dv_conservinit/status/1483780039577538560			1483780039577538560		FALSE	8		TRUE	en		1483320894131171328	FALSE	3		Twitter for Android	FALSE	1483780039577538560	Tweet	0	0
healthysoilguy	csss_soils									No	482			Retweet	2022-01-24 15:45:58	What are #soil ecosystem services? Soil is an important natural resource. It provides “services” to us, like supporting #agriculture, managing water, and life on Earth. Learn more in this #GroundedInSoil blog: https://t.co/IxTz46nuE7 https://t.co/6IGIBjHIea	https://groundedinsoils.wordpress.com/2022/01/23/what-are-soil-ecosystem-services/	wordpress.com	soil agriculture groundedinsoil	https://pbs.twimg.com/media/FHY6MhVXECkL7rZ.jpg	https://pbs.twimg.com/media/FHY6MhVXECkL7rZ.jpg	2022-01-24 15:45:58	2022-01-24	15:45:58	https://twitter.com/healthysoilguy/status/1485640023949156356			1485640023949156356		FALSE	0		FALSE	en			FALSE	45	1485241154044145668	Twitter for Android	FALSE	1485241154044145668	Tweet	0	0
cristinagardens	csss_soils									No	483			Retweet	2022-01-24 20:54:26	What are #soil ecosystem services? Soil is an important natural resource. It provides “services” to us, like supporting #agriculture, managing water, and life on Earth. Learn more in this #GroundedInSoil blog: https://t.co/IxTz46nuE7 https://t.co/6IGIBjHIea	https://groundedinsoils.wordpress.com/2022/01/23/what-are-soil-ecosystem-services/	wordpress.com	soil agriculture groundedinsoil	https://pbs.twimg.com/media/FHY6MhVXECkL7rZ.jpg	https://pbs.twimg.com/media/FHY6MhVXECkL7rZ.jpg	2022-01-24 20:54:26	2022-01-24	20:54:26	https://twitter.com/cristinagardens/status/1485717652907646981			1485717652907646981		FALSE	0		FALSE	en			FALSE	45	1485241154044145668	Twitter for iPad	FALSE	1485241154044145668	Tweet	0	0
doctorofplants1	teagascenviron									No	484			MentionsInRetweet	2022-01-19 20:15:58	Amazing postdoc opportunity with @Johnfinn310 on @SOILGUARD_H2020 @TeagascEnviron working on effects of farm management and climate change on soil biodiversity and ecosystem services Closing Date: Friday, 28 Jan 2022 https://t.co/fMc5ttqcU7 https://t.co/2DxcwBK3nb	https://topjobs-teagasc.thehirelab.com/LiveJobs/JobApply/80133?source=1&externalAgency=-1	thehirelab.com		https://pbs.twimg.com/media/FJe7xHbX0AUrsqi.jpg	https://pbs.twimg.com/media/FJe7xHbX0AUrsqi.jpg	2022-01-19 20:15:58	2022-01-19	20:15:58	https://twitter.com/doctorofplants1/status/1483896034333970432			1483896034333970432		FALSE	0		FALSE	en			FALSE	16	1483861529724432392	Twitter Web App	FALSE	1483861529724432392	Tweet	0	0
doctorofplants1	soilguard_h2020									No	485			MentionsInRetweet	2022-01-19 20:15:58	Amazing postdoc opportunity with @Johnfinn310 on @SOILGUARD_H2020 @TeagascEnviron working on effects of farm management and climate change on soil biodiversity and ecosystem services Closing Date: Friday, 28 Jan 2022 https://t.co/fMc5ttqcU7 https://t.co/2DxcwBK3nb	https://topjobs-teagasc.thehirelab.com/LiveJobs/JobApply/80133?source=1&externalAgency=-1	thehirelab.com		https://pbs.twimg.com/media/FJe7xHbX0AUrsqi.jpg	https://pbs.twimg.com/media/FJe7xHbX0AUrsqi.jpg	2022-01-19 20:15:58	2022-01-19	20:15:58	https://twitter.com/doctorofplants1/status/1483896034333970432			1483896034333970432		FALSE	0		FALSE	en			FALSE	16	1483861529724432392	Twitter Web App	FALSE	1483861529724432392	Tweet	0	0
doctorofplants1	johnfinn310									No	486			MentionsInRetweet	2022-01-19 20:15:58	Amazing postdoc opportunity with @Johnfinn310 on @SOILGUARD_H2020 @TeagascEnviron working on effects of farm management and climate change on soil biodiversity and ecosystem services Closing Date: Friday, 28 Jan 2022 https://t.co/fMc5ttqcU7 https://t.co/2DxcwBK3nb	https://topjobs-teagasc.thehirelab.com/LiveJobs/JobApply/80133?source=1&externalAgency=-1	thehirelab.com		https://pbs.twimg.com/media/FJe7xHbX0AUrsqi.jpg	https://pbs.twimg.com/media/FJe7xHbX0AUrsqi.jpg	2022-01-19 20:15:58	2022-01-19	20:15:58	https://twitter.com/doctorofplants1/status/1483896034333970432			1483896034333970432		FALSE	0		FALSE	en			FALSE	16	1483861529724432392	Twitter Web App	FALSE	1483861529724432392	Tweet	0	0
sesgsc	csss_soils									No	487			Retweet	2022-01-25 04:43:12	What are #soil ecosystem services? Soil is an important natural resource. It provides “services” to us, like supporting #agriculture, managing water, and life on Earth. Learn more in this #GroundedInSoil blog: https://t.co/IxTz46nuE7 https://t.co/6IGIBjHIea	https://groundedinsoils.wordpress.com/2022/01/23/what-are-soil-ecosystem-services/	wordpress.com	soil agriculture groundedinsoil	https://pbs.twimg.com/media/FHY6MhVXECkL7rZ.jpg	https://pbs.twimg.com/media/FHY6MhVXECkL7rZ.jpg	2022-01-25 04:43:12	2022-01-25	04:43:12	https://twitter.com/sesgsc/status/1485835623005310977			1485835623005310977		FALSE	0		FALSE	en			FALSE	45	1485241154044145668	Twitter for Android	FALSE	1485241154044145668	Tweet	0	0
ma_macneil	steph_dagata									No	488			Retweet	2022-01-21 15:36:43	Our new paper investigates the role of connectivity on coral reef ecosystem services https://t.co/8wgzkPcenS Last chapter but not least of Luisa Fontura 's PhD, and an amazing interdisciplinary team: @mainambui @ElizMadin @dbarneche, M.Gamoyo, O. Luiz, L.Eggertsen 1/9	https://www.science.org/doi/10.1126/science.abg4351?cookieSet=1	science.org			https://pbs.twimg.com/profile_images/607255345409323008/m8Z_jlJa_normal.jpg	2022-01-21 15:36:43	2022-01-21	15:36:43	https://twitter.com/ma_macneil/status/1484550531855093760			1484550531855093760		FALSE	0		FALSE	en			FALSE	43	1484240020059959301	Twitter Web App	FALSE	1484240020059959301	Tweet	0	0
fvcjeffw	sssajournal									No	489			MentionsInRetweet	2022-01-19 20:36:07	The January-February issue of @sssajournal is now online, featuring a review of cover crops &amp; soil ecosystem services in water-limited environments, minimum dataset &amp; metadata guidelines for soil-test research, &amp; more https://t.co/K6GQWtF4WL https://t.co/ez845zLPz0	https://acsess.onlinelibrary.wiley.com/toc/14350661/2022/86/1?cookieSet=1	wiley.com		https://pbs.twimg.com/media/FJedeTVWUAIYDGd.jpg	https://pbs.twimg.com/media/FJedeTVWUAIYDGd.jpg	2022-01-19 20:36:07	2022-01-19	20:36:07	https://twitter.com/fvcjeffw/status/1483901106333765632			1483901106333765632		FALSE	0		FALSE	en			FALSE	3	1483842689216888832	Twitter for iPhone	FALSE	1483842689216888832	Tweet	0	0
mkoenalonso	steph_dagata									No	490			Retweet	2022-01-21 10:17:45	Our new paper investigates the role of connectivity on coral reef ecosystem services https://t.co/8wgzkPcenS Last chapter but not least of Luisa Fontura 's PhD, and an amazing interdisciplinary team: @mainambui @ElizMadin @dbarneche, M.Gamoyo, O. Luiz, L.Eggertsen 1/9	https://www.science.org/doi/10.1126/science.abg4351?cookieSet=1	science.org			https://pbs.twimg.com/profile_images/1281573522926534658/MSJV2139_normal.png	2022-01-21 10:17:45	2022-01-21	10:17:45	https://twitter.com/mkoenalonso/status/1484470262624137216			1484470262624137216		FALSE	0		FALSE	en			FALSE	43	1484240020059959301	Twitter for iPhone	FALSE	1484240020059959301	Tweet	0	0
fleprieur	steph_dagata									No	491			Retweet	2022-01-20 19:16:36	Our new paper investigates the role of connectivity on coral reef ecosystem services https://t.co/8wgzkPcenS Last chapter but not least of Luisa Fontura 's PhD, and an amazing interdisciplinary team: @mainambui @ElizMadin @dbarneche, M.Gamoyo, O. Luiz, L.Eggertsen 1/9	https://www.science.org/doi/10.1126/science.abg4351?cookieSet=1	science.org			https://pbs.twimg.com/profile_images/1058293385042235392/UmkLMp10_normal.jpg	2022-01-20 19:16:36	2022-01-20	19:16:36	https://twitter.com/fleprieur/status/1484243483120611342			1484243483120611342		FALSE	0		FALSE	en			FALSE	43	1484240020059959301	Twitter for iPhone	FALSE	1484240020059959301	Tweet	0	0
umcwatershed	umcwatershed									No	492			Tweet	2022-01-19 20:47:03	When you hear “ecosystem services” what is the first thing that comes to mind? How an ecosystem works together in a field, or carbon markets?					https://pbs.twimg.com/profile_images/1357399517654634497/fpbAjBjR_normal.jpg	2022-01-19 20:47:03	2022-01-19	20:47:03	https://twitter.com/umcwatershed/status/1483903854638940165			1483903854638940165		FALSE	0		FALSE	en			FALSE	0		Twitter for iPhone	FALSE	1483903854638940165	Tweet	0	0
mnsoil	mnsoil									No	493			Tweet	2022-01-19 17:07:59	Continuous living cover ✅'s so many human and ecosystem services. (though as a scientist I'm intrigued by the❓s!) https://t.co/xIS6fBja5h	https://twitter.com/GLBW_UMN/status/1483837928380022784	twitter.com			https://pbs.twimg.com/profile_images/1085949101529677824/mFOAq9An_normal.jpg	2022-01-19 17:07:59	2022-01-19	17:07:59	https://twitter.com/mnsoil/status/1483848727722926080			1483848727722926080		FALSE	11		TRUE	en		1483837928380022784	FALSE	2		Twitter Web App	FALSE	1483848727722926080	Tweet	0	0
mcleamj	steph_dagata									No	494			Retweet	2022-01-20 20:19:37	Our new paper investigates the role of connectivity on coral reef ecosystem services https://t.co/8wgzkPcenS Last chapter but not least of Luisa Fontura 's PhD, and an amazing interdisciplinary team: @mainambui @ElizMadin @dbarneche, M.Gamoyo, O. Luiz, L.Eggertsen 1/9	https://www.science.org/doi/10.1126/science.abg4351?cookieSet=1	science.org			https://pbs.twimg.com/profile_images/810585417724661761/KJibyqCg_normal.jpg	2022-01-20 20:19:37	2022-01-20	20:19:37	https://twitter.com/mcleamj/status/1484259339137343497			1484259339137343497		FALSE	0		FALSE	en			FALSE	43	1484240020059959301	Twitter Web App	FALSE	1484240020059959301	Tweet	0	0
siderophile	teagascenviron									No	495			MentionsInRetweet	2022-01-19 20:59:59	Amazing postdoc opportunity with @Johnfinn310 on @SOILGUARD_H2020 @TeagascEnviron working on effects of farm management and climate change on soil biodiversity and ecosystem services Closing Date: Friday, 28 Jan 2022 https://t.co/fMc5ttqcU7 https://t.co/2DxcwBK3nb	https://topjobs-teagasc.thehirelab.com/LiveJobs/JobApply/80133?source=1&externalAgency=-1	thehirelab.com		https://pbs.twimg.com/media/FJe7xHbX0AUrsqi.jpg	https://pbs.twimg.com/media/FJe7xHbX0AUrsqi.jpg	2022-01-19 20:59:59	2022-01-19	20:59:59	https://twitter.com/siderophile/status/1483907109972496387			1483907109972496387		FALSE	0		FALSE	en			FALSE	16	1483861529724432392	Twitter Web App	FALSE	1483861529724432392	Tweet	0	0
siderophile	soilguard_h2020									No	496			MentionsInRetweet	2022-01-19 20:59:59	Amazing postdoc opportunity with @Johnfinn310 on @SOILGUARD_H2020 @TeagascEnviron working on effects of farm management and climate change on soil biodiversity and ecosystem services Closing Date: Friday, 28 Jan 2022 https://t.co/fMc5ttqcU7 https://t.co/2DxcwBK3nb	https://topjobs-teagasc.thehirelab.com/LiveJobs/JobApply/80133?source=1&externalAgency=-1	thehirelab.com		https://pbs.twimg.com/media/FJe7xHbX0AUrsqi.jpg	https://pbs.twimg.com/media/FJe7xHbX0AUrsqi.jpg	2022-01-19 20:59:59	2022-01-19	20:59:59	https://twitter.com/siderophile/status/1483907109972496387			1483907109972496387		FALSE	0		FALSE	en			FALSE	16	1483861529724432392	Twitter Web App	FALSE	1483861529724432392	Tweet	0	0
siderophile	johnfinn310									No	497			MentionsInRetweet	2022-01-19 20:59:59	Amazing postdoc opportunity with @Johnfinn310 on @SOILGUARD_H2020 @TeagascEnviron working on effects of farm management and climate change on soil biodiversity and ecosystem services Closing Date: Friday, 28 Jan 2022 https://t.co/fMc5ttqcU7 https://t.co/2DxcwBK3nb	https://topjobs-teagasc.thehirelab.com/LiveJobs/JobApply/80133?source=1&externalAgency=-1	thehirelab.com		https://pbs.twimg.com/media/FJe7xHbX0AUrsqi.jpg	https://pbs.twimg.com/media/FJe7xHbX0AUrsqi.jpg	2022-01-19 20:59:59	2022-01-19	20:59:59	https://twitter.com/siderophile/status/1483907109972496387			1483907109972496387		FALSE	0		FALSE	en			FALSE	16	1483861529724432392	Twitter Web App	FALSE	1483861529724432392	Tweet	0	0
bosch_nestor	steph_dagata									No	498			Retweet	2022-01-20 21:29:39	Our new paper investigates the role of connectivity on coral reef ecosystem services https://t.co/8wgzkPcenS Last chapter but not least of Luisa Fontura 's PhD, and an amazing interdisciplinary team: @mainambui @ElizMadin @dbarneche, M.Gamoyo, O. Luiz, L.Eggertsen 1/9	https://www.science.org/doi/10.1126/science.abg4351?cookieSet=1	science.org			https://pbs.twimg.com/profile_images/1005277966178238464/6AQmDl9s_normal.jpg	2022-01-20 21:29:39	2022-01-20	21:29:39	https://twitter.com/bosch_nestor/status/1484276962872942599			1484276962872942599		FALSE	0		FALSE	en			FALSE	43	1484240020059959301	Twitter for Android	FALSE	1484240020059959301	Tweet	0	0
linda_eggertsen	steph_dagata									No	499			Retweet	2022-01-21 00:06:45	Our new paper investigates the role of connectivity on coral reef ecosystem services https://t.co/8wgzkPcenS Last chapter but not least of Luisa Fontura 's PhD, and an amazing interdisciplinary team: @mainambui @ElizMadin @dbarneche, M.Gamoyo, O. Luiz, L.Eggertsen 1/9	https://www.science.org/doi/10.1126/science.abg4351?cookieSet=1	science.org			https://pbs.twimg.com/profile_images/1458806158198779906/1qBkl6XD_normal.jpg	2022-01-21 00:06:45	2022-01-21	00:06:45	https://twitter.com/linda_eggertsen/status/1484316499623899136			1484316499623899136		FALSE	0		FALSE	en			FALSE	43	1484240020059959301	Twitter Web App	FALSE	1484240020059959301	Tweet	0	0
charlottebirky	steph_dagata									No	500			Retweet	2022-01-21 05:18:09	Our new paper investigates the role of connectivity on coral reef ecosystem services https://t.co/8wgzkPcenS Last chapter but not least of Luisa Fontura 's PhD, and an amazing interdisciplinary team: @mainambui @ElizMadin @dbarneche, M.Gamoyo, O. Luiz, L.Eggertsen 1/9	https://www.science.org/doi/10.1126/science.abg4351?cookieSet=1	science.org			https://pbs.twimg.com/profile_images/591115833209827328/f-7FI5QV_normal.jpg	2022-01-21 05:18:09	2022-01-21	05:18:09	https://twitter.com/charlottebirky/status/1484394868025995264			1484394868025995264		FALSE	0		FALSE	en			FALSE	43	1484240020059959301	Twitter for iPhone	FALSE	1484240020059959301	Tweet	0	0
tcd_natsci	teagascenviron									No	501			MentionsInRetweet	2022-01-19 21:08:53	Amazing postdoc opportunity with @Johnfinn310 on @SOILGUARD_H2020 @TeagascEnviron working on effects of farm management and climate change on soil biodiversity and ecosystem services Closing Date: Friday, 28 Jan 2022 https://t.co/fMc5ttqcU7 https://t.co/2DxcwBK3nb	https://topjobs-teagasc.thehirelab.com/LiveJobs/JobApply/80133?source=1&externalAgency=-1	thehirelab.com		https://pbs.twimg.com/media/FJe7xHbX0AUrsqi.jpg	https://pbs.twimg.com/media/FJe7xHbX0AUrsqi.jpg	2022-01-19 21:08:53	2022-01-19	21:08:53	https://twitter.com/tcd_natsci/status/1483909349663723520			1483909349663723520		FALSE	0		FALSE	en			FALSE	16	1483861529724432392	Twitter Web App	FALSE	1483861529724432392	Tweet	0	0
tcd_natsci	soilguard_h2020									No	502			MentionsInRetweet	2022-01-19 21:08:53	Amazing postdoc opportunity with @Johnfinn310 on @SOILGUARD_H2020 @TeagascEnviron working on effects of farm management and climate change on soil biodiversity and ecosystem services Closing Date: Friday, 28 Jan 2022 https://t.co/fMc5ttqcU7 https://t.co/2DxcwBK3nb	https://topjobs-teagasc.thehirelab.com/LiveJobs/JobApply/80133?source=1&externalAgency=-1	thehirelab.com		https://pbs.twimg.com/media/FJe7xHbX0AUrsqi.jpg	https://pbs.twimg.com/media/FJe7xHbX0AUrsqi.jpg	2022-01-19 21:08:53	2022-01-19	21:08:53	https://twitter.com/tcd_natsci/status/1483909349663723520			1483909349663723520		FALSE	0		FALSE	en			FALSE	16	1483861529724432392	Twitter Web App	FALSE	1483861529724432392	Tweet	0	0
tcd_natsci	johnfinn310									No	503			MentionsInRetweet	2022-01-19 21:08:53	Amazing postdoc opportunity with @Johnfinn310 on @SOILGUARD_H2020 @TeagascEnviron working on effects of farm management and climate change on soil biodiversity and ecosystem services Closing Date: Friday, 28 Jan 2022 https://t.co/fMc5ttqcU7 https://t.co/2DxcwBK3nb	https://topjobs-teagasc.thehirelab.com/LiveJobs/JobApply/80133?source=1&externalAgency=-1	thehirelab.com		https://pbs.twimg.com/media/FJe7xHbX0AUrsqi.jpg	https://pbs.twimg.com/media/FJe7xHbX0AUrsqi.jpg	2022-01-19 21:08:53	2022-01-19	21:08:53	https://twitter.com/tcd_natsci/status/1483909349663723520			1483909349663723520		FALSE	0		FALSE	en			FALSE	16	1483861529724432392	Twitter Web App	FALSE	1483861529724432392	Tweet	0	0
cemusuppsala	steph_dagata									No	504			Retweet	2022-01-21 07:40:07	Our new paper investigates the role of connectivity on coral reef ecosystem services https://t.co/8wgzkPcenS Last chapter but not least of Luisa Fontura 's PhD, and an amazing interdisciplinary team: @mainambui @ElizMadin @dbarneche, M.Gamoyo, O. Luiz, L.Eggertsen 1/9	https://www.science.org/doi/10.1126/science.abg4351?cookieSet=1	science.org			https://pbs.twimg.com/profile_images/1027817346168176640/DCNAqDJ8_normal.jpg	2022-01-21 07:40:07	2022-01-21	07:40:07	https://twitter.com/cemusuppsala/status/1484430592561356801			1484430592561356801		FALSE	0		FALSE	en			FALSE	43	1484240020059959301	Twitter for Android	FALSE	1484240020059959301	Tweet	0	0
mariabeger	steph_dagata									No	505			Retweet	2022-01-21 07:46:23	Our new paper investigates the role of connectivity on coral reef ecosystem services https://t.co/8wgzkPcenS Last chapter but not least of Luisa Fontura 's PhD, and an amazing interdisciplinary team: @mainambui @ElizMadin @dbarneche, M.Gamoyo, O. Luiz, L.Eggertsen 1/9	https://www.science.org/doi/10.1126/science.abg4351?cookieSet=1	science.org			https://pbs.twimg.com/profile_images/499946947457736704/D7sakYjF_normal.jpeg	2022-01-21 07:46:23	2022-01-21	07:46:23	https://twitter.com/mariabeger/status/1484432171230285826			1484432171230285826		FALSE	0		FALSE	en			FALSE	43	1484240020059959301	Twitter for iPhone	FALSE	1484240020059959301	Tweet	0	0
izquierdotort	izquierdotort									No	506			Tweet	2022-01-05 19:15:55	Check out our paper on #PaymentsforEcosystemServices and this coming Special Issue "Ecosystem Services and Collective Action: New commons, new governance challenges". What is the scope for mutual enrichment between ES and collective action theories? https://t.co/Z1xSR4A7BV https://t.co/5WMVjYsfOf	https://www.sciencedirect.com/journal/ecosystem-services/special-issue/10BGW1GRT5L	sciencedirect.com	paymentsforecosystemservices	https://pbs.twimg.com/media/FIXHQxuXwAMhyuC.jpg	https://pbs.twimg.com/media/FIXHQxuXwAMhyuC.jpg	2022-01-05 19:15:55	2022-01-05	19:15:55	https://twitter.com/izquierdotort/status/1478807489739120650			1478807489739120650		FALSE	39		FALSE	en			FALSE	10		Twitter Web App	FALSE	1478807489739120650	Retweet	0	0
danswads	steph_dagata									No	507			Retweet	2022-01-21 07:48:26	Our new paper investigates the role of connectivity on coral reef ecosystem services https://t.co/8wgzkPcenS Last chapter but not least of Luisa Fontura 's PhD, and an amazing interdisciplinary team: @mainambui @ElizMadin @dbarneche, M.Gamoyo, O. Luiz, L.Eggertsen 1/9	https://www.science.org/doi/10.1126/science.abg4351?cookieSet=1	science.org			https://pbs.twimg.com/profile_images/1205248366696755200/qTGQRxRY_normal.jpg	2022-01-21 07:48:26	2022-01-21	07:48:26	https://twitter.com/danswads/status/1484432684755845121			1484432684755845121		FALSE	0		FALSE	en			FALSE	43	1484240020059959301	Twitter for Android	FALSE	1484240020059959301	Tweet	0	0
adalmaunur	steph_dagata									No	508			Retweet	2022-01-21 07:54:16	Our new paper investigates the role of connectivity on coral reef ecosystem services https://t.co/8wgzkPcenS Last chapter but not least of Luisa Fontura 's PhD, and an amazing interdisciplinary team: @mainambui @ElizMadin @dbarneche, M.Gamoyo, O. Luiz, L.Eggertsen 1/9	https://www.science.org/doi/10.1126/science.abg4351?cookieSet=1	science.org			https://pbs.twimg.com/profile_images/915861712053686272/hAygziqs_normal.jpg	2022-01-21 07:54:16	2022-01-21	07:54:16	https://twitter.com/adalmaunur/status/1484434155635376128			1484434155635376128		FALSE	0		FALSE	en			FALSE	43	1484240020059959301	Twitter Web App	FALSE	1484240020059959301	Tweet	0	0
taniavaldiviac	steph_dagata									No	509			Retweet	2022-01-21 08:07:38	Our new paper investigates the role of connectivity on coral reef ecosystem services https://t.co/8wgzkPcenS Last chapter but not least of Luisa Fontura 's PhD, and an amazing interdisciplinary team: @mainambui @ElizMadin @dbarneche, M.Gamoyo, O. Luiz, L.Eggertsen 1/9	https://www.science.org/doi/10.1126/science.abg4351?cookieSet=1	science.org			https://pbs.twimg.com/profile_images/1287169584089333760/4eZiLsYX_normal.jpg	2022-01-21 08:07:38	2022-01-21	08:07:38	https://twitter.com/taniavaldiviac/status/1484437516069453824			1484437516069453824		FALSE	0		FALSE	en			FALSE	43	1484240020059959301	Twitter for iPhone	FALSE	1484240020059959301	Tweet	0	0
rorrodew	teagascenviron									No	510			MentionsInRetweet	2022-01-19 22:08:28	Amazing postdoc opportunity with @Johnfinn310 on @SOILGUARD_H2020 @TeagascEnviron working on effects of farm management and climate change on soil biodiversity and ecosystem services Closing Date: Friday, 28 Jan 2022 https://t.co/fMc5ttqcU7 https://t.co/2DxcwBK3nb	https://topjobs-teagasc.thehirelab.com/LiveJobs/JobApply/80133?source=1&externalAgency=-1	thehirelab.com		https://pbs.twimg.com/media/FJe7xHbX0AUrsqi.jpg	https://pbs.twimg.com/media/FJe7xHbX0AUrsqi.jpg	2022-01-19 22:08:28	2022-01-19	22:08:28	https://twitter.com/rorrodew/status/1483924344304812032			1483924344304812032		FALSE	0		FALSE	en			FALSE	16	1483861529724432392	Twitter for Android	FALSE	1483861529724432392	Tweet	0	0
rorrodew	soilguard_h2020									No	511			MentionsInRetweet	2022-01-19 22:08:28	Amazing postdoc opportunity with @Johnfinn310 on @SOILGUARD_H2020 @TeagascEnviron working on effects of farm management and climate change on soil biodiversity and ecosystem services Closing Date: Friday, 28 Jan 2022 https://t.co/fMc5ttqcU7 https://t.co/2DxcwBK3nb	https://topjobs-teagasc.thehirelab.com/LiveJobs/JobApply/80133?source=1&externalAgency=-1	thehirelab.com		https://pbs.twimg.com/media/FJe7xHbX0AUrsqi.jpg	https://pbs.twimg.com/media/FJe7xHbX0AUrsqi.jpg	2022-01-19 22:08:28	2022-01-19	22:08:28	https://twitter.com/rorrodew/status/1483924344304812032			1483924344304812032		FALSE	0		FALSE	en			FALSE	16	1483861529724432392	Twitter for Android	FALSE	1483861529724432392	Tweet	0	0
rorrodew	johnfinn310									No	512			MentionsInRetweet	2022-01-19 22:08:28	Amazing postdoc opportunity with @Johnfinn310 on @SOILGUARD_H2020 @TeagascEnviron working on effects of farm management and climate change on soil biodiversity and ecosystem services Closing Date: Friday, 28 Jan 2022 https://t.co/fMc5ttqcU7 https://t.co/2DxcwBK3nb	https://topjobs-teagasc.thehirelab.com/LiveJobs/JobApply/80133?source=1&externalAgency=-1	thehirelab.com		https://pbs.twimg.com/media/FJe7xHbX0AUrsqi.jpg	https://pbs.twimg.com/media/FJe7xHbX0AUrsqi.jpg	2022-01-19 22:08:28	2022-01-19	22:08:28	https://twitter.com/rorrodew/status/1483924344304812032			1483924344304812032		FALSE	0		FALSE	en			FALSE	16	1483861529724432392	Twitter for Android	FALSE	1483861529724432392	Tweet	0	0
aukicha	steph_dagata									No	513			Retweet	2022-01-21 08:16:24	Our new paper investigates the role of connectivity on coral reef ecosystem services https://t.co/8wgzkPcenS Last chapter but not least of Luisa Fontura 's PhD, and an amazing interdisciplinary team: @mainambui @ElizMadin @dbarneche, M.Gamoyo, O. Luiz, L.Eggertsen 1/9	https://www.science.org/doi/10.1126/science.abg4351?cookieSet=1	science.org			https://pbs.twimg.com/profile_images/1503392319/badger_normal.jpg	2022-01-21 08:16:24	2022-01-21	08:16:24	https://twitter.com/aukicha/status/1484439724538449922			1484439724538449922		FALSE	0		FALSE	en			FALSE	43	1484240020059959301	Twitter Web App	FALSE	1484240020059959301	Tweet	0	0
mahoodlums	robertwiblin									No	514			Replies to	2022-01-19 22:29:26	@robertwiblin an ecology PhD once told me that the most expensive ecology project was only $175 million, which is small compared to (eg) large physics projects. Lots of potential to preserve ecosystem services, monitor animals to predict extreme weather, learn abt wild animal welfare, etc.					https://pbs.twimg.com/profile_images/1464298015003455488/77RKazXs_normal.jpg	2022-01-19 22:29:26	2022-01-19	22:29:26	https://twitter.com/mahoodlums/status/1483929623461306375			1483929623461306375	1483926478819676160	FALSE	10	47268595	FALSE	en			FALSE	0		Twitter for iPhone	FALSE	1483926478819676160	Tweet	0	0
kellerkopf	steph_dagata									No	515			Retweet	2022-01-21 08:57:37	Our new paper investigates the role of connectivity on coral reef ecosystem services https://t.co/8wgzkPcenS Last chapter but not least of Luisa Fontura 's PhD, and an amazing interdisciplinary team: @mainambui @ElizMadin @dbarneche, M.Gamoyo, O. Luiz, L.Eggertsen 1/9	https://www.science.org/doi/10.1126/science.abg4351?cookieSet=1	science.org			https://pbs.twimg.com/profile_images/1485058083491442689/gZY9EzuD_normal.jpg	2022-01-21 08:57:37	2022-01-21	08:57:37	https://twitter.com/kellerkopf/status/1484450095256928257			1484450095256928257		FALSE	0		FALSE	en			FALSE	43	1484240020059959301	Twitter for iPhone	FALSE	1484240020059959301	Tweet	0	0
umdnrri1	umdnrri1									No	516			Tweet	2022-01-19 23:10:01	What if MN's School Trust Lands could make money by managing forests for timber and carbon storage simultaneously? NRRI report on Ecosystem Services applies monetary value to store carbon and improve environmental health. https://t.co/ebVgmg2pnF Photo Vincent Ledvina https://t.co/KWxh1uCnLH	https://nrri.umn.edu/news/natural-climate-solutions	umn.edu		https://pbs.twimg.com/media/FJgDal4X0AcW-a3.jpg	https://pbs.twimg.com/media/FJgDal4X0AcW-a3.jpg	2022-01-19 23:10:01	2022-01-19	23:10:01	https://twitter.com/umdnrri1/status/1483939835282960388			1483939835282960388		FALSE	0		FALSE	en			FALSE	0		Sprout Social	FALSE	1483939835282960388	Tweet	0	0
profterryhughes	steph_dagata									No	517			Retweet	2022-01-21 09:23:53	Our new paper investigates the role of connectivity on coral reef ecosystem services https://t.co/8wgzkPcenS Last chapter but not least of Luisa Fontura 's PhD, and an amazing interdisciplinary team: @mainambui @ElizMadin @dbarneche, M.Gamoyo, O. Luiz, L.Eggertsen 1/9	https://www.science.org/doi/10.1126/science.abg4351?cookieSet=1	science.org			https://pbs.twimg.com/profile_images/510212735917760512/LY2dSZgx_normal.jpeg	2022-01-21 09:23:53	2022-01-21	09:23:53	https://twitter.com/profterryhughes/status/1484456706369196032			1484456706369196032		FALSE	0		FALSE	en			FALSE	43	1484240020059959301	Twitter for iPad	FALSE	1484240020059959301	Tweet	0	0
lizylowe	lizylowe									No	518			Tweet	2022-01-12 04:15:48	Ecosystem services in cities keep us happy and healthy, but are we missing part of the picture? Our *new* paper shows how services flow across terrestrial🌳, marine 🏖️and freshwater 🥤realms and how to ensure management enhances (not disrupts!) that flow https://t.co/dyXlqmERd7	https://www.sciencedirect.com/science/article/abs/pii/S0048969721077676	sciencedirect.com			https://pbs.twimg.com/profile_images/862266382154584064/nsQhharm_normal.jpg	2022-01-12 04:15:48	2022-01-12	04:15:48	https://twitter.com/lizylowe/status/1481117684846981126			1481117684846981126		FALSE	43		FALSE	en			FALSE	12		Twitter Web App	FALSE	1481117684846981126	Retweet	0	0
reef_combo	steph_dagata									No	519			Retweet	2022-01-21 09:28:56	Our new paper investigates the role of connectivity on coral reef ecosystem services https://t.co/8wgzkPcenS Last chapter but not least of Luisa Fontura 's PhD, and an amazing interdisciplinary team: @mainambui @ElizMadin @dbarneche, M.Gamoyo, O. Luiz, L.Eggertsen 1/9	https://www.science.org/doi/10.1126/science.abg4351?cookieSet=1	science.org			https://pbs.twimg.com/profile_images/702566168826085377/eb35OcF8_normal.jpg	2022-01-21 09:28:56	2022-01-21	09:28:56	https://twitter.com/reef_combo/status/1484457976836460545			1484457976836460545		FALSE	0		FALSE	en			FALSE	43	1484240020059959301	TweetDeck	FALSE	1484240020059959301	Tweet	0	0
seamap	steph_dagata									No	520			Retweet	2022-01-21 09:31:42	Our new paper investigates the role of connectivity on coral reef ecosystem services https://t.co/8wgzkPcenS Last chapter but not least of Luisa Fontura 's PhD, and an amazing interdisciplinary team: @mainambui @ElizMadin @dbarneche, M.Gamoyo, O. Luiz, L.Eggertsen 1/9	https://www.science.org/doi/10.1126/science.abg4351?cookieSet=1	science.org			https://pbs.twimg.com/profile_images/504246084378447872/E5IO22O5_normal.jpeg	2022-01-21 09:31:42	2022-01-21	09:31:42	https://twitter.com/seamap/status/1484458673996980227			1484458673996980227		FALSE	0		FALSE	en			FALSE	43	1484240020059959301	Twitter for Android	FALSE	1484240020059959301	Tweet	0	0
batsborealis	nuclear94									Yes	521			Mentions	2022-01-20 00:10:54	@DoggerlandMan @nuclear94 there are &gt;1450 species of bat worldwide and they provide a TON of ecosystem services like pollination, seed dispersal, and pest control. So basically, there are lots of different bats doing lots of important jobs :)					https://pbs.twimg.com/profile_images/1456249066845716482/qXsRdkeb_normal.jpg	2022-01-20 00:10:54	2022-01-20	00:10:54	https://twitter.com/batsborealis/status/1483955155871567873			1483955155871567873	1483948848519290881	FALSE	0	1450822201234665479	FALSE	en			FALSE	1		Twitter Web App	FALSE	1483948848519290881	Tweet	0	0
batsborealis	doggerlandman									No	522			Replies to	2022-01-20 00:10:54	@DoggerlandMan @nuclear94 there are &gt;1450 species of bat worldwide and they provide a TON of ecosystem services like pollination, seed dispersal, and pest control. So basically, there are lots of different bats doing lots of important jobs :)					https://pbs.twimg.com/profile_images/1456249066845716482/qXsRdkeb_normal.jpg	2022-01-20 00:10:54	2022-01-20	00:10:54	https://twitter.com/batsborealis/status/1483955155871567873			1483955155871567873	1483948848519290881	FALSE	0	1450822201234665479	FALSE	en			FALSE	1		Twitter Web App	FALSE	1483948848519290881	Tweet	0	0
miriam_reverter	steph_dagata									No	523			Retweet	2022-01-21 09:40:51	Our new paper investigates the role of connectivity on coral reef ecosystem services https://t.co/8wgzkPcenS Last chapter but not least of Luisa Fontura 's PhD, and an amazing interdisciplinary team: @mainambui @ElizMadin @dbarneche, M.Gamoyo, O. Luiz, L.Eggertsen 1/9	https://www.science.org/doi/10.1126/science.abg4351?cookieSet=1	science.org			https://pbs.twimg.com/profile_images/800680767856775168/2je_n3dL_normal.jpg	2022-01-21 09:40:51	2022-01-21	09:40:51	https://twitter.com/miriam_reverter/status/1484460975256485888			1484460975256485888		FALSE	0		FALSE	en			FALSE	43	1484240020059959301	Twitter Web App	FALSE	1484240020059959301	Tweet	0	0
nuclear94	doggerlandman									No	524			Replies to	2022-01-20 00:17:32	@DoggerlandMan @nuclear94 there are &gt;1450 species of bat worldwide and they provide a TON of ecosystem services like pollination, seed dispersal, and pest control. So basically, there are lots of different bats doing lots of important jobs :)					https://pbs.twimg.com/profile_images/966013944681959426/UGb3Vd_t_normal.jpg	2022-01-20 00:17:32	2022-01-20	00:17:32	https://twitter.com/nuclear94/status/1483956823707238403			1483956823707238403		FALSE	0		FALSE	en			FALSE	1	1483955155871567873	Twitter for Mac	FALSE	1483955155871567873	Tweet	0	0
cristian_eche7	ialeuk									No	525			MentionsInRetweet	2022-01-20 00:37:57	📢CFP #LandscapeEcology SI "Understanding relationships between biodiversity &amp; ecosystem services in real landscapes” by @Jiangxiao_Qiu @MGEMitchell ⚠️Submit by Oct. 31, 2022 📃 https://t.co/q7dXwif1fR📃#SNLAND @IALE_Chile @IALE_Colombia @ialeEurope @ialeGermany @iale_na @ialeUK https://t.co/UDso8p2ri4	https://idp.springer.com/authorize?response_type=cookie&client_id=springerlink&redirect_uri=https%3A%2F%2Fwww.springer.com%2Fjournal%2F10980%2Fupdates%2F19831284	springer.com	landscapeecology snland	https://pbs.twimg.com/media/FJeXc6cXwAUekJG.jpg	https://pbs.twimg.com/media/FJeXc6cXwAUekJG.jpg	2022-01-20 00:37:57	2022-01-20	00:37:57	https://twitter.com/cristian_eche7/status/1483961964099354627			1483961964099354627		FALSE	0		FALSE	en			FALSE	2	1483821242306203650	Twitter for iPhone	FALSE	1483821242306203650	Tweet	0	0
cristian_eche7	iale_na									No	526			MentionsInRetweet	2022-01-20 00:37:57	📢CFP #LandscapeEcology SI "Understanding relationships between biodiversity &amp; ecosystem services in real landscapes” by @Jiangxiao_Qiu @MGEMitchell ⚠️Submit by Oct. 31, 2022 📃 https://t.co/q7dXwif1fR📃#SNLAND @IALE_Chile @IALE_Colombia @ialeEurope @ialeGermany @iale_na @ialeUK https://t.co/UDso8p2ri4	https://idp.springer.com/authorize?response_type=cookie&client_id=springerlink&redirect_uri=https%3A%2F%2Fwww.springer.com%2Fjournal%2F10980%2Fupdates%2F19831284	springer.com	landscapeecology snland	https://pbs.twimg.com/media/FJeXc6cXwAUekJG.jpg	https://pbs.twimg.com/media/FJeXc6cXwAUekJG.jpg	2022-01-20 00:37:57	2022-01-20	00:37:57	https://twitter.com/cristian_eche7/status/1483961964099354627			1483961964099354627		FALSE	0		FALSE	en			FALSE	2	1483821242306203650	Twitter for iPhone	FALSE	1483821242306203650	Tweet	0	0
cristian_eche7	ialegermany									No	527			MentionsInRetweet	2022-01-20 00:37:57	📢CFP #LandscapeEcology SI "Understanding relationships between biodiversity &amp; ecosystem services in real landscapes” by @Jiangxiao_Qiu @MGEMitchell ⚠️Submit by Oct. 31, 2022 📃 https://t.co/q7dXwif1fR📃#SNLAND @IALE_Chile @IALE_Colombia @ialeEurope @ialeGermany @iale_na @ialeUK https://t.co/UDso8p2ri4	https://idp.springer.com/authorize?response_type=cookie&client_id=springerlink&redirect_uri=https%3A%2F%2Fwww.springer.com%2Fjournal%2F10980%2Fupdates%2F19831284	springer.com	landscapeecology snland	https://pbs.twimg.com/media/FJeXc6cXwAUekJG.jpg	https://pbs.twimg.com/media/FJeXc6cXwAUekJG.jpg	2022-01-20 00:37:57	2022-01-20	00:37:57	https://twitter.com/cristian_eche7/status/1483961964099354627			1483961964099354627		FALSE	0		FALSE	en			FALSE	2	1483821242306203650	Twitter for iPhone	FALSE	1483821242306203650	Tweet	0	0
cristian_eche7	ialeeurope									No	528			MentionsInRetweet	2022-01-20 00:37:57	📢CFP #LandscapeEcology SI "Understanding relationships between biodiversity &amp; ecosystem services in real landscapes” by @Jiangxiao_Qiu @MGEMitchell ⚠️Submit by Oct. 31, 2022 📃 https://t.co/q7dXwif1fR📃#SNLAND @IALE_Chile @IALE_Colombia @ialeEurope @ialeGermany @iale_na @ialeUK https://t.co/UDso8p2ri4	https://idp.springer.com/authorize?response_type=cookie&client_id=springerlink&redirect_uri=https%3A%2F%2Fwww.springer.com%2Fjournal%2F10980%2Fupdates%2F19831284	springer.com	landscapeecology snland	https://pbs.twimg.com/media/FJeXc6cXwAUekJG.jpg	https://pbs.twimg.com/media/FJeXc6cXwAUekJG.jpg	2022-01-20 00:37:57	2022-01-20	00:37:57	https://twitter.com/cristian_eche7/status/1483961964099354627			1483961964099354627		FALSE	0		FALSE	en			FALSE	2	1483821242306203650	Twitter for iPhone	FALSE	1483821242306203650	Tweet	0	0
cristian_eche7	iale_colombia									No	529			MentionsInRetweet	2022-01-20 00:37:57	📢CFP #LandscapeEcology SI "Understanding relationships between biodiversity &amp; ecosystem services in real landscapes” by @Jiangxiao_Qiu @MGEMitchell ⚠️Submit by Oct. 31, 2022 📃 https://t.co/q7dXwif1fR📃#SNLAND @IALE_Chile @IALE_Colombia @ialeEurope @ialeGermany @iale_na @ialeUK https://t.co/UDso8p2ri4	https://idp.springer.com/authorize?response_type=cookie&client_id=springerlink&redirect_uri=https%3A%2F%2Fwww.springer.com%2Fjournal%2F10980%2Fupdates%2F19831284	springer.com	landscapeecology snland	https://pbs.twimg.com/media/FJeXc6cXwAUekJG.jpg	https://pbs.twimg.com/media/FJeXc6cXwAUekJG.jpg	2022-01-20 00:37:57	2022-01-20	00:37:57	https://twitter.com/cristian_eche7/status/1483961964099354627			1483961964099354627		FALSE	0		FALSE	en			FALSE	2	1483821242306203650	Twitter for iPhone	FALSE	1483821242306203650	Tweet	0	0
cristian_eche7	iale_chile									No	530			MentionsInRetweet	2022-01-20 00:37:57	📢CFP #LandscapeEcology SI "Understanding relationships between biodiversity &amp; ecosystem services in real landscapes” by @Jiangxiao_Qiu @MGEMitchell ⚠️Submit by Oct. 31, 2022 📃 https://t.co/q7dXwif1fR📃#SNLAND @IALE_Chile @IALE_Colombia @ialeEurope @ialeGermany @iale_na @ialeUK https://t.co/UDso8p2ri4	https://idp.springer.com/authorize?response_type=cookie&client_id=springerlink&redirect_uri=https%3A%2F%2Fwww.springer.com%2Fjournal%2F10980%2Fupdates%2F19831284	springer.com	landscapeecology snland	https://pbs.twimg.com/media/FJeXc6cXwAUekJG.jpg	https://pbs.twimg.com/media/FJeXc6cXwAUekJG.jpg	2022-01-20 00:37:57	2022-01-20	00:37:57	https://twitter.com/cristian_eche7/status/1483961964099354627			1483961964099354627		FALSE	0		FALSE	en			FALSE	2	1483821242306203650	Twitter for iPhone	FALSE	1483821242306203650	Tweet	0	0
cristian_eche7	mgemitchell									No	531			MentionsInRetweet	2022-01-20 00:37:57	📢CFP #LandscapeEcology SI "Understanding relationships between biodiversity &amp; ecosystem services in real landscapes” by @Jiangxiao_Qiu @MGEMitchell ⚠️Submit by Oct. 31, 2022 📃 https://t.co/q7dXwif1fR📃#SNLAND @IALE_Chile @IALE_Colombia @ialeEurope @ialeGermany @iale_na @ialeUK https://t.co/UDso8p2ri4	https://idp.springer.com/authorize?response_type=cookie&client_id=springerlink&redirect_uri=https%3A%2F%2Fwww.springer.com%2Fjournal%2F10980%2Fupdates%2F19831284	springer.com	landscapeecology snland	https://pbs.twimg.com/media/FJeXc6cXwAUekJG.jpg	https://pbs.twimg.com/media/FJeXc6cXwAUekJG.jpg	2022-01-20 00:37:57	2022-01-20	00:37:57	https://twitter.com/cristian_eche7/status/1483961964099354627			1483961964099354627		FALSE	0		FALSE	en			FALSE	2	1483821242306203650	Twitter for iPhone	FALSE	1483821242306203650	Tweet	0	0
cristian_eche7	jiangxiao_qiu									No	532			MentionsInRetweet	2022-01-20 00:37:57	📢CFP #LandscapeEcology SI "Understanding relationships between biodiversity &amp; ecosystem services in real landscapes” by @Jiangxiao_Qiu @MGEMitchell ⚠️Submit by Oct. 31, 2022 📃 https://t.co/q7dXwif1fR📃#SNLAND @IALE_Chile @IALE_Colombia @ialeEurope @ialeGermany @iale_na @ialeUK https://t.co/UDso8p2ri4	https://idp.springer.com/authorize?response_type=cookie&client_id=springerlink&redirect_uri=https%3A%2F%2Fwww.springer.com%2Fjournal%2F10980%2Fupdates%2F19831284	springer.com	landscapeecology snland	https://pbs.twimg.com/media/FJeXc6cXwAUekJG.jpg	https://pbs.twimg.com/media/FJeXc6cXwAUekJG.jpg	2022-01-20 00:37:57	2022-01-20	00:37:57	https://twitter.com/cristian_eche7/status/1483961964099354627			1483961964099354627		FALSE	0		FALSE	en			FALSE	2	1483821242306203650	Twitter for iPhone	FALSE	1483821242306203650	Tweet	0	0
danigomezgras	steph_dagata									No	533			Retweet	2022-01-21 09:48:23	Our new paper investigates the role of connectivity on coral reef ecosystem services https://t.co/8wgzkPcenS Last chapter but not least of Luisa Fontura 's PhD, and an amazing interdisciplinary team: @mainambui @ElizMadin @dbarneche, M.Gamoyo, O. Luiz, L.Eggertsen 1/9	https://www.science.org/doi/10.1126/science.abg4351?cookieSet=1	science.org			https://pbs.twimg.com/profile_images/1452957956916584449/9oZ1hPys_normal.jpg	2022-01-21 09:48:23	2022-01-21	09:48:23	https://twitter.com/danigomezgras/status/1484462872440750081			1484462872440750081		FALSE	0		FALSE	en			FALSE	43	1484240020059959301	Twitter Web App	FALSE	1484240020059959301	Tweet	0	0
icta_uab	youtube									No	534			Mentions	2022-01-19 12:19:27	📢👏Our researcher Stephen Bell (@1smbell) made a #TEDxGeneva talk on how abandoned farmlands recapture lost carbon naturally and regenerate some of the vital ecosystem services they once provided human society. #tedtalk https://t.co/M1B2VvOYlb a través de @YouTube	https://www.youtube.com/watch?v=bqq5whyYjU8&feature=youtu.be	youtube.com	tedxgeneva tedtalk		https://pbs.twimg.com/profile_images/647174152537931776/1ASgYbxk_normal.png	2022-01-19 12:19:27	2022-01-19	12:19:27	https://twitter.com/icta_uab/status/1483776114820591618			1483776114820591618		FALSE	5		FALSE	en			FALSE	2		Twitter Web App	FALSE	1483776114820591618	Tweet	0	0
[truncated: 1,785 more rows]
[truncated: 16 more columns]

## Sheet: Vertices
	Visual Properties						Labels				Layout						Graph Metrics									Do Not Edit		Other Columns
[truncated: 1,428 more rows]
[truncated: 22 more columns]

## Sheet: Do Not Delete
This worksheet is no longer used but is retained to allow older versions of NodeXL to open workbooks created with NodeXL version 1.0.1.96 or later.
Do not delete this worksheet.

## Sheet: Groups
	Visual Properties				Labels	Layout		Do Not Edit		Graph Metrics
[truncated: 201 more rows]

## Sheet: Group Vertices
Group	Vertex	Vertex ID
[truncated: 1,427 more rows]

[truncated: 7 more sheets: Overall Metrics, Misc, Words, Word Pairs, Group Edges, Export Options, Network Top Items]
