# Supplementary material for: Ecosystem Services: A Social and Semantic Network Analysis of Public Opinion on Twitter
Source: Int J Environ Res Public Health. 2022 Nov 15;19(22):15012. doi: 10.3390/ijerph192215012 (PMC9690915; doi:10.3390/ijerph192215012)
Supplement: Supplementary file 1 [file ijerph-19-15012-s001.zip › Table S2-SNA_CA_Ecosystem_Services_03.02.2022.xlsx]

## Sheet: Edges
		Visual Properties					Labels			Graph Metrics	Do Not Edit		Other Columns
Vertex 1	Vertex 2	Color	Width	Style	Opacity	Visibility	Label	Label Text Color	Label Font Size	Reciprocated?	ID	Dynamic Filter	Add Your Own Columns Here	Relationship	Relationship Date (UTC)	Tweet	URLs in Tweet	Domains in Tweet	Hashtags in Tweet	Media in Tweet	Tweet Image File	Tweet Date (UTC)	Date	Time	Twitter Page for Tweet	Latitude	Longitude	Imported ID	In-Reply-To Tweet ID	Favorited	Favorite Count	In-Reply-To User ID	Is Quote Status	Language	Possibly Sensitive	Quoted Status ID	Retweeted	Retweet Count	Retweet ID	Source	Truncated	Unified Twitter ID	Imported Tweet Type	Added By Extended Analysis	Corrected By Extended Analysis	Place Bounding Box	Place Country	Place Country Code	Place Full Name
bigbearranch	fao									No	3			Retweet	2022-01-26 15:28:37	Our food security depends on biodiversity, but we are losing biodiversity at an alarming rate. We need to change the way we produce, process, and consume our food to protect biodiversity and strengthen ecosystem services. Here are 4 ways 👇 https://t.co/lV3lejjV8s				https://pbs.twimg.com/amplify_video_thumb/1473246024386949124/img/YrHdHJi8vwydOkW7.jpg	https://pbs.twimg.com/amplify_video_thumb/1473246024386949124/img/YrHdHJi8vwydOkW7.jpg	2022-01-26 15:28:37	2022-01-26	15:28:37	https://twitter.com/bigbearranch/status/1486360433686552580			1486360433686552580		FALSE	0		FALSE	en			FALSE	187	1481381974992433156	Twitter Web App	FALSE	1481381974992433156	Tweet	0	0
joanna_eyquem	joanna_eyquem									No	4			Tweet	2022-01-25 22:27:54	Out today! Statistics on the extent and condition of Canada’s ecosystems, and selected #ecosystemservices. Notably “Average Urban Greenness” is trending downhill in every province, and in large urban centres…. https://t.co/xhEEgcO5Ok https://t.co/JruuwSxSA5	https://www150.statcan.gc.ca/n1/pub/16-201-x/16-201-x2021001-eng.htm	gc.ca	ecosystemservices	https://pbs.twimg.com/media/FJ-zT-1XwAMLDxj.jpg	https://pbs.twimg.com/media/FJ-zT-1XwAMLDxj.jpg	2022-01-25 22:27:54	2022-01-25	22:27:54	https://twitter.com/joanna_eyquem/status/1486103561868095489			1486103561868095489		FALSE	4		FALSE	en			FALSE	2		Twitter for iPhone	FALSE	1486103561868095489	Tweet	0	0
ana_touza	fao									No	5			Retweet	2022-01-27 09:46:27	Our food security depends on biodiversity, but we are losing biodiversity at an alarming rate. We need to change the way we produce, process, and consume our food to protect biodiversity and strengthen ecosystem services. Here are 4 ways 👇 https://t.co/lV3lejjV8s				https://pbs.twimg.com/amplify_video_thumb/1473246024386949124/img/YrHdHJi8vwydOkW7.jpg	https://pbs.twimg.com/amplify_video_thumb/1473246024386949124/img/YrHdHJi8vwydOkW7.jpg	2022-01-27 09:46:27	2022-01-27	09:46:27	https://twitter.com/ana_touza/status/1486636711291588613			1486636711291588613		FALSE	0		FALSE	en			FALSE	187	1481381974992433156	Twitter Web App	FALSE	1481381974992433156	Tweet	0	0
natureasmeasure	natureasmeasure									No	6			Tweet	2022-01-23 03:14:33	“Investments in diverse perennial grain-producing crops that produce abundant biomass while enhancing ecosystem services are needed to sustain global food production and growing biomass demands.” #agtwitter #perennialgrains #regenerativeagriculture https://t.co/yo58hI7SoA	https://twitter.com/OneEarth_CP/status/1484571494298447873	twitter.com	agtwitter perennialgrains regenerativeagriculture		https://pbs.twimg.com/profile_images/832692123191308289/djHiN4fU_normal.jpg	2022-01-23 03:14:33	2022-01-23	03:14:33	https://twitter.com/natureasmeasure/status/1485088535979900932			1485088535979900932		FALSE	41		TRUE	en		1484571494298447873	FALSE	12		Twitter for iPhone	FALSE	1485088535979900932	Retweet	0	0
amongstwits	janecstout									No	7			Retweet	2022-02-01 21:41:15	Want to work on Ecosystem Services modelling with international, interdisciplinary team on prize-winning SFI project? I'm looking for a research assistant to join my group as soon as possible! Details 👇 https://t.co/6OsDwc3ZLI Pls RT https://t.co/hIDzj4LmAu	https://campusbuzz.blog/2021/09/29/researcher-in-natural-capital-accounting/	campusbuzz.blog		https://pbs.twimg.com/media/FJPFt1zXwAU-uJX.jpg	https://pbs.twimg.com/media/FJPFt1zXwAU-uJX.jpg	2022-02-01 21:41:15	2022-02-01	21:41:15	https://twitter.com/amongstwits/status/1488628539943317504			1488628539943317504		FALSE	0		FALSE	en			FALSE	77	1482746711651008516	Twitter for Android	FALSE	1482746711651008516	Tweet	0	0
adityagandhi05	nserc_resnet									No	8			Retweet	2022-01-30 15:34:34	Two postdoc positions open in our multi-university-NGO collaboration to map nature’s contributions to people in 🇨🇦! Work with @ElenaBennett, @MGEMitchell, @RicSchuster, @bio_diverse - more info: https://t.co/zOte1CGzxy #ecosystemservices #NCP https://t.co/vHsWIxZgL9	https://www.nsercresnet.ca/opportunities.html	nsercresnet.ca	ecosystemservices ncp	https://pbs.twimg.com/media/FI_dahiVgAEtiO4.jpg	https://pbs.twimg.com/media/FI_dahiVgAEtiO4.jpg	2022-01-30 15:34:34	2022-01-30	15:34:34	https://twitter.com/adityagandhi05/status/1487811481941188608			1487811481941188608		FALSE	0		FALSE	en			FALSE	71	1481647144268271619	Twitter for Android	FALSE	1481647144268271619	Tweet	0	0
tomassingliar	tomassingliar									No	9			Tweet	2022-01-26 02:30:27	If only we had a mechanism for calculating very complex costs, benefits, and opportunities... Tax carbon, tax mine extraction, tax land use. Then remit the taxes to the people in the form of an anti-regressive flat ecosystem services dividend, with no discretion for politicians. https://t.co/PERMCmx5ez	https://twitter.com/thjr19/status/1485869293011144705	twitter.com			https://pbs.twimg.com/profile_images/1247707994906923010/raHp2ajA_normal.jpg	2022-01-26 02:30:27	2022-01-26	02:30:27	https://twitter.com/tomassingliar/status/1486164603272773633			1486164603272773633		FALSE	0		TRUE	en		1485869293011144705	FALSE	0		Twitter for Android	FALSE	1486164603272773633	Tweet	0	0
baizalla	plantcellenvir									No	10			MentionsInRetweet	2022-01-26 02:38:35	Review now out from the @RootDevo lab in @PlantCellEnvir looking into how root traits affect below-ground ecosystem services. Here we provide insight into phenotyping &amp; genetic approaches for ecosystem service performance as well as outstanding challenges https://t.co/cYuGkOlGyv https://t.co/yMWbiy9z9Y	https://onlinelibrary.wiley.com/doi/10.1111/pce.14247	wiley.com		https://pbs.twimg.com/media/FJ_kLDGWQAAQ6xL.jpg	https://pbs.twimg.com/media/FJ_kLDGWQAAQ6xL.jpg	2022-01-26 02:38:35	2022-01-26	02:38:35	https://twitter.com/baizalla/status/1486166650810683393			1486166650810683393		FALSE	0		FALSE	en			FALSE	27	1486157284271173636	Twitter Web App	FALSE	1486157284271173636	Tweet	0	0
baizalla	rootdevo									No	11			MentionsInRetweet	2022-01-26 02:38:35	Review now out from the @RootDevo lab in @PlantCellEnvir looking into how root traits affect below-ground ecosystem services. Here we provide insight into phenotyping &amp; genetic approaches for ecosystem service performance as well as outstanding challenges https://t.co/cYuGkOlGyv https://t.co/yMWbiy9z9Y	https://onlinelibrary.wiley.com/doi/10.1111/pce.14247	wiley.com		https://pbs.twimg.com/media/FJ_kLDGWQAAQ6xL.jpg	https://pbs.twimg.com/media/FJ_kLDGWQAAQ6xL.jpg	2022-01-26 02:38:35	2022-01-26	02:38:35	https://twitter.com/baizalla/status/1486166650810683393			1486166650810683393		FALSE	0		FALSE	en			FALSE	27	1486157284271173636	Twitter Web App	FALSE	1486157284271173636	Tweet	0	0
kanwal42177560	csss_soils									No	12			Retweet	2022-01-28 01:56:32	What are #soil ecosystem services? Soil is an important natural resource. It provides “services” to us, like supporting #agriculture, managing water, and life on Earth. Learn more in this #GroundedInSoil blog: https://t.co/IxTz46nuE7 https://t.co/6IGIBjHIea	https://groundedinsoils.wordpress.com/2022/01/23/what-are-soil-ecosystem-services/	wordpress.com	soil agriculture groundedinsoil	https://pbs.twimg.com/media/FHY6MhVXECkL7rZ.jpg	https://pbs.twimg.com/media/FHY6MhVXECkL7rZ.jpg	2022-01-28 01:56:32	2022-01-28	01:56:32	https://twitter.com/kanwal42177560/status/1486880842249084935			1486880842249084935		FALSE	0		FALSE	en			FALSE	46	1485241154044145668	Twitter for iPhone	FALSE	1485241154044145668	Tweet	0	0
cygnusplantxray	plantcellenvir									No	13			MentionsInRetweet	2022-01-26 02:52:57	Review now out from the @RootDevo lab in @PlantCellEnvir looking into how root traits affect below-ground ecosystem services. Here we provide insight into phenotyping &amp; genetic approaches for ecosystem service performance as well as outstanding challenges https://t.co/cYuGkOlGyv https://t.co/yMWbiy9z9Y	https://onlinelibrary.wiley.com/doi/10.1111/pce.14247	wiley.com		https://pbs.twimg.com/media/FJ_kLDGWQAAQ6xL.jpg	https://pbs.twimg.com/media/FJ_kLDGWQAAQ6xL.jpg	2022-01-26 02:52:57	2022-01-26	02:52:57	https://twitter.com/cygnusplantxray/status/1486170265667178496			1486170265667178496		FALSE	0		FALSE	en			FALSE	27	1486157284271173636	Twitter for Android	FALSE	1486157284271173636	Tweet	0	0
cygnusplantxray	rootdevo									No	14			MentionsInRetweet	2022-01-26 02:52:57	Review now out from the @RootDevo lab in @PlantCellEnvir looking into how root traits affect below-ground ecosystem services. Here we provide insight into phenotyping &amp; genetic approaches for ecosystem service performance as well as outstanding challenges https://t.co/cYuGkOlGyv https://t.co/yMWbiy9z9Y	https://onlinelibrary.wiley.com/doi/10.1111/pce.14247	wiley.com		https://pbs.twimg.com/media/FJ_kLDGWQAAQ6xL.jpg	https://pbs.twimg.com/media/FJ_kLDGWQAAQ6xL.jpg	2022-01-26 02:52:57	2022-01-26	02:52:57	https://twitter.com/cygnusplantxray/status/1486170265667178496			1486170265667178496		FALSE	0		FALSE	en			FALSE	27	1486157284271173636	Twitter for Android	FALSE	1486157284271173636	Tweet	0	0
nyepez	iucn									No	15			Retweet	2022-02-02 16:32:16	Wetlands provide ecosystem services worth US$47 trillion per year, sustaining life and livelihoods. When we invest in wetlands, we invest in our health and future. #WorldWetlandsDay #GenerationRestoration https://t.co/r7aKcaZXaM @RamsarConv https://t.co/Bfpk4c6Qy8	https://www.worldwetlandsday.org/	worldwetlandsday.org	worldwetlandsday generationrestoration	https://pbs.twimg.com/media/FKmuMsaWYAQrX4t.jpg	https://pbs.twimg.com/media/FKmuMsaWYAQrX4t.jpg	2022-02-02 16:32:16	2022-02-02	16:32:16	https://twitter.com/nyepez/status/1488913168177012740			1488913168177012740		FALSE	0		FALSE	en			FALSE	45	1488912689749532677	Twitter for Android	FALSE	1488912689749532677	Tweet	0	0
edherchecac	plantcellenvir									No	16			MentionsInRetweet	2022-01-26 02:54:08	Review now out from the @RootDevo lab in @PlantCellEnvir looking into how root traits affect below-ground ecosystem services. Here we provide insight into phenotyping &amp; genetic approaches for ecosystem service performance as well as outstanding challenges https://t.co/cYuGkOlGyv https://t.co/yMWbiy9z9Y	https://onlinelibrary.wiley.com/doi/10.1111/pce.14247	wiley.com		https://pbs.twimg.com/media/FJ_kLDGWQAAQ6xL.jpg	https://pbs.twimg.com/media/FJ_kLDGWQAAQ6xL.jpg	2022-01-26 02:54:08	2022-01-26	02:54:08	https://twitter.com/edherchecac/status/1486170562518994949			1486170562518994949		FALSE	0		FALSE	en			FALSE	27	1486157284271173636	Twitter for Android	FALSE	1486157284271173636	Tweet	0	0
edherchecac	rootdevo									No	17			MentionsInRetweet	2022-01-26 02:54:08	Review now out from the @RootDevo lab in @PlantCellEnvir looking into how root traits affect below-ground ecosystem services. Here we provide insight into phenotyping &amp; genetic approaches for ecosystem service performance as well as outstanding challenges https://t.co/cYuGkOlGyv https://t.co/yMWbiy9z9Y	https://onlinelibrary.wiley.com/doi/10.1111/pce.14247	wiley.com		https://pbs.twimg.com/media/FJ_kLDGWQAAQ6xL.jpg	https://pbs.twimg.com/media/FJ_kLDGWQAAQ6xL.jpg	2022-01-26 02:54:08	2022-01-26	02:54:08	https://twitter.com/edherchecac/status/1486170562518994949			1486170562518994949		FALSE	0		FALSE	en			FALSE	27	1486157284271173636	Twitter for Android	FALSE	1486157284271173636	Tweet	0	0
iucn_water	iucn									No	18			Retweet	2022-02-02 16:32:49	Wetlands provide ecosystem services worth US$47 trillion per year, sustaining life and livelihoods. When we invest in wetlands, we invest in our health and future. #WorldWetlandsDay #GenerationRestoration https://t.co/r7aKcaZXaM @RamsarConv https://t.co/Bfpk4c6Qy8	https://www.worldwetlandsday.org/	worldwetlandsday.org	worldwetlandsday generationrestoration	https://pbs.twimg.com/media/FKmuMsaWYAQrX4t.jpg	https://pbs.twimg.com/media/FKmuMsaWYAQrX4t.jpg	2022-02-02 16:32:49	2022-02-02	16:32:49	https://twitter.com/iucn_water/status/1488913307243364355			1488913307243364355		FALSE	0		FALSE	en			FALSE	45	1488912689749532677	Twitter Web App	FALSE	1488912689749532677	Tweet	0	0
lexybear512	lexybear512									No	19			Tweet	2022-01-26 03:03:15	... a steady development program to enable future generations access to ecosystem services that can replenish and absorb our inputs and outputs of resources. It is our only option for a habitable future ❤️🌏 https://t.co/1JpVWbE33v				https://pbs.twimg.com/media/FJ_yVo4aUAEJ1Mn.jpg	https://pbs.twimg.com/media/FJ_yVo4aUAEJ1Mn.jpg	2022-01-26 03:03:15	2022-01-26	03:03:15	https://twitter.com/lexybear512/status/1486172858330284032			1486172858330284032	1486172359233241090	FALSE	0	1475605872361426944	FALSE	en			FALSE	0		Twitter for Android	FALSE	1486172359233241090	Tweet	0	0
onesmo_kasanda	iucn									No	20			Retweet	2022-02-02 16:33:11	Wetlands provide ecosystem services worth US$47 trillion per year, sustaining life and livelihoods. When we invest in wetlands, we invest in our health and future. #WorldWetlandsDay #GenerationRestoration https://t.co/r7aKcaZXaM @RamsarConv https://t.co/Bfpk4c6Qy8	https://www.worldwetlandsday.org/	worldwetlandsday.org	worldwetlandsday generationrestoration	https://pbs.twimg.com/media/FKmuMsaWYAQrX4t.jpg	https://pbs.twimg.com/media/FKmuMsaWYAQrX4t.jpg	2022-02-02 16:33:11	2022-02-02	16:33:11	https://twitter.com/onesmo_kasanda/status/1488913399144722433			1488913399144722433		FALSE	0		FALSE	en			FALSE	45	1488912689749532677	Twitter for Android	FALSE	1488912689749532677	Tweet	0	0
charlotterambla	plantcellenvir									No	21			MentionsInRetweet	2022-01-26 06:47:30	Review now out from the @RootDevo lab in @PlantCellEnvir looking into how root traits affect below-ground ecosystem services. Here we provide insight into phenotyping &amp; genetic approaches for ecosystem service performance as well as outstanding challenges https://t.co/cYuGkOlGyv https://t.co/yMWbiy9z9Y	https://onlinelibrary.wiley.com/doi/10.1111/pce.14247	wiley.com		https://pbs.twimg.com/media/FJ_kLDGWQAAQ6xL.jpg	https://pbs.twimg.com/media/FJ_kLDGWQAAQ6xL.jpg	2022-01-26 06:47:30	2022-01-26	06:47:30	https://twitter.com/charlotterambla/status/1486229289905561601			1486229289905561601		FALSE	0		FALSE	en			FALSE	27	1486157284271173636	Twitter for iPhone	FALSE	1486157284271173636	Tweet	0	0
charlotterambla	rootdevo									No	22			MentionsInRetweet	2022-01-26 06:47:30	Review now out from the @RootDevo lab in @PlantCellEnvir looking into how root traits affect below-ground ecosystem services. Here we provide insight into phenotyping &amp; genetic approaches for ecosystem service performance as well as outstanding challenges https://t.co/cYuGkOlGyv https://t.co/yMWbiy9z9Y	https://onlinelibrary.wiley.com/doi/10.1111/pce.14247	wiley.com		https://pbs.twimg.com/media/FJ_kLDGWQAAQ6xL.jpg	https://pbs.twimg.com/media/FJ_kLDGWQAAQ6xL.jpg	2022-01-26 06:47:30	2022-01-26	06:47:30	https://twitter.com/charlotterambla/status/1486229289905561601			1486229289905561601		FALSE	0		FALSE	en			FALSE	27	1486157284271173636	Twitter for iPhone	FALSE	1486157284271173636	Tweet	0	0
gquijandriaa	iucn									No	23			Retweet	2022-02-02 16:35:37	Wetlands provide ecosystem services worth US$47 trillion per year, sustaining life and livelihoods. When we invest in wetlands, we invest in our health and future. #WorldWetlandsDay #GenerationRestoration https://t.co/r7aKcaZXaM @RamsarConv https://t.co/Bfpk4c6Qy8	https://www.worldwetlandsday.org/	worldwetlandsday.org	worldwetlandsday generationrestoration	https://pbs.twimg.com/media/FKmuMsaWYAQrX4t.jpg	https://pbs.twimg.com/media/FKmuMsaWYAQrX4t.jpg	2022-02-02 16:35:37	2022-02-02	16:35:37	https://twitter.com/gquijandriaa/status/1488914011383111680			1488914011383111680		FALSE	0		FALSE	en			FALSE	45	1488912689749532677	Twitter Web App	FALSE	1488912689749532677	Tweet	0	0
iucn_cem	iucn									No	24			Retweet	2022-02-02 16:45:22	Wetlands provide ecosystem services worth US$47 trillion per year, sustaining life and livelihoods. When we invest in wetlands, we invest in our health and future. #WorldWetlandsDay #GenerationRestoration https://t.co/r7aKcaZXaM @RamsarConv https://t.co/Bfpk4c6Qy8	https://www.worldwetlandsday.org/	worldwetlandsday.org	worldwetlandsday generationrestoration	https://pbs.twimg.com/media/FKmuMsaWYAQrX4t.jpg	https://pbs.twimg.com/media/FKmuMsaWYAQrX4t.jpg	2022-02-02 16:45:22	2022-02-02	16:45:22	https://twitter.com/iucn_cem/status/1488916462366605315			1488916462366605315		FALSE	0		FALSE	en			FALSE	45	1488912689749532677	Twitter for Android	FALSE	1488912689749532677	Tweet	0	0
ersa_org	ersa_org									No	25			Tweet	2022-01-22 12:47:46	#ERSA2022 Call for papers Check out the special session S.01 👉 Ecosystem Services Quantification and Regional Science: Addressing pitfalls Convenor: Dani Broitman https://t.co/KtbAdVxN57 https://t.co/zMNvldrgJ5	https://ersa.eventsair.com/ersa2022/special-session-themes	eventsair.com	ersa2022	https://pbs.twimg.com/media/FJtRwnuWQAg6Hdt.jpg	https://pbs.twimg.com/media/FJtRwnuWQAg6Hdt.jpg	2022-01-22 12:47:46	2022-01-22	12:47:46	https://twitter.com/ersa_org/status/1484870402346307584			1484870402346307584		FALSE	3		FALSE	en			FALSE	4		Twitter for Android	FALSE	1484870402346307584	Retweet	0	0
angelayang987	iucn									No	26			Retweet	2022-02-02 16:46:35	Wetlands provide ecosystem services worth US$47 trillion per year, sustaining life and livelihoods. When we invest in wetlands, we invest in our health and future. #WorldWetlandsDay #GenerationRestoration https://t.co/r7aKcaZXaM @RamsarConv https://t.co/Bfpk4c6Qy8	https://www.worldwetlandsday.org/	worldwetlandsday.org	worldwetlandsday generationrestoration	https://pbs.twimg.com/media/FKmuMsaWYAQrX4t.jpg	https://pbs.twimg.com/media/FKmuMsaWYAQrX4t.jpg	2022-02-02 16:46:35	2022-02-02	16:46:35	https://twitter.com/angelayang987/status/1488916771780403202			1488916771780403202		FALSE	0		FALSE	en			FALSE	45	1488912689749532677	Twitter for iPhone	FALSE	1488912689749532677	Tweet	0	0
uniworldnews	uniworldnews									No	27			Tweet	2022-01-26 08:10:03	New research programme will "empower 25 scholars &amp; 25 lecturers to conduct research on nature-based solutions that harness biodiversity and ecosystem services to reduce Rwanda’s vulnerability to climate change”- writes Alice Tembasi #AfricaEd #Research https://t.co/Qjkecyx4aT https://t.co/oWVxVUe5NQ	https://www.universityworldnews.com/post.php?story=20220117194355771&utm_source=twitter&utm_medium=social&utm_campaign=uwn-AF343	universityworldnews.com	africaed research	https://pbs.twimg.com/media/FKA4jueXsAIOAAJ.jpg	https://pbs.twimg.com/media/FKA4jueXsAIOAAJ.jpg	2022-01-26 08:10:03	2022-01-26	08:10:03	https://twitter.com/uniworldnews/status/1486250066226601986			1486250066226601986		FALSE	0		FALSE	en			FALSE	0		Buffer	FALSE	1486250066226601986	Tweet	0	0
naturepalace	iucn									No	28			Retweet	2022-02-02 16:49:40	Wetlands provide ecosystem services worth US$47 trillion per year, sustaining life and livelihoods. When we invest in wetlands, we invest in our health and future. #WorldWetlandsDay #GenerationRestoration https://t.co/r7aKcaZXaM @RamsarConv https://t.co/Bfpk4c6Qy8	https://www.worldwetlandsday.org/	worldwetlandsday.org	worldwetlandsday generationrestoration	https://pbs.twimg.com/media/FKmuMsaWYAQrX4t.jpg	https://pbs.twimg.com/media/FKmuMsaWYAQrX4t.jpg	2022-02-02 16:49:40	2022-02-02	16:49:40	https://twitter.com/naturepalace/status/1488917545386225675			1488917545386225675		FALSE	0		FALSE	en			FALSE	45	1488912689749532677	Twitter Web App	FALSE	1488912689749532677	Tweet	0	0
jyaniajay1	iucn									No	29			Retweet	2022-02-02 16:55:45	Wetlands provide ecosystem services worth US$47 trillion per year, sustaining life and livelihoods. When we invest in wetlands, we invest in our health and future. #WorldWetlandsDay #GenerationRestoration https://t.co/r7aKcaZXaM @RamsarConv https://t.co/Bfpk4c6Qy8	https://www.worldwetlandsday.org/	worldwetlandsday.org	worldwetlandsday generationrestoration	https://pbs.twimg.com/media/FKmuMsaWYAQrX4t.jpg	https://pbs.twimg.com/media/FKmuMsaWYAQrX4t.jpg	2022-02-02 16:55:45	2022-02-02	16:55:45	https://twitter.com/jyaniajay1/status/1488919077070405632			1488919077070405632		FALSE	0		FALSE	en			FALSE	45	1488912689749532677	Twitter for Android	FALSE	1488912689749532677	Tweet	0	0
pierrescemama	pierrescemama									No	30			Tweet	2022-01-26 09:06:17	We collected stakeholders' perception of marine ecosystem services. We identified two categories of ecosystems and groups of species regarding the shape of their bundles: generalists and specialists. https://t.co/b6AerB1y0r				https://pbs.twimg.com/media/FKA-nxHX0AMpL6j.jpg	https://pbs.twimg.com/media/FKA-nxHX0AMpL6j.jpg	2022-01-26 09:06:17	2022-01-26	09:06:17	https://twitter.com/pierrescemama/status/1486264216013180935			1486264216013180935	1486264211206557697	FALSE	0	467306189	FALSE	en			FALSE	0		Twitter Web App	FALSE	1486264211206557697	Tweet	0	0
pierrescemama	pierrescemama									No	31			Tweet	2022-01-26 09:06:20	French marine ecosystems and ecosystem services assessment can be found here (in french) ⬇️⬇️ Complete version: https://t.co/uEio9Rdafd Condensed version: https://t.co/LFwv37HSoT	https://archimer.ifremer.fr/doc/00600/71260/ https://dx.doi.org/10.13140/RG.2.2.13557.32488	ifremer.fr doi.org			https://pbs.twimg.com/profile_images/530029950993047552/VBl2QrMj_normal.jpeg	2022-01-26 09:06:20	2022-01-26	09:06:20	https://twitter.com/pierrescemama/status/1486264229720166400			1486264229720166400	1486264227413245952	FALSE	0	467306189	FALSE	en			FALSE	0		Twitter Web App	FALSE	1486264227413245952	Tweet	0	0
lakesimcoewatch	iucn									No	32			Retweet	2022-02-02 17:15:43	Wetlands provide ecosystem services worth US$47 trillion per year, sustaining life and livelihoods. When we invest in wetlands, we invest in our health and future. #WorldWetlandsDay #GenerationRestoration https://t.co/r7aKcaZXaM @RamsarConv https://t.co/Bfpk4c6Qy8	https://www.worldwetlandsday.org/	worldwetlandsday.org	worldwetlandsday generationrestoration	https://pbs.twimg.com/media/FKmuMsaWYAQrX4t.jpg	https://pbs.twimg.com/media/FKmuMsaWYAQrX4t.jpg	2022-02-02 17:15:43	2022-02-02	17:15:43	https://twitter.com/lakesimcoewatch/status/1488924101334888454			1488924101334888454		FALSE	0		FALSE	en			FALSE	45	1488912689749532677	Twitter Web App	FALSE	1488912689749532677	Tweet	0	0
dajal	iucn									No	33			Retweet	2022-02-02 17:51:47	Wetlands provide ecosystem services worth US$47 trillion per year, sustaining life and livelihoods. When we invest in wetlands, we invest in our health and future. #WorldWetlandsDay #GenerationRestoration https://t.co/r7aKcaZXaM @RamsarConv https://t.co/Bfpk4c6Qy8	https://www.worldwetlandsday.org/	worldwetlandsday.org	worldwetlandsday generationrestoration	https://pbs.twimg.com/media/FKmuMsaWYAQrX4t.jpg	https://pbs.twimg.com/media/FKmuMsaWYAQrX4t.jpg	2022-02-02 17:51:47	2022-02-02	17:51:47	https://twitter.com/dajal/status/1488933177632727042			1488933177632727042		FALSE	0		FALSE	en			FALSE	45	1488912689749532677	Twitter for Android	FALSE	1488912689749532677	Tweet	0	0
globalsherpa	iucn									No	34			Retweet	2022-02-02 18:07:44	Wetlands provide ecosystem services worth US$47 trillion per year, sustaining life and livelihoods. When we invest in wetlands, we invest in our health and future. #WorldWetlandsDay #GenerationRestoration https://t.co/r7aKcaZXaM @RamsarConv https://t.co/Bfpk4c6Qy8	https://www.worldwetlandsday.org/	worldwetlandsday.org	worldwetlandsday generationrestoration	https://pbs.twimg.com/media/FKmuMsaWYAQrX4t.jpg	https://pbs.twimg.com/media/FKmuMsaWYAQrX4t.jpg	2022-02-02 18:07:44	2022-02-02	18:07:44	https://twitter.com/globalsherpa/status/1488937192366002183			1488937192366002183		FALSE	0		FALSE	en			FALSE	45	1488912689749532677	Twitter for iPad	FALSE	1488912689749532677	Tweet	0	0
hemajitphukon	iucn									No	35			Retweet	2022-02-02 18:08:27	Wetlands provide ecosystem services worth US$47 trillion per year, sustaining life and livelihoods. When we invest in wetlands, we invest in our health and future. #WorldWetlandsDay #GenerationRestoration https://t.co/r7aKcaZXaM @RamsarConv https://t.co/Bfpk4c6Qy8	https://www.worldwetlandsday.org/	worldwetlandsday.org	worldwetlandsday generationrestoration	https://pbs.twimg.com/media/FKmuMsaWYAQrX4t.jpg	https://pbs.twimg.com/media/FKmuMsaWYAQrX4t.jpg	2022-02-02 18:08:27	2022-02-02	18:08:27	https://twitter.com/hemajitphukon/status/1488937372930633728			1488937372930633728		FALSE	0		FALSE	en			FALSE	45	1488912689749532677	Twitter for Android	FALSE	1488912689749532677	Tweet	0	0
jdscuba	jdscuba									No	36			Tweet	2022-01-19 10:30:55	More than just a leaf Seagrass are found globally from the tropics up to colder temperate seas, on all continents except for Antarctica Once an overlooked marine habitat, they are now considered a hugely important ecosystem for coastal seas with a range of #ecosystem services https://t.co/UHg2AJc9dn			ecosystem	https://pbs.twimg.com/media/FJdVqpdXEAETamv.jpg	https://pbs.twimg.com/media/FJdVqpdXEAETamv.jpg	2022-01-19 10:30:55	2022-01-19	10:30:55	https://twitter.com/jdscuba/status/1483748801164808192			1483748801164808192		FALSE	65		FALSE	en			FALSE	15		Twitter for iPhone	FALSE	1483748801164808192	Retweet	0	0	-5.364147,51.3726411 -2.649808,51.3726411 -2.649808,53.436587 -5.364147,53.436587	United Kingdom	GB	Wales, United Kingdom
lilaroybean1	iucn									No	37			Retweet	2022-02-02 18:18:20	Wetlands provide ecosystem services worth US$47 trillion per year, sustaining life and livelihoods. When we invest in wetlands, we invest in our health and future. #WorldWetlandsDay #GenerationRestoration https://t.co/r7aKcaZXaM @RamsarConv https://t.co/Bfpk4c6Qy8	https://www.worldwetlandsday.org/	worldwetlandsday.org	worldwetlandsday generationrestoration	https://pbs.twimg.com/media/FKmuMsaWYAQrX4t.jpg	https://pbs.twimg.com/media/FKmuMsaWYAQrX4t.jpg	2022-02-02 18:18:20	2022-02-02	18:18:20	https://twitter.com/lilaroybean1/status/1488939861809807365			1488939861809807365		FALSE	0		FALSE	en			FALSE	45	1488912689749532677	Twitter for iPhone	FALSE	1488912689749532677	Tweet	0	0
paulinegrierso1	plantcellenvir									No	38			MentionsInRetweet	2022-01-26 10:01:13	Review now out from the @RootDevo lab in @PlantCellEnvir looking into how root traits affect below-ground ecosystem services. Here we provide insight into phenotyping &amp; genetic approaches for ecosystem service performance as well as outstanding challenges https://t.co/cYuGkOlGyv https://t.co/yMWbiy9z9Y	https://onlinelibrary.wiley.com/doi/10.1111/pce.14247	wiley.com		https://pbs.twimg.com/media/FJ_kLDGWQAAQ6xL.jpg	https://pbs.twimg.com/media/FJ_kLDGWQAAQ6xL.jpg	2022-01-26 10:01:13	2022-01-26	10:01:13	https://twitter.com/paulinegrierso1/status/1486278039772479488			1486278039772479488		FALSE	0		FALSE	en			FALSE	27	1486157284271173636	Twitter Web App	FALSE	1486157284271173636	Tweet	0	0
paulinegrierso1	rootdevo									No	39			MentionsInRetweet	2022-01-26 10:01:13	Review now out from the @RootDevo lab in @PlantCellEnvir looking into how root traits affect below-ground ecosystem services. Here we provide insight into phenotyping &amp; genetic approaches for ecosystem service performance as well as outstanding challenges https://t.co/cYuGkOlGyv https://t.co/yMWbiy9z9Y	https://onlinelibrary.wiley.com/doi/10.1111/pce.14247	wiley.com		https://pbs.twimg.com/media/FJ_kLDGWQAAQ6xL.jpg	https://pbs.twimg.com/media/FJ_kLDGWQAAQ6xL.jpg	2022-01-26 10:01:13	2022-01-26	10:01:13	https://twitter.com/paulinegrierso1/status/1486278039772479488			1486278039772479488		FALSE	0		FALSE	en			FALSE	27	1486157284271173636	Twitter Web App	FALSE	1486157284271173636	Tweet	0	0
rui_fff	iucn									No	40			Retweet	2022-02-02 18:20:46	Wetlands provide ecosystem services worth US$47 trillion per year, sustaining life and livelihoods. When we invest in wetlands, we invest in our health and future. #WorldWetlandsDay #GenerationRestoration https://t.co/r7aKcaZXaM @RamsarConv https://t.co/Bfpk4c6Qy8	https://www.worldwetlandsday.org/	worldwetlandsday.org	worldwetlandsday generationrestoration	https://pbs.twimg.com/media/FKmuMsaWYAQrX4t.jpg	https://pbs.twimg.com/media/FKmuMsaWYAQrX4t.jpg	2022-02-02 18:20:46	2022-02-02	18:20:46	https://twitter.com/rui_fff/status/1488940471418241024			1488940471418241024		FALSE	0		FALSE	en			FALSE	45	1488912689749532677	Twitter for Android	FALSE	1488912689749532677	Tweet	0	0
ihazak	plantcellenvir									No	41			MentionsInRetweet	2022-01-26 10:10:34	Review now out from the @RootDevo lab in @PlantCellEnvir looking into how root traits affect below-ground ecosystem services. Here we provide insight into phenotyping &amp; genetic approaches for ecosystem service performance as well as outstanding challenges https://t.co/cYuGkOlGyv https://t.co/yMWbiy9z9Y	https://onlinelibrary.wiley.com/doi/10.1111/pce.14247	wiley.com		https://pbs.twimg.com/media/FJ_kLDGWQAAQ6xL.jpg	https://pbs.twimg.com/media/FJ_kLDGWQAAQ6xL.jpg	2022-01-26 10:10:34	2022-01-26	10:10:34	https://twitter.com/ihazak/status/1486280395599581185			1486280395599581185		FALSE	0		FALSE	en			FALSE	27	1486157284271173636	Twitter for iPhone	FALSE	1486157284271173636	Tweet	0	0
ihazak	rootdevo									No	42			MentionsInRetweet	2022-01-26 10:10:34	Review now out from the @RootDevo lab in @PlantCellEnvir looking into how root traits affect below-ground ecosystem services. Here we provide insight into phenotyping &amp; genetic approaches for ecosystem service performance as well as outstanding challenges https://t.co/cYuGkOlGyv https://t.co/yMWbiy9z9Y	https://onlinelibrary.wiley.com/doi/10.1111/pce.14247	wiley.com		https://pbs.twimg.com/media/FJ_kLDGWQAAQ6xL.jpg	https://pbs.twimg.com/media/FJ_kLDGWQAAQ6xL.jpg	2022-01-26 10:10:34	2022-01-26	10:10:34	https://twitter.com/ihazak/status/1486280395599581185			1486280395599581185		FALSE	0		FALSE	en			FALSE	27	1486157284271173636	Twitter for iPhone	FALSE	1486157284271173636	Tweet	0	0
spoam	iucn									No	43			Retweet	2022-02-02 18:22:52	Wetlands provide ecosystem services worth US$47 trillion per year, sustaining life and livelihoods. When we invest in wetlands, we invest in our health and future. #WorldWetlandsDay #GenerationRestoration https://t.co/r7aKcaZXaM @RamsarConv https://t.co/Bfpk4c6Qy8	https://www.worldwetlandsday.org/	worldwetlandsday.org	worldwetlandsday generationrestoration	https://pbs.twimg.com/media/FKmuMsaWYAQrX4t.jpg	https://pbs.twimg.com/media/FKmuMsaWYAQrX4t.jpg	2022-02-02 18:22:52	2022-02-02	18:22:52	https://twitter.com/spoam/status/1488941002832297985			1488941002832297985		FALSE	0		FALSE	en			FALSE	45	1488912689749532677	Twitter for Android	FALSE	1488912689749532677	Tweet	0	0
nadeemmirbahar	iucn									No	44			Retweet	2022-02-02 18:41:25	Wetlands provide ecosystem services worth US$47 trillion per year, sustaining life and livelihoods. When we invest in wetlands, we invest in our health and future. #WorldWetlandsDay #GenerationRestoration https://t.co/r7aKcaZXaM @RamsarConv https://t.co/Bfpk4c6Qy8	https://www.worldwetlandsday.org/	worldwetlandsday.org	worldwetlandsday generationrestoration	https://pbs.twimg.com/media/FKmuMsaWYAQrX4t.jpg	https://pbs.twimg.com/media/FKmuMsaWYAQrX4t.jpg	2022-02-02 18:41:25	2022-02-02	18:41:25	https://twitter.com/nadeemmirbahar/status/1488945668269948934			1488945668269948934		FALSE	0		FALSE	en			FALSE	45	1488912689749532677	Twitter for Android	FALSE	1488912689749532677	Tweet	0	0
kathkopke	ucd_research									No	45			MentionsInRetweet	2022-01-26 10:23:43	Great to hear from Maria del Camino Troya of @MaREIcentre on the policies and legal frameworks relevant to eco-engineering, and from Tomas Buitendijk of @UCD_Research on the environmental humanities and cultural ecosystem services to consider (w/ amazing info on N. Bull Island!) https://t.co/F8Q0jITGma				https://pbs.twimg.com/media/FKBVBMkX0AkyMtl.jpg	https://pbs.twimg.com/media/FKBVBMkX0AkyMtl.jpg	2022-01-26 10:23:43	2022-01-26	10:23:43	https://twitter.com/kathkopke/status/1486283704674758656			1486283704674758656		FALSE	0		FALSE	en			FALSE	3	1486282033370439687	Twitter for iPhone	FALSE	1486282033370439687	Tweet	0	0
kathkopke	mareicentre									No	46			MentionsInRetweet	2022-01-26 10:23:43	Great to hear from Maria del Camino Troya of @MaREIcentre on the policies and legal frameworks relevant to eco-engineering, and from Tomas Buitendijk of @UCD_Research on the environmental humanities and cultural ecosystem services to consider (w/ amazing info on N. Bull Island!) https://t.co/F8Q0jITGma				https://pbs.twimg.com/media/FKBVBMkX0AkyMtl.jpg	https://pbs.twimg.com/media/FKBVBMkX0AkyMtl.jpg	2022-01-26 10:23:43	2022-01-26	10:23:43	https://twitter.com/kathkopke/status/1486283704674758656			1486283704674758656		FALSE	0		FALSE	en			FALSE	3	1486282033370439687	Twitter for iPhone	FALSE	1486282033370439687	Tweet	0	0
dwmwikali	iucn									No	47			Retweet	2022-02-02 18:57:23	Wetlands provide ecosystem services worth US$47 trillion per year, sustaining life and livelihoods. When we invest in wetlands, we invest in our health and future. #WorldWetlandsDay #GenerationRestoration https://t.co/r7aKcaZXaM @RamsarConv https://t.co/Bfpk4c6Qy8	https://www.worldwetlandsday.org/	worldwetlandsday.org	worldwetlandsday generationrestoration	https://pbs.twimg.com/media/FKmuMsaWYAQrX4t.jpg	https://pbs.twimg.com/media/FKmuMsaWYAQrX4t.jpg	2022-02-02 18:57:23	2022-02-02	18:57:23	https://twitter.com/dwmwikali/status/1488949686572568576			1488949686572568576		FALSE	0		FALSE	en			FALSE	45	1488912689749532677	Twitter for iPhone	FALSE	1488912689749532677	Tweet	0	0
fishes_mdpi	fishes_mdpi									No	48			Tweet	2022-01-26 10:26:54	🧐New Article in #Fishes: Mapping and Assessing #CommercialFisheries Services in the Lithuanian Part of the #CuronianLagoon 🔗https://t.co/na4YHyOw9i By Edgaras Ivanauskas, et al. from Klaipeda University #ecosystemservices #fishery https://t.co/x9ePVePEyM	https://www.mdpi.com/2410-3888/7/1/19	mdpi.com	fishes commercialfisheries curonianlagoon ecosystemservices fishery	https://pbs.twimg.com/media/FKBX3a9aIAgpX69.jpg	https://pbs.twimg.com/media/FKBX3a9aIAgpX69.jpg	2022-01-26 10:26:54	2022-01-26	10:26:54	https://twitter.com/fishes_mdpi/status/1486284503828279302			1486284503828279302		FALSE	0		FALSE	en			FALSE	0		Twitter Web App	FALSE	1486284503828279302	Tweet	0	0
steph_dagata	dbarneche									No	49			Mentions	2022-01-20 19:02:51	Our new paper investigates the role of connectivity on coral reef ecosystem services https://t.co/8wgzkPcenS Last chapter but not least of Luisa Fontura 's PhD, and an amazing interdisciplinary team: @mainambui @ElizMadin @dbarneche, M.Gamoyo, O. Luiz, L.Eggertsen 1/9	https://www.science.org/doi/10.1126/science.abg4351?cookieSet=1	science.org			https://pbs.twimg.com/profile_images/613306727539318785/wwGzUbk__normal.jpg	2022-01-20 19:02:51	2022-01-20	19:02:51	https://twitter.com/steph_dagata/status/1484240020059959301			1484240020059959301		FALSE	105		FALSE	en			FALSE	44		Twitter Web App	FALSE	1484240020059959301	Retweet	0	0
eiui_dal	dbarneche									No	50			MentionsInRetweet	2022-01-26 11:13:50	Our new paper investigates the role of connectivity on coral reef ecosystem services https://t.co/8wgzkPcenS Last chapter but not least of Luisa Fontura 's PhD, and an amazing interdisciplinary team: @mainambui @ElizMadin @dbarneche, M.Gamoyo, O. Luiz, L.Eggertsen 1/9	https://www.science.org/doi/10.1126/science.abg4351#.Yemw5CwjrEQ.twitter	science.org			https://pbs.twimg.com/profile_images/882950084102545409/8zVNpZK4_normal.jpg	2022-01-26 11:13:50	2022-01-26	11:13:50	https://twitter.com/eiui_dal/status/1486296315483103234			1486296315483103234		FALSE	0		FALSE	en			FALSE	44	1484240020059959301	Twitter Web App	FALSE	1484240020059959301	Tweet	0	0
steph_dagata	elizmadin									No	51			Mentions	2022-01-20 19:02:51	Our new paper investigates the role of connectivity on coral reef ecosystem services https://t.co/8wgzkPcenS Last chapter but not least of Luisa Fontura 's PhD, and an amazing interdisciplinary team: @mainambui @ElizMadin @dbarneche, M.Gamoyo, O. Luiz, L.Eggertsen 1/9	https://www.science.org/doi/10.1126/science.abg4351?cookieSet=1	science.org			https://pbs.twimg.com/profile_images/613306727539318785/wwGzUbk__normal.jpg	2022-01-20 19:02:51	2022-01-20	19:02:51	https://twitter.com/steph_dagata/status/1484240020059959301			1484240020059959301		FALSE	105		FALSE	en			FALSE	44		Twitter Web App	FALSE	1484240020059959301	Retweet	0	0
eiui_dal	elizmadin									No	52			MentionsInRetweet	2022-01-26 11:13:50	Our new paper investigates the role of connectivity on coral reef ecosystem services https://t.co/8wgzkPcenS Last chapter but not least of Luisa Fontura 's PhD, and an amazing interdisciplinary team: @mainambui @ElizMadin @dbarneche, M.Gamoyo, O. Luiz, L.Eggertsen 1/9	https://www.science.org/doi/10.1126/science.abg4351#.Yemw5CwjrEQ.twitter	science.org			https://pbs.twimg.com/profile_images/882950084102545409/8zVNpZK4_normal.jpg	2022-01-26 11:13:50	2022-01-26	11:13:50	https://twitter.com/eiui_dal/status/1486296315483103234			1486296315483103234		FALSE	0		FALSE	en			FALSE	44	1484240020059959301	Twitter Web App	FALSE	1484240020059959301	Tweet	0	0
steph_dagata	mainambui									No	53			Mentions	2022-01-20 19:02:51	Our new paper investigates the role of connectivity on coral reef ecosystem services https://t.co/8wgzkPcenS Last chapter but not least of Luisa Fontura 's PhD, and an amazing interdisciplinary team: @mainambui @ElizMadin @dbarneche, M.Gamoyo, O. Luiz, L.Eggertsen 1/9	https://www.science.org/doi/10.1126/science.abg4351?cookieSet=1	science.org			https://pbs.twimg.com/profile_images/613306727539318785/wwGzUbk__normal.jpg	2022-01-20 19:02:51	2022-01-20	19:02:51	https://twitter.com/steph_dagata/status/1484240020059959301			1484240020059959301		FALSE	105		FALSE	en			FALSE	44		Twitter Web App	FALSE	1484240020059959301	Retweet	0	0
eiui_dal	mainambui									No	54			MentionsInRetweet	2022-01-26 11:13:50	Our new paper investigates the role of connectivity on coral reef ecosystem services https://t.co/8wgzkPcenS Last chapter but not least of Luisa Fontura 's PhD, and an amazing interdisciplinary team: @mainambui @ElizMadin @dbarneche, M.Gamoyo, O. Luiz, L.Eggertsen 1/9	https://www.science.org/doi/10.1126/science.abg4351#.Yemw5CwjrEQ.twitter	science.org			https://pbs.twimg.com/profile_images/882950084102545409/8zVNpZK4_normal.jpg	2022-01-26 11:13:50	2022-01-26	11:13:50	https://twitter.com/eiui_dal/status/1486296315483103234			1486296315483103234		FALSE	0		FALSE	en			FALSE	44	1484240020059959301	Twitter Web App	FALSE	1484240020059959301	Tweet	0	0
johnunzima	iucn									No	55			Retweet	2022-02-02 19:02:34	Wetlands provide ecosystem services worth US$47 trillion per year, sustaining life and livelihoods. When we invest in wetlands, we invest in our health and future. #WorldWetlandsDay #GenerationRestoration https://t.co/r7aKcaZXaM @RamsarConv https://t.co/Bfpk4c6Qy8	https://www.worldwetlandsday.org/	worldwetlandsday.org	worldwetlandsday generationrestoration	https://pbs.twimg.com/media/FKmuMsaWYAQrX4t.jpg	https://pbs.twimg.com/media/FKmuMsaWYAQrX4t.jpg	2022-02-02 19:02:34	2022-02-02	19:02:34	https://twitter.com/johnunzima/status/1488950992880214016			1488950992880214016		FALSE	0		FALSE	en			FALSE	45	1488912689749532677	Twitter for iPhone	FALSE	1488912689749532677	Tweet	0	0
courtney_herms	plantcellenvir									No	56			MentionsInRetweet	2022-01-26 11:16:05	Review now out from the @RootDevo lab in @PlantCellEnvir looking into how root traits affect below-ground ecosystem services. Here we provide insight into phenotyping &amp; genetic approaches for ecosystem service performance as well as outstanding challenges https://t.co/cYuGkOlGyv https://t.co/yMWbiy9z9Y	https://onlinelibrary.wiley.com/doi/10.1111/pce.14247	wiley.com		https://pbs.twimg.com/media/FJ_kLDGWQAAQ6xL.jpg	https://pbs.twimg.com/media/FJ_kLDGWQAAQ6xL.jpg	2022-01-26 11:16:05	2022-01-26	11:16:05	https://twitter.com/courtney_herms/status/1486296883643523074			1486296883643523074		FALSE	0		FALSE	en			FALSE	27	1486157284271173636	Twitter for iPhone	FALSE	1486157284271173636	Tweet	0	0
courtney_herms	rootdevo									No	57			MentionsInRetweet	2022-01-26 11:16:05	Review now out from the @RootDevo lab in @PlantCellEnvir looking into how root traits affect below-ground ecosystem services. Here we provide insight into phenotyping &amp; genetic approaches for ecosystem service performance as well as outstanding challenges https://t.co/cYuGkOlGyv https://t.co/yMWbiy9z9Y	https://onlinelibrary.wiley.com/doi/10.1111/pce.14247	wiley.com		https://pbs.twimg.com/media/FJ_kLDGWQAAQ6xL.jpg	https://pbs.twimg.com/media/FJ_kLDGWQAAQ6xL.jpg	2022-01-26 11:16:05	2022-01-26	11:16:05	https://twitter.com/courtney_herms/status/1486296883643523074			1486296883643523074		FALSE	0		FALSE	en			FALSE	27	1486157284271173636	Twitter for iPhone	FALSE	1486157284271173636	Tweet	0	0
rewildingportug	iucn									No	58			Retweet	2022-02-02 19:48:22	Wetlands provide ecosystem services worth US$47 trillion per year, sustaining life and livelihoods. When we invest in wetlands, we invest in our health and future. #WorldWetlandsDay #GenerationRestoration https://t.co/r7aKcaZXaM @RamsarConv https://t.co/Bfpk4c6Qy8	https://www.worldwetlandsday.org/	worldwetlandsday.org	worldwetlandsday generationrestoration	https://pbs.twimg.com/media/FKmuMsaWYAQrX4t.jpg	https://pbs.twimg.com/media/FKmuMsaWYAQrX4t.jpg	2022-02-02 19:48:22	2022-02-02	19:48:22	https://twitter.com/rewildingportug/status/1488962517103788037			1488962517103788037		FALSE	0		FALSE	en			FALSE	45	1488912689749532677	Twitter for Android	FALSE	1488912689749532677	Tweet	0	0
plantscinottm	plantcellenvir									No	59			MentionsInRetweet	2022-01-26 11:35:02	Review now out from the @RootDevo lab in @PlantCellEnvir looking into how root traits affect below-ground ecosystem services. Here we provide insight into phenotyping &amp; genetic approaches for ecosystem service performance as well as outstanding challenges https://t.co/cYuGkOlGyv https://t.co/yMWbiy9z9Y	https://onlinelibrary.wiley.com/doi/10.1111/pce.14247	wiley.com		https://pbs.twimg.com/media/FJ_kLDGWQAAQ6xL.jpg	https://pbs.twimg.com/media/FJ_kLDGWQAAQ6xL.jpg	2022-01-26 11:35:02	2022-01-26	11:35:02	https://twitter.com/plantscinottm/status/1486301652789436418			1486301652789436418		FALSE	0		FALSE	en			FALSE	27	1486157284271173636	Twitter Web App	FALSE	1486157284271173636	Tweet	0	0
plantscinottm	rootdevo									No	60			MentionsInRetweet	2022-01-26 11:35:02	Review now out from the @RootDevo lab in @PlantCellEnvir looking into how root traits affect below-ground ecosystem services. Here we provide insight into phenotyping &amp; genetic approaches for ecosystem service performance as well as outstanding challenges https://t.co/cYuGkOlGyv https://t.co/yMWbiy9z9Y	https://onlinelibrary.wiley.com/doi/10.1111/pce.14247	wiley.com		https://pbs.twimg.com/media/FJ_kLDGWQAAQ6xL.jpg	https://pbs.twimg.com/media/FJ_kLDGWQAAQ6xL.jpg	2022-01-26 11:35:02	2022-01-26	11:35:02	https://twitter.com/plantscinottm/status/1486301652789436418			1486301652789436418		FALSE	0		FALSE	en			FALSE	27	1486157284271173636	Twitter Web App	FALSE	1486157284271173636	Tweet	0	0
sabaloftus	iucn									No	61			Retweet	2022-02-02 20:01:37	Wetlands provide ecosystem services worth US$47 trillion per year, sustaining life and livelihoods. When we invest in wetlands, we invest in our health and future. #WorldWetlandsDay #GenerationRestoration https://t.co/r7aKcaZXaM @RamsarConv https://t.co/Bfpk4c6Qy8	https://www.worldwetlandsday.org/	worldwetlandsday.org	worldwetlandsday generationrestoration	https://pbs.twimg.com/media/FKmuMsaWYAQrX4t.jpg	https://pbs.twimg.com/media/FKmuMsaWYAQrX4t.jpg	2022-02-02 20:01:37	2022-02-02	20:01:37	https://twitter.com/sabaloftus/status/1488965853672529921			1488965853672529921		FALSE	0		FALSE	en			FALSE	45	1488912689749532677	Twitter for iPhone	FALSE	1488912689749532677	Tweet	0	0
artecologydept	ucd_research									No	62			MentionsInRetweet	2022-01-26 11:35:33	Great to hear from Maria del Camino Troya of @MaREIcentre on the policies and legal frameworks relevant to eco-engineering, and from Tomas Buitendijk of @UCD_Research on the environmental humanities and cultural ecosystem services to consider (w/ amazing info on N. Bull Island!) https://t.co/F8Q0jITGma				https://pbs.twimg.com/media/FKBVBMkX0AkyMtl.jpg	https://pbs.twimg.com/media/FKBVBMkX0AkyMtl.jpg	2022-01-26 11:35:33	2022-01-26	11:35:33	https://twitter.com/artecologydept/status/1486301781596512257			1486301781596512257		FALSE	0		FALSE	en			FALSE	3	1486282033370439687	Twitter for iPad	FALSE	1486282033370439687	Tweet	0	0
artecologydept	mareicentre									No	63			MentionsInRetweet	2022-01-26 11:35:33	Great to hear from Maria del Camino Troya of @MaREIcentre on the policies and legal frameworks relevant to eco-engineering, and from Tomas Buitendijk of @UCD_Research on the environmental humanities and cultural ecosystem services to consider (w/ amazing info on N. Bull Island!) https://t.co/F8Q0jITGma				https://pbs.twimg.com/media/FKBVBMkX0AkyMtl.jpg	https://pbs.twimg.com/media/FKBVBMkX0AkyMtl.jpg	2022-01-26 11:35:33	2022-01-26	11:35:33	https://twitter.com/artecologydept/status/1486301781596512257			1486301781596512257		FALSE	0		FALSE	en			FALSE	3	1486282033370439687	Twitter for iPad	FALSE	1486282033370439687	Tweet	0	0
lmorenowwf	iucn									No	64			Retweet	2022-02-02 20:27:38	Wetlands provide ecosystem services worth US$47 trillion per year, sustaining life and livelihoods. When we invest in wetlands, we invest in our health and future. #WorldWetlandsDay #GenerationRestoration https://t.co/r7aKcaZXaM @RamsarConv https://t.co/Bfpk4c6Qy8	https://www.worldwetlandsday.org/	worldwetlandsday.org	worldwetlandsday generationrestoration	https://pbs.twimg.com/media/FKmuMsaWYAQrX4t.jpg	https://pbs.twimg.com/media/FKmuMsaWYAQrX4t.jpg	2022-02-02 20:27:38	2022-02-02	20:27:38	https://twitter.com/lmorenowwf/status/1488972399332798467			1488972399332798467		FALSE	0		FALSE	en			FALSE	45	1488912689749532677	Twitter for Android	FALSE	1488912689749532677	Tweet	0	0
yamintadjeddine	inrae_nancy									No	65			MentionsInRetweet	2022-01-26 12:29:47	Offre de stage / Internship offer! Governance settings of PES schemes and new business models for forest ecosystem services @beta_economics @INRAE_Nancy https://t.co/pfM1NEPbLT https://t.co/RbqXAozEQo	https://beta-economics.fr/offre-de-stage-governance-settings-of-pes-schemes-and-new-business-models-for-forest-ecosystem-services/	beta-economics.fr		https://pbs.twimg.com/media/FKBydeBWUAQgu4c.jpg	https://pbs.twimg.com/media/FKBydeBWUAQgu4c.jpg	2022-01-26 12:29:47	2022-01-26	12:29:47	https://twitter.com/yamintadjeddine/status/1486315428905377796			1486315428905377796		FALSE	0		FALSE	en			FALSE	5	1486314390932668416	Twitter Web App	FALSE	1486314390932668416	Tweet	0	0
yamintadjeddine	beta_economics									No	66			MentionsInRetweet	2022-01-26 12:29:47	Offre de stage / Internship offer! Governance settings of PES schemes and new business models for forest ecosystem services @beta_economics @INRAE_Nancy https://t.co/pfM1NEPbLT https://t.co/RbqXAozEQo	https://beta-economics.fr/offre-de-stage-governance-settings-of-pes-schemes-and-new-business-models-for-forest-ecosystem-services/	beta-economics.fr		https://pbs.twimg.com/media/FKBydeBWUAQgu4c.jpg	https://pbs.twimg.com/media/FKBydeBWUAQgu4c.jpg	2022-01-26 12:29:47	2022-01-26	12:29:47	https://twitter.com/yamintadjeddine/status/1486315428905377796			1486315428905377796		FALSE	0		FALSE	en			FALSE	5	1486314390932668416	Twitter Web App	FALSE	1486314390932668416	Tweet	0	0
harmsaeijs	iucn									No	67			Retweet	2022-02-02 20:52:32	Wetlands provide ecosystem services worth US$47 trillion per year, sustaining life and livelihoods. When we invest in wetlands, we invest in our health and future. #WorldWetlandsDay #GenerationRestoration https://t.co/r7aKcaZXaM @RamsarConv https://t.co/Bfpk4c6Qy8	https://www.worldwetlandsday.org/	worldwetlandsday.org	worldwetlandsday generationrestoration	https://pbs.twimg.com/media/FKmuMsaWYAQrX4t.jpg	https://pbs.twimg.com/media/FKmuMsaWYAQrX4t.jpg	2022-02-02 20:52:32	2022-02-02	20:52:32	https://twitter.com/harmsaeijs/status/1488978664540844042			1488978664540844042		FALSE	0		FALSE	en			FALSE	45	1488912689749532677	Twitter for Android	FALSE	1488912689749532677	Tweet	0	0
grad_earth_sci	wur									No	68			Mentions	2022-01-26 12:40:22	#PhDposition Are you fascinated by nature-based flood risk management, ecosystem services and land and water management? And do you want to contribute to the restoration of ecosystems? Check out the link 👇for a PhD position @WUR in the Netherlands. https://t.co/MYXvQUYiAM	https://www.wur.nl/en/vacancy/PhD-on-nature-based-coastal-adaptation.htm	wur.nl	phdposition		https://pbs.twimg.com/profile_images/1472748318837161985/B59nnCS0_normal.jpg	2022-01-26 12:40:22	2022-01-26	12:40:22	https://twitter.com/grad_earth_sci/status/1486318094226186240			1486318094226186240		FALSE	0		FALSE	en			FALSE	0		Twitter for iPhone	FALSE	1486318094226186240	Tweet	0	0
cnrs_alsace	inrae_nancy									No	69			MentionsInRetweet	2022-01-26 12:48:17	Offre de stage / Internship offer! Governance settings of PES schemes and new business models for forest ecosystem services @beta_economics @INRAE_Nancy https://t.co/pfM1NEPbLT https://t.co/RbqXAozEQo	https://beta-economics.fr/offre-de-stage-governance-settings-of-pes-schemes-and-new-business-models-for-forest-ecosystem-services/	beta-economics.fr		https://pbs.twimg.com/media/FKBydeBWUAQgu4c.jpg	https://pbs.twimg.com/media/FKBydeBWUAQgu4c.jpg	2022-01-26 12:48:17	2022-01-26	12:48:17	https://twitter.com/cnrs_alsace/status/1486320085195182081			1486320085195182081		FALSE	0		FALSE	en			FALSE	5	1486314390932668416	Twitter Web App	FALSE	1486314390932668416	Tweet	0	0
cnrs_alsace	beta_economics									No	70			MentionsInRetweet	2022-01-26 12:48:17	Offre de stage / Internship offer! Governance settings of PES schemes and new business models for forest ecosystem services @beta_economics @INRAE_Nancy https://t.co/pfM1NEPbLT https://t.co/RbqXAozEQo	https://beta-economics.fr/offre-de-stage-governance-settings-of-pes-schemes-and-new-business-models-for-forest-ecosystem-services/	beta-economics.fr		https://pbs.twimg.com/media/FKBydeBWUAQgu4c.jpg	https://pbs.twimg.com/media/FKBydeBWUAQgu4c.jpg	2022-01-26 12:48:17	2022-01-26	12:48:17	https://twitter.com/cnrs_alsace/status/1486320085195182081			1486320085195182081		FALSE	0		FALSE	en			FALSE	5	1486314390932668416	Twitter Web App	FALSE	1486314390932668416	Tweet	0	0
nigeblue	iucn									No	71			Retweet	2022-02-02 20:54:33	Wetlands provide ecosystem services worth US$47 trillion per year, sustaining life and livelihoods. When we invest in wetlands, we invest in our health and future. #WorldWetlandsDay #GenerationRestoration https://t.co/r7aKcaZXaM @RamsarConv https://t.co/Bfpk4c6Qy8	https://www.worldwetlandsday.org/	worldwetlandsday.org	worldwetlandsday generationrestoration	https://pbs.twimg.com/media/FKmuMsaWYAQrX4t.jpg	https://pbs.twimg.com/media/FKmuMsaWYAQrX4t.jpg	2022-02-02 20:54:33	2022-02-02	20:54:33	https://twitter.com/nigeblue/status/1488979171577675778			1488979171577675778		FALSE	0		FALSE	en			FALSE	45	1488912689749532677	Twitter for Android	FALSE	1488912689749532677	Tweet	0	0
strghtforward	iucn									No	72			Retweet	2022-02-02 21:50:52	Wetlands provide ecosystem services worth US$47 trillion per year, sustaining life and livelihoods. When we invest in wetlands, we invest in our health and future. #WorldWetlandsDay #GenerationRestoration https://t.co/r7aKcaZXaM @RamsarConv https://t.co/Bfpk4c6Qy8	https://www.worldwetlandsday.org/	worldwetlandsday.org	worldwetlandsday generationrestoration	https://pbs.twimg.com/media/FKmuMsaWYAQrX4t.jpg	https://pbs.twimg.com/media/FKmuMsaWYAQrX4t.jpg	2022-02-02 21:50:52	2022-02-02	21:50:52	https://twitter.com/strghtforward/status/1488993347159142403			1488993347159142403		FALSE	0		FALSE	en			FALSE	45	1488912689749532677	Twitter for Android	FALSE	1488912689749532677	Tweet	0	0
bethancoleary	futuremares									No	73			MentionsInRetweet	2022-01-26 13:05:00	We co-organise a special session with @FutureMares at #ECSA59: Unraveling climate change- biodiversity-ecosystem services nexus in marine coastal environments (Session 19). If you work is in the same lines, feel free to submit your abstract to our session. Deadline is April 1st. https://t.co/mwlk715Jaj	https://twitter.com/ECSAssociation/status/1485955586525216770	twitter.com	ecsa59		https://pbs.twimg.com/profile_images/751046226183847936/GJkfbiQz_normal.jpg	2022-01-26 13:05:00	2022-01-26	13:05:00	https://twitter.com/bethancoleary/status/1486324292048588804			1486324292048588804		FALSE	0		TRUE	en		1485955586525216770	FALSE	3	1486315764089081859	Twitter for iPhone	FALSE	1486315764089081859	Tweet	0	0
gregorythetrue	iucn									No	74			Retweet	2022-02-02 22:31:04	Wetlands provide ecosystem services worth US$47 trillion per year, sustaining life and livelihoods. When we invest in wetlands, we invest in our health and future. #WorldWetlandsDay #GenerationRestoration https://t.co/r7aKcaZXaM @RamsarConv https://t.co/Bfpk4c6Qy8	https://www.worldwetlandsday.org/	worldwetlandsday.org	worldwetlandsday generationrestoration	https://pbs.twimg.com/media/FKmuMsaWYAQrX4t.jpg	https://pbs.twimg.com/media/FKmuMsaWYAQrX4t.jpg	2022-02-02 22:31:04	2022-02-02	22:31:04	https://twitter.com/gregorythetrue/status/1489003463287660544			1489003463287660544		FALSE	0		FALSE	en			FALSE	45	1488912689749532677	Twitter for Android	FALSE	1488912689749532677	Tweet	0	0
arcusgreatapes	iucn									No	75			Retweet	2022-02-02 22:51:42	Wetlands provide ecosystem services worth US$47 trillion per year, sustaining life and livelihoods. When we invest in wetlands, we invest in our health and future. #WorldWetlandsDay #GenerationRestoration https://t.co/r7aKcaZXaM @RamsarConv https://t.co/Bfpk4c6Qy8	https://www.worldwetlandsday.org/	worldwetlandsday.org	worldwetlandsday generationrestoration	https://pbs.twimg.com/media/FKmuMsaWYAQrX4t.jpg	https://pbs.twimg.com/media/FKmuMsaWYAQrX4t.jpg	2022-02-02 22:51:42	2022-02-02	22:51:42	https://twitter.com/arcusgreatapes/status/1489008654196129794			1489008654196129794		FALSE	0		FALSE	en			FALSE	45	1488912689749532677	TweetDeck	FALSE	1488912689749532677	Tweet	0	0
gpereze	iucn									No	76			Retweet	2022-02-02 22:52:59	Wetlands provide ecosystem services worth US$47 trillion per year, sustaining life and livelihoods. When we invest in wetlands, we invest in our health and future. #WorldWetlandsDay #GenerationRestoration https://t.co/r7aKcaZXaM @RamsarConv https://t.co/Bfpk4c6Qy8	https://www.worldwetlandsday.org/	worldwetlandsday.org	worldwetlandsday generationrestoration	https://pbs.twimg.com/media/FKmuMsaWYAQrX4t.jpg	https://pbs.twimg.com/media/FKmuMsaWYAQrX4t.jpg	2022-02-02 22:52:59	2022-02-02	22:52:59	https://twitter.com/gpereze/status/1489008977316745217			1489008977316745217		FALSE	0		FALSE	en			FALSE	45	1488912689749532677	Twitter for iPhone	FALSE	1488912689749532677	Tweet	0	0
benishii_	iucn									No	77			Retweet	2022-02-02 22:53:20	Wetlands provide ecosystem services worth US$47 trillion per year, sustaining life and livelihoods. When we invest in wetlands, we invest in our health and future. #WorldWetlandsDay #GenerationRestoration https://t.co/r7aKcaZXaM @RamsarConv https://t.co/Bfpk4c6Qy8	https://www.worldwetlandsday.org/	worldwetlandsday.org	worldwetlandsday generationrestoration	https://pbs.twimg.com/media/FKmuMsaWYAQrX4t.jpg	https://pbs.twimg.com/media/FKmuMsaWYAQrX4t.jpg	2022-02-02 22:53:20	2022-02-02	22:53:20	https://twitter.com/benishii_/status/1489009065841807365			1489009065841807365		FALSE	0		FALSE	en			FALSE	45	1488912689749532677	Twitter for Android	FALSE	1488912689749532677	Tweet	0	0
anselmonadir	iucn									No	78			Retweet	2022-02-02 23:14:28	Wetlands provide ecosystem services worth US$47 trillion per year, sustaining life and livelihoods. When we invest in wetlands, we invest in our health and future. #WorldWetlandsDay #GenerationRestoration https://t.co/r7aKcaZXaM @RamsarConv https://t.co/Bfpk4c6Qy8	https://www.worldwetlandsday.org/	worldwetlandsday.org	worldwetlandsday generationrestoration	https://pbs.twimg.com/media/FKmuMsaWYAQrX4t.jpg	https://pbs.twimg.com/media/FKmuMsaWYAQrX4t.jpg	2022-02-02 23:14:28	2022-02-02	23:14:28	https://twitter.com/anselmonadir/status/1489014384588472320			1489014384588472320		FALSE	0		FALSE	en			FALSE	45	1488912689749532677	Twitter for Android	FALSE	1488912689749532677	Tweet	0	0
oliver_moore	oliver_moore									No	79			Tweet	2022-01-26 13:42:27	It is essential to generate inclusive and participatory multi-stakeholders mechanisms so that agroecological foods and the associated ecosystem services become accessible to all without being part of a cultural or economic privilege..."					https://pbs.twimg.com/profile_images/915630908295798785/oMuTRUI4_normal.jpg	2022-01-26 13:42:27	2022-01-26	13:42:27	https://twitter.com/oliver_moore/status/1486333717853446150			1486333717853446150	1486333579089039373	FALSE	0	70369962	FALSE	en			FALSE	0		Twitter Web App	FALSE	1486333579089039373	Tweet	0	0
444heavengifts	iucn									No	80			Retweet	2022-02-02 23:27:23	Wetlands provide ecosystem services worth US$47 trillion per year, sustaining life and livelihoods. When we invest in wetlands, we invest in our health and future. #WorldWetlandsDay #GenerationRestoration https://t.co/r7aKcaZXaM @RamsarConv https://t.co/Bfpk4c6Qy8	https://www.worldwetlandsday.org/	worldwetlandsday.org	worldwetlandsday generationrestoration	https://pbs.twimg.com/media/FKmuMsaWYAQrX4t.jpg	https://pbs.twimg.com/media/FKmuMsaWYAQrX4t.jpg	2022-02-02 23:27:23	2022-02-02	23:27:23	https://twitter.com/444heavengifts/status/1489017633642934274			1489017633642934274		FALSE	0		FALSE	en			FALSE	45	1488912689749532677	Twitter for iPhone	FALSE	1488912689749532677	Tweet	0	0
renatureu	renatureu									No	81			Tweet	2022-01-26 11:42:53	What could be a governance mix that supports sustainable peri-urbanization? Do you have an answer to this? Then please feel warmly invited to register until January 28th (this Friday!) https://t.co/FZ66FVYBdA #landscapes #governance #warsaw #ecosystemservices #planning	https://www.iale2022.eu/iale-2022-symposia-theme8-U2.html	iale2022.eu	landscapes governance warsaw ecosystemservices planning		https://pbs.twimg.com/profile_images/1265564568715173889/qbBG26EV_normal.jpg	2022-01-26 11:42:53	2022-01-26	11:42:53	https://twitter.com/renatureu/status/1486303626381467649			1486303626381467649		FALSE	1		FALSE	en			FALSE	1		Twitter Web App	FALSE	1486303626381467649	Tweet	0	0
initiativekiwa	iucn									No	82			Retweet	2022-02-02 23:42:55	Wetlands provide ecosystem services worth US$47 trillion per year, sustaining life and livelihoods. When we invest in wetlands, we invest in our health and future. #WorldWetlandsDay #GenerationRestoration https://t.co/r7aKcaZXaM @RamsarConv https://t.co/Bfpk4c6Qy8	https://www.worldwetlandsday.org/	worldwetlandsday.org	worldwetlandsday generationrestoration	https://pbs.twimg.com/media/FKmuMsaWYAQrX4t.jpg	https://pbs.twimg.com/media/FKmuMsaWYAQrX4t.jpg	2022-02-02 23:42:55	2022-02-02	23:42:55	https://twitter.com/initiativekiwa/status/1489021546203021312			1489021546203021312		FALSE	0		FALSE	en			FALSE	45	1488912689749532677	Twitter Web App	FALSE	1488912689749532677	Tweet	0	0
amy_e_deacon	amy_e_deacon									No	83			Tweet	2022-01-25 18:25:14	Calling all citzens and residents of #Grenada! Please complete this survey to contribute data towards the National #Ecosystem Assessment which aims to "build a knowledge base for safeguarding essential #biodiversity &amp; ecosystem services that underpin national wellbeing" 🇬🇩 https://t.co/lkWNpwbHO2	https://twitter.com/CANARICaribbean/status/1486022739689410567	twitter.com	grenada ecosystem biodiversity		https://pbs.twimg.com/profile_images/968549112525156353/8Rli3QjC_normal.jpg	2022-01-25 18:25:14	2022-01-25	18:25:14	https://twitter.com/amy_e_deacon/status/1486042491988103173			1486042491988103173		FALSE	4		TRUE	en		1486022739689410567	FALSE	4		Twitter Web App	FALSE	1486042491988103173	Retweet	0	0
pepecorrs	iucn									No	84			Retweet	2022-02-02 23:44:46	Wetlands provide ecosystem services worth US$47 trillion per year, sustaining life and livelihoods. When we invest in wetlands, we invest in our health and future. #WorldWetlandsDay #GenerationRestoration https://t.co/r7aKcaZXaM @RamsarConv https://t.co/Bfpk4c6Qy8	https://www.worldwetlandsday.org/	worldwetlandsday.org	worldwetlandsday generationrestoration	https://pbs.twimg.com/media/FKmuMsaWYAQrX4t.jpg	https://pbs.twimg.com/media/FKmuMsaWYAQrX4t.jpg	2022-02-02 23:44:46	2022-02-02	23:44:46	https://twitter.com/pepecorrs/status/1489022009854291971			1489022009854291971		FALSE	0		FALSE	en			FALSE	45	1488912689749532677	Twitter for Android	FALSE	1488912689749532677	Tweet	0	0
cecweb	iucn									No	85			Retweet	2022-02-03 00:41:11	Wetlands provide ecosystem services worth US$47 trillion per year, sustaining life and livelihoods. When we invest in wetlands, we invest in our health and future. #WorldWetlandsDay #GenerationRestoration https://t.co/r7aKcaZXaM @RamsarConv https://t.co/Bfpk4c6Qy8	https://www.worldwetlandsday.org/	worldwetlandsday.org	worldwetlandsday generationrestoration	https://pbs.twimg.com/media/FKmuMsaWYAQrX4t.jpg	https://pbs.twimg.com/media/FKmuMsaWYAQrX4t.jpg	2022-02-03 00:41:11	2022-02-03	00:41:11	https://twitter.com/cecweb/status/1489036207363440640			1489036207363440640		FALSE	0		FALSE	en			FALSE	45	1488912689749532677	Twitter for Android	FALSE	1488912689749532677	Tweet	0	0
andytoronto	iucn									No	86			Retweet	2022-02-03 00:49:09	Wetlands provide ecosystem services worth US$47 trillion per year, sustaining life and livelihoods. When we invest in wetlands, we invest in our health and future. #WorldWetlandsDay #GenerationRestoration https://t.co/r7aKcaZXaM @RamsarConv https://t.co/Bfpk4c6Qy8	https://www.worldwetlandsday.org/	worldwetlandsday.org	worldwetlandsday generationrestoration	https://pbs.twimg.com/media/FKmuMsaWYAQrX4t.jpg	https://pbs.twimg.com/media/FKmuMsaWYAQrX4t.jpg	2022-02-03 00:49:09	2022-02-03	00:49:09	https://twitter.com/andytoronto/status/1489038214127964162			1489038214127964162		FALSE	0		FALSE	en			FALSE	45	1488912689749532677	Twitter for iPhone	FALSE	1488912689749532677	Tweet	0	0
prabhatkiran79	kiranpaudyal1									No	87			MentionsInRetweet	2022-01-26 14:15:41	Our technical paper entitled: Ecosystem Services From Bamboo Forests: Key Findings, Lessons Learnt And Call For Actions From Global Synthesis is published as a @INBARofficial Working paper. Thanks, @kiranpaudyal1 sir for leading this nice piece of work! https://t.co/KLh77SsHr6	https://www.researchgate.net/publication/358116635_INBAR_Working_Paper_Technical_Paper_Ecosystem_Services_From_Bamboo_Forests_Key_Findings_Lessons_Learnt_And_Call_For_Actions_From_Global_Synthesis	researchgate.net			https://pbs.twimg.com/profile_images/859694720783708161/XspmFfgj_normal.jpg	2022-01-26 14:15:41	2022-01-26	14:15:41	https://twitter.com/prabhatkiran79/status/1486342079865585669			1486342079865585669		FALSE	0		FALSE	en			FALSE	2	1486207687516106755	Twitter for Android	FALSE	1486207687516106755	Tweet	0	0
prabhatkiran79	inbarofficial									No	88			MentionsInRetweet	2022-01-26 14:15:41	Our technical paper entitled: Ecosystem Services From Bamboo Forests: Key Findings, Lessons Learnt And Call For Actions From Global Synthesis is published as a @INBARofficial Working paper. Thanks, @kiranpaudyal1 sir for leading this nice piece of work! https://t.co/KLh77SsHr6	https://www.researchgate.net/publication/358116635_INBAR_Working_Paper_Technical_Paper_Ecosystem_Services_From_Bamboo_Forests_Key_Findings_Lessons_Learnt_And_Call_For_Actions_From_Global_Synthesis	researchgate.net			https://pbs.twimg.com/profile_images/859694720783708161/XspmFfgj_normal.jpg	2022-01-26 14:15:41	2022-01-26	14:15:41	https://twitter.com/prabhatkiran79/status/1486342079865585669			1486342079865585669		FALSE	0		FALSE	en			FALSE	2	1486207687516106755	Twitter for Android	FALSE	1486207687516106755	Tweet	0	0
forest_ress	iucn									No	89			Retweet	2022-02-03 03:46:17	Wetlands provide ecosystem services worth US$47 trillion per year, sustaining life and livelihoods. When we invest in wetlands, we invest in our health and future. #WorldWetlandsDay #GenerationRestoration https://t.co/r7aKcaZXaM @RamsarConv https://t.co/Bfpk4c6Qy8	https://www.worldwetlandsday.org/	worldwetlandsday.org	worldwetlandsday generationrestoration	https://pbs.twimg.com/media/FKmuMsaWYAQrX4t.jpg	https://pbs.twimg.com/media/FKmuMsaWYAQrX4t.jpg	2022-02-03 03:46:17	2022-02-03	03:46:17	https://twitter.com/forest_ress/status/1489082788565647367			1489082788565647367		FALSE	0		FALSE	en			FALSE	45	1488912689749532677	Twitter Web App	FALSE	1488912689749532677	Tweet	0	0
assangombe48	assangombe48									No	90			Tweet	2022-01-26 09:43:35	Sustainable production requires stewardship of ecosystem services that in turn enhances farmer and landscape resilience. https://t.co/sVTcUUl1SK	https://twitter.com/AGRAAlliance/status/1486265326857854981	twitter.com			https://pbs.twimg.com/profile_images/378800000131022832/70d3b1ad9d9ede3887c7a43c1cb09ec5_normal.jpeg	2022-01-26 09:43:35	2022-01-26	09:43:35	https://twitter.com/assangombe48/status/1486273602278330369			1486273602278330369		FALSE	4		TRUE	en		1486265326857854981	FALSE	3		Twitter for Android	FALSE	1486273602278330369	Tweet	0	0
gwfwater	iucn									No	91			Retweet	2022-02-03 04:43:51	Wetlands provide ecosystem services worth US$47 trillion per year, sustaining life and livelihoods. When we invest in wetlands, we invest in our health and future. #WorldWetlandsDay #GenerationRestoration https://t.co/r7aKcaZXaM @RamsarConv https://t.co/Bfpk4c6Qy8	https://www.worldwetlandsday.org/	worldwetlandsday.org	worldwetlandsday generationrestoration	https://pbs.twimg.com/media/FKmuMsaWYAQrX4t.jpg	https://pbs.twimg.com/media/FKmuMsaWYAQrX4t.jpg	2022-02-03 04:43:51	2022-02-03	04:43:51	https://twitter.com/gwfwater/status/1489097274991030275			1489097274991030275		FALSE	0		FALSE	en			FALSE	45	1488912689749532677	Twitter Web App	FALSE	1488912689749532677	Tweet	0	0
sgsf_forests	sgsf_forests									No	92			Tweet	2022-01-26 00:59:02	Trees are the answer! #Wordle We all benefit from forest products and the abundant ecosystem services provided by healthy, well-managed forests. https://t.co/c1zAaJ5j6a			wordle	https://pbs.twimg.com/media/FJ_V5xEWQAUwIAJ.jpg	https://pbs.twimg.com/media/FJ_V5xEWQAUwIAJ.jpg	2022-01-26 00:59:02	2022-01-26	00:59:02	https://twitter.com/sgsf_forests/status/1486141595279896581			1486141595279896581		FALSE	7		FALSE	en			FALSE	1		Sprout Social	FALSE	1486141595279896581	Tweet	0	0
lsi_france	iucn									No	93			Retweet	2022-02-03 05:44:14	Wetlands provide ecosystem services worth US$47 trillion per year, sustaining life and livelihoods. When we invest in wetlands, we invest in our health and future. #WorldWetlandsDay #GenerationRestoration https://t.co/r7aKcaZXaM @RamsarConv https://t.co/Bfpk4c6Qy8	https://www.worldwetlandsday.org/	worldwetlandsday.org	worldwetlandsday generationrestoration	https://pbs.twimg.com/media/FKmuMsaWYAQrX4t.jpg	https://pbs.twimg.com/media/FKmuMsaWYAQrX4t.jpg	2022-02-03 05:44:14	2022-02-03	05:44:14	https://twitter.com/lsi_france/status/1489112473642971138			1489112473642971138		FALSE	0		FALSE	en			FALSE	45	1488912689749532677	Twitter for iPad	FALSE	1488912689749532677	Tweet	0	0
annie_k_n	iucn									No	94			Retweet	2022-02-03 05:55:49	Wetlands provide ecosystem services worth US$47 trillion per year, sustaining life and livelihoods. When we invest in wetlands, we invest in our health and future. #WorldWetlandsDay #GenerationRestoration https://t.co/r7aKcaZXaM @RamsarConv https://t.co/Bfpk4c6Qy8	https://www.worldwetlandsday.org/	worldwetlandsday.org	worldwetlandsday generationrestoration	https://pbs.twimg.com/media/FKmuMsaWYAQrX4t.jpg	https://pbs.twimg.com/media/FKmuMsaWYAQrX4t.jpg	2022-02-03 05:55:49	2022-02-03	05:55:49	https://twitter.com/annie_k_n/status/1489115388956889091			1489115388956889091		FALSE	0		FALSE	en			FALSE	45	1488912689749532677	Twitter for iPhone	FALSE	1488912689749532677	Tweet	0	0
akyalaa	iucn									No	95			Retweet	2022-02-03 06:07:14	Wetlands provide ecosystem services worth US$47 trillion per year, sustaining life and livelihoods. When we invest in wetlands, we invest in our health and future. #WorldWetlandsDay #GenerationRestoration https://t.co/r7aKcaZXaM @RamsarConv https://t.co/Bfpk4c6Qy8	https://www.worldwetlandsday.org/	worldwetlandsday.org	worldwetlandsday generationrestoration	https://pbs.twimg.com/media/FKmuMsaWYAQrX4t.jpg	https://pbs.twimg.com/media/FKmuMsaWYAQrX4t.jpg	2022-02-03 06:07:14	2022-02-03	06:07:14	https://twitter.com/akyalaa/status/1489118261568581635			1489118261568581635		FALSE	0		FALSE	en			FALSE	45	1488912689749532677	Twitter for Android	FALSE	1488912689749532677	Tweet	0	0
iridra_firenze	iridra_firenze									No	96			Tweet	2022-01-26 15:02:16	January 2022 ❄❄❄ Snow over the #ConstructedWetlands for the treatment of CSO (combined sewer overflow) at Capiago Intimiano! Photo courtesy of the Associazione il Gambero https://t.co/gbHWCL9mR0 #snow #cso #ecosystemservices #IRIDRA https://t.co/32s1oVYjC7	https://www.facebook.com/media/set/?set=a.1606517366091249&type=3	facebook.com	constructedwetlands snow cso ecosystemservices iridra	https://pbs.twimg.com/media/FKCW51-XMAY-kLs.jpg	https://pbs.twimg.com/media/FKCW51-XMAY-kLs.jpg	2022-01-26 15:02:16	2022-01-26	15:02:16	https://twitter.com/iridra_firenze/status/1486353802240434178			1486353802240434178		FALSE	0		FALSE	en			FALSE	0		Twitter for iPad	FALSE	1486353802240434178	Tweet	0	0
partners4action	partners4action									No	97			Tweet	2022-01-26 15:04:06	Average Urban Greenness = we all have a role to play in managing #ecosystemservices. https://t.co/ekhhAWGScn	https://twitter.com/joanna_eyquem/status/1486103561868095489	twitter.com	ecosystemservices		https://pbs.twimg.com/profile_images/955500394389450752/kI_wm_m2_normal.jpg	2022-01-26 15:04:06	2022-01-26	15:04:06	https://twitter.com/partners4action/status/1486354266604412935			1486354266604412935		FALSE	0		TRUE	en		1486103561868095489	FALSE	0		Twitter Web App	FALSE	1486354266604412935	Tweet	0	0
mlq_sukmana	plantcellenvir									No	98			MentionsInRetweet	2022-01-26 15:15:29	Review now out from the @RootDevo lab in @PlantCellEnvir looking into how root traits affect below-ground ecosystem services. Here we provide insight into phenotyping &amp; genetic approaches for ecosystem service performance as well as outstanding challenges https://t.co/cYuGkOlGyv https://t.co/yMWbiy9z9Y	https://onlinelibrary.wiley.com/doi/10.1111/pce.14247	wiley.com		https://pbs.twimg.com/media/FJ_kLDGWQAAQ6xL.jpg	https://pbs.twimg.com/media/FJ_kLDGWQAAQ6xL.jpg	2022-01-26 15:15:29	2022-01-26	15:15:29	https://twitter.com/mlq_sukmana/status/1486357128759889922			1486357128759889922		FALSE	0		FALSE	en			FALSE	27	1486157284271173636	Twitter Web App	FALSE	1486157284271173636	Tweet	0	0
mlq_sukmana	rootdevo									No	99			MentionsInRetweet	2022-01-26 15:15:29	Review now out from the @RootDevo lab in @PlantCellEnvir looking into how root traits affect below-ground ecosystem services. Here we provide insight into phenotyping &amp; genetic approaches for ecosystem service performance as well as outstanding challenges https://t.co/cYuGkOlGyv https://t.co/yMWbiy9z9Y	https://onlinelibrary.wiley.com/doi/10.1111/pce.14247	wiley.com		https://pbs.twimg.com/media/FJ_kLDGWQAAQ6xL.jpg	https://pbs.twimg.com/media/FJ_kLDGWQAAQ6xL.jpg	2022-01-26 15:15:29	2022-01-26	15:15:29	https://twitter.com/mlq_sukmana/status/1486357128759889922			1486357128759889922		FALSE	0		FALSE	en			FALSE	27	1486157284271173636	Twitter Web App	FALSE	1486157284271173636	Tweet	0	0
arnabbasak91	iucn									No	100			Retweet	2022-02-03 06:23:17	Wetlands provide ecosystem services worth US$47 trillion per year, sustaining life and livelihoods. When we invest in wetlands, we invest in our health and future. #WorldWetlandsDay #GenerationRestoration https://t.co/r7aKcaZXaM @RamsarConv https://t.co/Bfpk4c6Qy8	https://www.worldwetlandsday.org/	worldwetlandsday.org	worldwetlandsday generationrestoration	https://pbs.twimg.com/media/FKmuMsaWYAQrX4t.jpg	https://pbs.twimg.com/media/FKmuMsaWYAQrX4t.jpg	2022-02-03 06:23:17	2022-02-03	06:23:17	https://twitter.com/arnabbasak91/status/1489122298187509767			1489122298187509767		FALSE	0		FALSE	en			FALSE	45	1488912689749532677	Twitter for Android	FALSE	1488912689749532677	Tweet	0	0
warnabharana	iucn									No	101			Retweet	2022-02-03 06:41:59	Wetlands provide ecosystem services worth US$47 trillion per year, sustaining life and livelihoods. When we invest in wetlands, we invest in our health and future. #WorldWetlandsDay #GenerationRestoration https://t.co/r7aKcaZXaM @RamsarConv https://t.co/Bfpk4c6Qy8	https://www.worldwetlandsday.org/	worldwetlandsday.org	worldwetlandsday generationrestoration	https://pbs.twimg.com/media/FKmuMsaWYAQrX4t.jpg	https://pbs.twimg.com/media/FKmuMsaWYAQrX4t.jpg	2022-02-03 06:41:59	2022-02-03	06:41:59	https://twitter.com/warnabharana/status/1489127003840303106			1489127003840303106		FALSE	0		FALSE	en			FALSE	45	1488912689749532677	Twitter Web App	FALSE	1488912689749532677	Tweet	0	0
marti_march	plantcellenvir									No	102			MentionsInRetweet	2022-01-26 15:37:49	Review now out from the @RootDevo lab in @PlantCellEnvir looking into how root traits affect below-ground ecosystem services. Here we provide insight into phenotyping &amp; genetic approaches for ecosystem service performance as well as outstanding challenges https://t.co/cYuGkOlGyv https://t.co/yMWbiy9z9Y	https://onlinelibrary.wiley.com/doi/10.1111/pce.14247	wiley.com		https://pbs.twimg.com/media/FJ_kLDGWQAAQ6xL.jpg	https://pbs.twimg.com/media/FJ_kLDGWQAAQ6xL.jpg	2022-01-26 15:37:49	2022-01-26	15:37:49	https://twitter.com/marti_march/status/1486362750750183437			1486362750750183437		FALSE	0		FALSE	en			FALSE	27	1486157284271173636	Twitter for iPhone	FALSE	1486157284271173636	Tweet	0	0
marti_march	rootdevo									No	103			MentionsInRetweet	2022-01-26 15:37:49	Review now out from the @RootDevo lab in @PlantCellEnvir looking into how root traits affect below-ground ecosystem services. Here we provide insight into phenotyping &amp; genetic approaches for ecosystem service performance as well as outstanding challenges https://t.co/cYuGkOlGyv https://t.co/yMWbiy9z9Y	https://onlinelibrary.wiley.com/doi/10.1111/pce.14247	wiley.com		https://pbs.twimg.com/media/FJ_kLDGWQAAQ6xL.jpg	https://pbs.twimg.com/media/FJ_kLDGWQAAQ6xL.jpg	2022-01-26 15:37:49	2022-01-26	15:37:49	https://twitter.com/marti_march/status/1486362750750183437			1486362750750183437		FALSE	0		FALSE	en			FALSE	27	1486157284271173636	Twitter for iPhone	FALSE	1486157284271173636	Tweet	0	0
naturacharrier	iucn									No	104			Retweet	2022-02-03 07:41:36	Wetlands provide ecosystem services worth US$47 trillion per year, sustaining life and livelihoods. When we invest in wetlands, we invest in our health and future. #WorldWetlandsDay #GenerationRestoration https://t.co/r7aKcaZXaM @RamsarConv https://t.co/Bfpk4c6Qy8	https://www.worldwetlandsday.org/	worldwetlandsday.org	worldwetlandsday generationrestoration	https://pbs.twimg.com/media/FKmuMsaWYAQrX4t.jpg	https://pbs.twimg.com/media/FKmuMsaWYAQrX4t.jpg	2022-02-03 07:41:36	2022-02-03	07:41:36	https://twitter.com/naturacharrier/status/1489142008899850240			1489142008899850240		FALSE	0		FALSE	en			FALSE	45	1488912689749532677	Twitter Web App	FALSE	1488912689749532677	Tweet	0	0
unuehs	iucn									No	105			Retweet	2022-02-02 17:31:49	Wetlands provide ecosystem services worth US$47 trillion per year, sustaining life and livelihoods. When we invest in wetlands, we invest in our health and future. #WorldWetlandsDay #GenerationRestoration https://t.co/r7aKcaZXaM @RamsarConv https://t.co/Bfpk4c6Qy8	https://www.worldwetlandsday.org/	worldwetlandsday.org	worldwetlandsday generationrestoration	https://pbs.twimg.com/media/FKmuMsaWYAQrX4t.jpg	https://pbs.twimg.com/media/FKmuMsaWYAQrX4t.jpg	2022-02-02 17:31:49	2022-02-02	17:31:49	https://twitter.com/unuehs/status/1488928154395852800			1488928154395852800		FALSE	0		FALSE	en			FALSE	45	1488912689749532677	Twitter for iPhone	FALSE	1488912689749532677	Tweet	0	0
bhi_global	iucn									No	106			Retweet	2022-02-03 08:59:53	Wetlands provide ecosystem services worth US$47 trillion per year, sustaining life and livelihoods. When we invest in wetlands, we invest in our health and future. #WorldWetlandsDay #GenerationRestoration https://t.co/r7aKcaZXaM @RamsarConv https://t.co/Bfpk4c6Qy8	https://www.worldwetlandsday.org/	worldwetlandsday.org	worldwetlandsday generationrestoration	https://pbs.twimg.com/media/FKmuMsaWYAQrX4t.jpg	https://pbs.twimg.com/media/FKmuMsaWYAQrX4t.jpg	2022-02-03 08:59:53	2022-02-03	08:59:53	https://twitter.com/bhi_global/status/1489161709751349249			1489161709751349249		FALSE	0		FALSE	en			FALSE	45	1488912689749532677	Twitter Web App	FALSE	1488912689749532677	Tweet	0	0
eiui_dal	steph_dagata									No	107			Retweet	2022-01-26 11:13:50	Our new paper investigates the role of connectivity on coral reef ecosystem services https://t.co/8wgzkPcenS Last chapter but not least of Luisa Fontura 's PhD, and an amazing interdisciplinary team: @mainambui @ElizMadin @dbarneche, M.Gamoyo, O. Luiz, L.Eggertsen 1/9	https://www.science.org/doi/10.1126/science.abg4351#.Yemw5CwjrEQ.twitter	science.org			https://pbs.twimg.com/profile_images/882950084102545409/8zVNpZK4_normal.jpg	2022-01-26 11:13:50	2022-01-26	11:13:50	https://twitter.com/eiui_dal/status/1486296315483103234			1486296315483103234		FALSE	0		FALSE	en			FALSE	44	1484240020059959301	Twitter Web App	FALSE	1484240020059959301	Tweet	0	0
s0cialecologist	markmiddleton37									No	108			Replies to	2022-01-26 08:37:55	@MarkMiddleton37 Ancient woodland is an irreplaceable habitat as recognised by the government. You can't "replace" the lost soil profiles or ecosystem services by planting new trees. Please learn some basic ecology. https://t.co/HiSbDGWFNj	https://www.gov.uk/guidance/ancient-woodland-ancient-trees-and-veteran-trees-advice-for-making-planning-decisions	gov.uk			https://pbs.twimg.com/profile_images/1419671739668344836/Fi2Lr7pI_normal.jpg	2022-01-26 08:37:55	2022-01-26	08:37:55	https://twitter.com/s0cialecologist/status/1486257079056846858			1486257079056846858	1486108897178013696	FALSE	1	2684500841	FALSE	en			FALSE	0		Twitter Web App	FALSE	1486108897178013696	Tweet	0	0
s0cialecologist	evashipp5									No	109			Mentions	2022-01-26 15:55:44	@003_210 @EvaShipp5 Also that doesn't disprove my comment that compensatory tree planting cannot restore the ecosystem services or irreplaceable habitats lost after ancient woodland is felled. https://t.co/HiSbDGWFNj https://t.co/9hSl278fO5	https://www.gov.uk/guidance/ancient-woodland-ancient-trees-and-veteran-trees-advice-for-making-planning-decisions	gov.uk		https://pbs.twimg.com/media/FKCjH-hWQAEV-3s.png	https://pbs.twimg.com/media/FKCjH-hWQAEV-3s.png	2022-01-26 15:55:44	2022-01-26	15:55:44	https://twitter.com/s0cialecologist/status/1486367258121318406			1486367258121318406	1486365730887110667	FALSE	1	1409464683271180290	FALSE	en			FALSE	0		Twitter Web App	FALSE	1486365730887110667	Tweet	0	0
s0cialecologist	003_210									No	110			Replies to	2022-01-26 15:55:44	@003_210 @EvaShipp5 Also that doesn't disprove my comment that compensatory tree planting cannot restore the ecosystem services or irreplaceable habitats lost after ancient woodland is felled. https://t.co/HiSbDGWFNj https://t.co/9hSl278fO5	https://www.gov.uk/guidance/ancient-woodland-ancient-trees-and-veteran-trees-advice-for-making-planning-decisions	gov.uk		https://pbs.twimg.com/media/FKCjH-hWQAEV-3s.png	https://pbs.twimg.com/media/FKCjH-hWQAEV-3s.png	2022-01-26 15:55:44	2022-01-26	15:55:44	https://twitter.com/s0cialecologist/status/1486367258121318406			1486367258121318406	1486365730887110667	FALSE	1	1409464683271180290	FALSE	en			FALSE	0		Twitter Web App	FALSE	1486365730887110667	Tweet	0	0
waitro	waitro									No	111			Tweet	2022-01-26 16:00:43	The #HorizonEurope Call 6 focuses on #Biodiversity and #EcosystemServices in European and International relations. This funding option has a total budget of €68 million. Submission deadline: Feb 15, 2022. Find more information here: https://t.co/U0yIcoXvSl #WAITROFundingSeries https://t.co/WvNvOBwEX8	https://ec.europa.eu/info/funding-tenders/opportunities/portal/screen/opportunities/topic-details/horizon-cl6-2022-biodiv-01-08	europa.eu	horizoneurope biodiversity ecosystemservices waitrofundingseries	https://pbs.twimg.com/media/FKCkSN3XsAEdA9f.jpg	https://pbs.twimg.com/media/FKCkSN3XsAEdA9f.jpg	2022-01-26 16:00:43	2022-01-26	16:00:43	https://twitter.com/waitro/status/1486368512209788930			1486368512209788930		FALSE	1		FALSE	en			FALSE	0		Hootsuite Inc.	FALSE	1486368512209788930	Tweet	0	0
macobios	futuremares									No	112			Mentions	2022-01-26 12:31:07	We co-organise a special session with @FutureMares at #ECSA59: Unraveling climate change- biodiversity-ecosystem services nexus in marine coastal environments (Session 19). If you work is in the same lines, feel free to submit your abstract to our session. Deadline is April 1st. https://t.co/mwlk715Jaj	https://twitter.com/ECSAssociation/status/1485955586525216770	twitter.com	ecsa59		https://pbs.twimg.com/profile_images/1305538597592891392/EyQtrbjs_normal.jpg	2022-01-26 12:31:07	2022-01-26	12:31:07	https://twitter.com/macobios/status/1486315764089081859			1486315764089081859		FALSE	4		TRUE	en		1485955586525216770	FALSE	3		Twitter Web App	FALSE	1486315764089081859	Tweet	0	0
ewan_tregarot	futuremares									No	113			MentionsInRetweet	2022-01-26 16:01:03	We co-organise a special session with @FutureMares at #ECSA59: Unraveling climate change- biodiversity-ecosystem services nexus in marine coastal environments (Session 19). If you work is in the same lines, feel free to submit your abstract to our session. Deadline is April 1st. https://t.co/mwlk715Jaj	https://twitter.com/ECSAssociation/status/1485955586525216770	twitter.com	ecsa59		https://pbs.twimg.com/profile_images/1305544105775304705/Y-CFs4xq_normal.jpg	2022-01-26 16:01:03	2022-01-26	16:01:03	https://twitter.com/ewan_tregarot/status/1486368594644684804			1486368594644684804		FALSE	0		TRUE	en		1485955586525216770	FALSE	3	1486315764089081859	Twitter Web App	FALSE	1486315764089081859	Tweet	0	0
ibrodollars	ibrahimthiaw									No	114			Retweet	2022-01-28 11:58:38	5 December is #WorldSoilDay Soil delivers ecosystem services that enable life on earth. A quarter of the planet’s land is already severely degraded. Fertile soil is being lost at the rate of 24 billion tonnes a year. Our best asset is found just beneath our feet! https://t.co/QpcR8Z9UT8			worldsoilday	https://pbs.twimg.com/ext_tw_video_thumb/1467121304482586630/pu/img/8UVwqUm18oFwF3lI.jpg	https://pbs.twimg.com/ext_tw_video_thumb/1467121304482586630/pu/img/8UVwqUm18oFwF3lI.jpg	2022-01-28 11:58:38	2022-01-28	11:58:38	https://twitter.com/ibrodollars/status/1487032365306232835			1487032365306232835		FALSE	0		FALSE	en			FALSE	44	1467121862312402956	Twitter for Android	FALSE	1467121862312402956	Tweet	0	0
ajmiller4233	plantcellenvir									No	115			MentionsInRetweet	2022-01-26 02:29:57	Review now out from the @RootDevo lab in @PlantCellEnvir looking into how root traits affect below-ground ecosystem services. Here we provide insight into phenotyping &amp; genetic approaches for ecosystem service performance as well as outstanding challenges https://t.co/cYuGkOlGyv https://t.co/yMWbiy9z9Y	https://onlinelibrary.wiley.com/doi/10.1111/pce.14247	wiley.com		https://pbs.twimg.com/media/FJ_kLDGWQAAQ6xL.jpg	https://pbs.twimg.com/media/FJ_kLDGWQAAQ6xL.jpg	2022-01-26 02:29:57	2022-01-26	02:29:57	https://twitter.com/ajmiller4233/status/1486164476462313473			1486164476462313473		FALSE	0		FALSE	en			FALSE	27	1486157284271173636	Twitter for iPhone	FALSE	1486157284271173636	Tweet	0	0
ajmiller4233	rootdevo									No	116			MentionsInRetweet	2022-01-26 02:29:57	Review now out from the @RootDevo lab in @PlantCellEnvir looking into how root traits affect below-ground ecosystem services. Here we provide insight into phenotyping &amp; genetic approaches for ecosystem service performance as well as outstanding challenges https://t.co/cYuGkOlGyv https://t.co/yMWbiy9z9Y	https://onlinelibrary.wiley.com/doi/10.1111/pce.14247	wiley.com		https://pbs.twimg.com/media/FJ_kLDGWQAAQ6xL.jpg	https://pbs.twimg.com/media/FJ_kLDGWQAAQ6xL.jpg	2022-01-26 02:29:57	2022-01-26	02:29:57	https://twitter.com/ajmiller4233/status/1486164476462313473			1486164476462313473		FALSE	0		FALSE	en			FALSE	27	1486157284271173636	Twitter for iPhone	FALSE	1486157284271173636	Tweet	0	0
devendrakr_ydav	pib_india									No	117			Retweet	2022-01-27 18:48:43	Tiger conservation crucial for sustaining a plethora of ecosystem services for mankind: Union Minister @byadavbjp Delivers India’s statement at the fourth asia ministerial conference on #TigerConservation 🐯https://t.co/VkXWa3q73K https://t.co/bd83lQ4fUO	https://pib.gov.in/PressReleasePage.aspx?PRID=1791473	gov.in	tigerconservation	https://pbs.twimg.com/media/FJnq5YqUcAATqSv.jpg	https://pbs.twimg.com/media/FJnq5YqUcAATqSv.jpg	2022-01-27 18:48:43	2022-01-27	18:48:43	https://twitter.com/devendrakr_ydav/status/1486773179640999937			1486773179640999937		FALSE	0		FALSE	en			FALSE	33	1484475979321933829	Twitter for Android	FALSE	1484475979321933829	Tweet	0	0
meter	ajmiller4233									No	118			Mentions	2022-01-26 15:57:53	New review on rooting out ecosystem services in current and new crops! With @ajmiller4233 too! https://t.co/cOJR0jbjlO	https://twitter.com/marcusdgriff/status/1486157284271173636	twitter.com			https://pbs.twimg.com/profile_images/693848851984154625/PtIyYThc_normal.jpg	2022-01-26 15:57:53	2022-01-26	15:57:53	https://twitter.com/meter/status/1486367799836647424			1486367799836647424		FALSE	7		TRUE	en		1486157284271173636	FALSE	1		Twitter for iPhone	FALSE	1486367799836647424	Tweet	0	0
baxtertwi	ajmiller4233									No	119			MentionsInRetweet	2022-01-26 16:01:26	New review on rooting out ecosystem services in current and new crops! With @ajmiller4233 too! https://t.co/cOJR0jbjlO	https://twitter.com/marcusdgriff/status/1486157284271173636	twitter.com			https://pbs.twimg.com/profile_images/1290723418439024643/4Fg5fUY1_normal.jpg	2022-01-26 16:01:26	2022-01-26	16:01:26	https://twitter.com/baxtertwi/status/1486368692942352389			1486368692942352389		FALSE	0		TRUE	en		1486157284271173636	FALSE	1	1486367799836647424	TweetDeck	FALSE	1486367799836647424	Tweet	0	0
meter	plantcellenvir									No	120			MentionsInRetweet	2022-01-26 15:55:22	Review now out from the @RootDevo lab in @PlantCellEnvir looking into how root traits affect below-ground ecosystem services. Here we provide insight into phenotyping &amp; genetic approaches for ecosystem service performance as well as outstanding challenges https://t.co/cYuGkOlGyv https://t.co/yMWbiy9z9Y	https://onlinelibrary.wiley.com/doi/10.1111/pce.14247	wiley.com		https://pbs.twimg.com/media/FJ_kLDGWQAAQ6xL.jpg	https://pbs.twimg.com/media/FJ_kLDGWQAAQ6xL.jpg	2022-01-26 15:55:22	2022-01-26	15:55:22	https://twitter.com/meter/status/1486367166475685895			1486367166475685895		FALSE	0		FALSE	en			FALSE	27	1486157284271173636	Twitter for iPhone	FALSE	1486157284271173636	Tweet	0	0
meter	rootdevo									No	121			MentionsInRetweet	2022-01-26 15:55:22	Review now out from the @RootDevo lab in @PlantCellEnvir looking into how root traits affect below-ground ecosystem services. Here we provide insight into phenotyping &amp; genetic approaches for ecosystem service performance as well as outstanding challenges https://t.co/cYuGkOlGyv https://t.co/yMWbiy9z9Y	https://onlinelibrary.wiley.com/doi/10.1111/pce.14247	wiley.com		https://pbs.twimg.com/media/FJ_kLDGWQAAQ6xL.jpg	https://pbs.twimg.com/media/FJ_kLDGWQAAQ6xL.jpg	2022-01-26 15:55:22	2022-01-26	15:55:22	https://twitter.com/meter/status/1486367166475685895			1486367166475685895		FALSE	0		FALSE	en			FALSE	27	1486157284271173636	Twitter for iPhone	FALSE	1486157284271173636	Tweet	0	0
baizalla	marcusdgriff									No	122			Retweet	2022-01-26 02:38:35	Review now out from the @RootDevo lab in @PlantCellEnvir looking into how root traits affect below-ground ecosystem services. Here we provide insight into phenotyping &amp; genetic approaches for ecosystem service performance as well as outstanding challenges https://t.co/cYuGkOlGyv https://t.co/yMWbiy9z9Y	https://onlinelibrary.wiley.com/doi/10.1111/pce.14247	wiley.com		https://pbs.twimg.com/media/FJ_kLDGWQAAQ6xL.jpg	https://pbs.twimg.com/media/FJ_kLDGWQAAQ6xL.jpg	2022-01-26 02:38:35	2022-01-26	02:38:35	https://twitter.com/baizalla/status/1486166650810683393			1486166650810683393		FALSE	0		FALSE	en			FALSE	27	1486157284271173636	Twitter Web App	FALSE	1486157284271173636	Tweet	0	0
cygnusplantxray	marcusdgriff									No	123			Retweet	2022-01-26 02:52:57	Review now out from the @RootDevo lab in @PlantCellEnvir looking into how root traits affect below-ground ecosystem services. Here we provide insight into phenotyping &amp; genetic approaches for ecosystem service performance as well as outstanding challenges https://t.co/cYuGkOlGyv https://t.co/yMWbiy9z9Y	https://onlinelibrary.wiley.com/doi/10.1111/pce.14247	wiley.com		https://pbs.twimg.com/media/FJ_kLDGWQAAQ6xL.jpg	https://pbs.twimg.com/media/FJ_kLDGWQAAQ6xL.jpg	2022-01-26 02:52:57	2022-01-26	02:52:57	https://twitter.com/cygnusplantxray/status/1486170265667178496			1486170265667178496		FALSE	0		FALSE	en			FALSE	27	1486157284271173636	Twitter for Android	FALSE	1486157284271173636	Tweet	0	0
baxtertwi	plantcellenvir									No	124			MentionsInRetweet	2022-01-26 16:06:46	Review now out from the @RootDevo lab in @PlantCellEnvir looking into how root traits affect below-ground ecosystem services. Here we provide insight into phenotyping &amp; genetic approaches for ecosystem service performance as well as outstanding challenges https://t.co/cYuGkOlGyv https://t.co/yMWbiy9z9Y	https://onlinelibrary.wiley.com/doi/10.1111/pce.14247	wiley.com		https://pbs.twimg.com/media/FJ_kLDGWQAAQ6xL.jpg	https://pbs.twimg.com/media/FJ_kLDGWQAAQ6xL.jpg	2022-01-26 16:06:46	2022-01-26	16:06:46	https://twitter.com/baxtertwi/status/1486370036994527236			1486370036994527236		FALSE	0		FALSE	en			FALSE	27	1486157284271173636	TweetDeck	FALSE	1486157284271173636	Tweet	0	0
baxtertwi	rootdevo									No	125			MentionsInRetweet	2022-01-26 16:06:46	Review now out from the @RootDevo lab in @PlantCellEnvir looking into how root traits affect below-ground ecosystem services. Here we provide insight into phenotyping &amp; genetic approaches for ecosystem service performance as well as outstanding challenges https://t.co/cYuGkOlGyv https://t.co/yMWbiy9z9Y	https://onlinelibrary.wiley.com/doi/10.1111/pce.14247	wiley.com		https://pbs.twimg.com/media/FJ_kLDGWQAAQ6xL.jpg	https://pbs.twimg.com/media/FJ_kLDGWQAAQ6xL.jpg	2022-01-26 16:06:46	2022-01-26	16:06:46	https://twitter.com/baxtertwi/status/1486370036994527236			1486370036994527236		FALSE	0		FALSE	en			FALSE	27	1486157284271173636	TweetDeck	FALSE	1486157284271173636	Tweet	0	0
edherchecac	marcusdgriff									No	126			Retweet	2022-01-26 02:54:08	Review now out from the @RootDevo lab in @PlantCellEnvir looking into how root traits affect below-ground ecosystem services. Here we provide insight into phenotyping &amp; genetic approaches for ecosystem service performance as well as outstanding challenges https://t.co/cYuGkOlGyv https://t.co/yMWbiy9z9Y	https://onlinelibrary.wiley.com/doi/10.1111/pce.14247	wiley.com		https://pbs.twimg.com/media/FJ_kLDGWQAAQ6xL.jpg	https://pbs.twimg.com/media/FJ_kLDGWQAAQ6xL.jpg	2022-01-26 02:54:08	2022-01-26	02:54:08	https://twitter.com/edherchecac/status/1486170562518994949			1486170562518994949		FALSE	0		FALSE	en			FALSE	27	1486157284271173636	Twitter for Android	FALSE	1486157284271173636	Tweet	0	0
charlotterambla	marcusdgriff									No	127			Retweet	2022-01-26 06:47:30	Review now out from the @RootDevo lab in @PlantCellEnvir looking into how root traits affect below-ground ecosystem services. Here we provide insight into phenotyping &amp; genetic approaches for ecosystem service performance as well as outstanding challenges https://t.co/cYuGkOlGyv https://t.co/yMWbiy9z9Y	https://onlinelibrary.wiley.com/doi/10.1111/pce.14247	wiley.com		https://pbs.twimg.com/media/FJ_kLDGWQAAQ6xL.jpg	https://pbs.twimg.com/media/FJ_kLDGWQAAQ6xL.jpg	2022-01-26 06:47:30	2022-01-26	06:47:30	https://twitter.com/charlotterambla/status/1486229289905561601			1486229289905561601		FALSE	0		FALSE	en			FALSE	27	1486157284271173636	Twitter for iPhone	FALSE	1486157284271173636	Tweet	0	0
paulinegrierso1	marcusdgriff									No	128			Retweet	2022-01-26 10:01:13	Review now out from the @RootDevo lab in @PlantCellEnvir looking into how root traits affect below-ground ecosystem services. Here we provide insight into phenotyping &amp; genetic approaches for ecosystem service performance as well as outstanding challenges https://t.co/cYuGkOlGyv https://t.co/yMWbiy9z9Y	https://onlinelibrary.wiley.com/doi/10.1111/pce.14247	wiley.com		https://pbs.twimg.com/media/FJ_kLDGWQAAQ6xL.jpg	https://pbs.twimg.com/media/FJ_kLDGWQAAQ6xL.jpg	2022-01-26 10:01:13	2022-01-26	10:01:13	https://twitter.com/paulinegrierso1/status/1486278039772479488			1486278039772479488		FALSE	0		FALSE	en			FALSE	27	1486157284271173636	Twitter Web App	FALSE	1486157284271173636	Tweet	0	0
tmoindustries	_neilhacker									No	129			Replies to	2022-01-26 16:40:02	@_neilhacker can’t live without nature and ecosystem services - this all inextricably linked https://t.co/4lGsW3y9Uv #corebenefits	http://core-benefits.org	core-benefits.org	corebenefits		https://pbs.twimg.com/profile_images/1484248418230816770/rSbpSTm6_normal.jpg	2022-01-26 16:40:02	2022-01-26	16:40:02	https://twitter.com/tmoindustries/status/1486378407898140674			1486378407898140674	1486349481130004483	FALSE	0	1162448263406129152	FALSE	en			FALSE	0		Twitter for iPhone	FALSE	1486349481130004483	Tweet	0	0
daolan_	matthancock									No	130			Replies to	2022-01-26 17:25:19	@MattHancock This is a spot-on take; legacy financial / tech centers are in fact still critical for ecosystem services to CeFi / forthcoming CeDeFi. Britain can remain a hub for next-gen RegTech and org tech if it follows down this path; ESPECIALLY if the US cracks down.					https://pbs.twimg.com/profile_images/1460129597614436352/X0w-g2eW_normal.jpg	2022-01-26 17:25:19	2022-01-26	17:25:19	https://twitter.com/daolan_/status/1486389802664611847			1486389802664611847	1486377039892516868	FALSE	1	19825835	FALSE	en			FALSE	0		Twitter Web App	FALSE	1486377039892516868	Tweet	0	0
ecostructure_	ucd_research									No	131			Mentions	2022-01-26 10:17:05	Great to hear from Maria del Camino Troya of @MaREIcentre on the policies and legal frameworks relevant to eco-engineering, and from Tomas Buitendijk of @UCD_Research on the environmental humanities and cultural ecosystem services to consider (w/ amazing info on N. Bull Island!) https://t.co/F8Q0jITGma				https://pbs.twimg.com/media/FKBVBMkX0AkyMtl.jpg	https://pbs.twimg.com/media/FKBVBMkX0AkyMtl.jpg	2022-01-26 10:17:05	2022-01-26	10:17:05	https://twitter.com/ecostructure_/status/1486282033370439687			1486282033370439687		FALSE	13		FALSE	en			FALSE	3		Twitter Web App	FALSE	1486282033370439687	Tweet	0	0
troyamdct	ucd_research									No	132			MentionsInRetweet	2022-01-26 17:35:47	Great to hear from Maria del Camino Troya of @MaREIcentre on the policies and legal frameworks relevant to eco-engineering, and from Tomas Buitendijk of @UCD_Research on the environmental humanities and cultural ecosystem services to consider (w/ amazing info on N. Bull Island!) https://t.co/F8Q0jITGma				https://pbs.twimg.com/media/FKBVBMkX0AkyMtl.jpg	https://pbs.twimg.com/media/FKBVBMkX0AkyMtl.jpg	2022-01-26 17:35:47	2022-01-26	17:35:47	https://twitter.com/troyamdct/status/1486392435857145857			1486392435857145857		FALSE	0		FALSE	en			FALSE	3	1486282033370439687	Twitter Web App	FALSE	1486282033370439687	Tweet	0	0
ecostructure_	mareicentre									No	133			Mentions	2022-01-26 10:17:05	Great to hear from Maria del Camino Troya of @MaREIcentre on the policies and legal frameworks relevant to eco-engineering, and from Tomas Buitendijk of @UCD_Research on the environmental humanities and cultural ecosystem services to consider (w/ amazing info on N. Bull Island!) https://t.co/F8Q0jITGma				https://pbs.twimg.com/media/FKBVBMkX0AkyMtl.jpg	https://pbs.twimg.com/media/FKBVBMkX0AkyMtl.jpg	2022-01-26 10:17:05	2022-01-26	10:17:05	https://twitter.com/ecostructure_/status/1486282033370439687			1486282033370439687		FALSE	13		FALSE	en			FALSE	3		Twitter Web App	FALSE	1486282033370439687	Tweet	0	0
troyamdct	mareicentre									No	134			MentionsInRetweet	2022-01-26 17:35:47	Great to hear from Maria del Camino Troya of @MaREIcentre on the policies and legal frameworks relevant to eco-engineering, and from Tomas Buitendijk of @UCD_Research on the environmental humanities and cultural ecosystem services to consider (w/ amazing info on N. Bull Island!) https://t.co/F8Q0jITGma				https://pbs.twimg.com/media/FKBVBMkX0AkyMtl.jpg	https://pbs.twimg.com/media/FKBVBMkX0AkyMtl.jpg	2022-01-26 17:35:47	2022-01-26	17:35:47	https://twitter.com/troyamdct/status/1486392435857145857			1486392435857145857		FALSE	0		FALSE	en			FALSE	3	1486282033370439687	Twitter Web App	FALSE	1486282033370439687	Tweet	0	0
ihazak	marcusdgriff									No	135			Retweet	2022-01-26 10:10:34	Review now out from the @RootDevo lab in @PlantCellEnvir looking into how root traits affect below-ground ecosystem services. Here we provide insight into phenotyping &amp; genetic approaches for ecosystem service performance as well as outstanding challenges https://t.co/cYuGkOlGyv https://t.co/yMWbiy9z9Y	https://onlinelibrary.wiley.com/doi/10.1111/pce.14247	wiley.com		https://pbs.twimg.com/media/FJ_kLDGWQAAQ6xL.jpg	https://pbs.twimg.com/media/FJ_kLDGWQAAQ6xL.jpg	2022-01-26 10:10:34	2022-01-26	10:10:34	https://twitter.com/ihazak/status/1486280395599581185			1486280395599581185		FALSE	0		FALSE	en			FALSE	27	1486157284271173636	Twitter for iPhone	FALSE	1486157284271173636	Tweet	0	0
courtney_herms	marcusdgriff									No	136			Retweet	2022-01-26 11:16:05	Review now out from the @RootDevo lab in @PlantCellEnvir looking into how root traits affect below-ground ecosystem services. Here we provide insight into phenotyping &amp; genetic approaches for ecosystem service performance as well as outstanding challenges https://t.co/cYuGkOlGyv https://t.co/yMWbiy9z9Y	https://onlinelibrary.wiley.com/doi/10.1111/pce.14247	wiley.com		https://pbs.twimg.com/media/FJ_kLDGWQAAQ6xL.jpg	https://pbs.twimg.com/media/FJ_kLDGWQAAQ6xL.jpg	2022-01-26 11:16:05	2022-01-26	11:16:05	https://twitter.com/courtney_herms/status/1486296883643523074			1486296883643523074		FALSE	0		FALSE	en			FALSE	27	1486157284271173636	Twitter for iPhone	FALSE	1486157284271173636	Tweet	0	0
plantscinottm	marcusdgriff									No	137			Retweet	2022-01-26 11:35:02	Review now out from the @RootDevo lab in @PlantCellEnvir looking into how root traits affect below-ground ecosystem services. Here we provide insight into phenotyping &amp; genetic approaches for ecosystem service performance as well as outstanding challenges https://t.co/cYuGkOlGyv https://t.co/yMWbiy9z9Y	https://onlinelibrary.wiley.com/doi/10.1111/pce.14247	wiley.com		https://pbs.twimg.com/media/FJ_kLDGWQAAQ6xL.jpg	https://pbs.twimg.com/media/FJ_kLDGWQAAQ6xL.jpg	2022-01-26 11:35:02	2022-01-26	11:35:02	https://twitter.com/plantscinottm/status/1486301652789436418			1486301652789436418		FALSE	0		FALSE	en			FALSE	27	1486157284271173636	Twitter Web App	FALSE	1486157284271173636	Tweet	0	0
ecoservicesab	ecoservicesab									No	138			Tweet	2022-01-26 17:53:45	The importance of #ecosystemservices with Grasslands Capital X &gt; https://t.co/qAgaqnQ2I7 Western Stock Growers' Association #Alberta #Grasslands #landmanagement https://t.co/LN9uiGGZKF	https://www.grasslandcapitalx.com/home	grasslandcapitalx.com	ecosystemservices alberta grasslands landmanagement	https://pbs.twimg.com/media/FKC-ITCVcAE95YG.jpg	https://pbs.twimg.com/media/FKC-ITCVcAE95YG.jpg	2022-01-26 17:53:45	2022-01-26	17:53:45	https://twitter.com/ecoservicesab/status/1486396958038118403			1486396958038118403		FALSE	1		FALSE	en			FALSE	0		Twitter Web App	FALSE	1486396958038118403	Tweet	0	0
rodolfonobrega	rodolfonobrega									No	139			Tweet	2019-10-27 09:17:10	Now published: Ecosystem services of a functionally diverse riparian zone in the Amazon–Cerrado agricultural frontier. The preprint was updated (https://t.co/KRdjrZuRtL) with the accepted version and a link to the paper in Global Ecology and Conservation. https://t.co/kCO3zYRGzB	https://ecoevorxiv.org/85ypg	ecoevorxiv.org		https://pbs.twimg.com/media/EH39EO-X0AAsVbT.jpg	https://pbs.twimg.com/media/EH39EO-X0AAsVbT.jpg	2019-10-27 09:17:10	2019-10-27	09:17:10	https://twitter.com/rodolfonobrega/status/1188384131299844096			1188384131299844096		FALSE	25		FALSE	en			FALSE	6		Twitter Web App	FALSE	1188384131299844096	Retweet	0	0
mlq_sukmana	marcusdgriff									No	140			Retweet	2022-01-26 15:15:29	Review now out from the @RootDevo lab in @PlantCellEnvir looking into how root traits affect below-ground ecosystem services. Here we provide insight into phenotyping &amp; genetic approaches for ecosystem service performance as well as outstanding challenges https://t.co/cYuGkOlGyv https://t.co/yMWbiy9z9Y	https://onlinelibrary.wiley.com/doi/10.1111/pce.14247	wiley.com		https://pbs.twimg.com/media/FJ_kLDGWQAAQ6xL.jpg	https://pbs.twimg.com/media/FJ_kLDGWQAAQ6xL.jpg	2022-01-26 15:15:29	2022-01-26	15:15:29	https://twitter.com/mlq_sukmana/status/1486357128759889922			1486357128759889922		FALSE	0		FALSE	en			FALSE	27	1486157284271173636	Twitter Web App	FALSE	1486157284271173636	Tweet	0	0
marti_march	marcusdgriff									No	141			Retweet	2022-01-26 15:37:49	Review now out from the @RootDevo lab in @PlantCellEnvir looking into how root traits affect below-ground ecosystem services. Here we provide insight into phenotyping &amp; genetic approaches for ecosystem service performance as well as outstanding challenges https://t.co/cYuGkOlGyv https://t.co/yMWbiy9z9Y	https://onlinelibrary.wiley.com/doi/10.1111/pce.14247	wiley.com		https://pbs.twimg.com/media/FJ_kLDGWQAAQ6xL.jpg	https://pbs.twimg.com/media/FJ_kLDGWQAAQ6xL.jpg	2022-01-26 15:37:49	2022-01-26	15:37:49	https://twitter.com/marti_march/status/1486362750750183437			1486362750750183437		FALSE	0		FALSE	en			FALSE	27	1486157284271173636	Twitter for iPhone	FALSE	1486157284271173636	Tweet	0	0
patarosusana	patarosusana									No	142			Tweet	2022-01-26 18:43:51	#IUCN APAC aims to discuss the role of protected areas in conserving nature, safeguarding Africa’s wildlife, delivering vital life-supporting ecosystem services, promoting sustainable development while conserving Africa’s heritage and traditions. https://t.co/7KyK0YVJJ8	https://www.iucn.org/news/eastern-and-southern-africa/202201/government-rwanda-unveils-3-former-african-heads-state-patrons-upcoming-inaugural-africa-protected-areas-congress-apac	iucn.org	iucn		https://pbs.twimg.com/profile_images/1110585883202412544/pT_nFFIp_normal.jpg	2022-01-26 18:43:51	2022-01-26	18:43:51	https://twitter.com/patarosusana/status/1486409566472617991			1486409566472617991		FALSE	0		FALSE	en			FALSE	0		Twitter Web App	FALSE	1486409566472617991	Tweet	0	0
benjamindelory	plantcellenvir									No	143			MentionsInRetweet	2022-01-26 19:14:59	Review now out from the @RootDevo lab in @PlantCellEnvir looking into how root traits affect below-ground ecosystem services. Here we provide insight into phenotyping &amp; genetic approaches for ecosystem service performance as well as outstanding challenges https://t.co/cYuGkOlGyv https://t.co/yMWbiy9z9Y	https://onlinelibrary.wiley.com/doi/10.1111/pce.14247	wiley.com		https://pbs.twimg.com/media/FJ_kLDGWQAAQ6xL.jpg	https://pbs.twimg.com/media/FJ_kLDGWQAAQ6xL.jpg	2022-01-26 19:14:59	2022-01-26	19:14:59	https://twitter.com/benjamindelory/status/1486417400237113345			1486417400237113345		FALSE	0		FALSE	en			FALSE	27	1486157284271173636	Twitter for iPhone	FALSE	1486157284271173636	Tweet	0	0
benjamindelory	rootdevo									No	144			MentionsInRetweet	2022-01-26 19:14:59	Review now out from the @RootDevo lab in @PlantCellEnvir looking into how root traits affect below-ground ecosystem services. Here we provide insight into phenotyping &amp; genetic approaches for ecosystem service performance as well as outstanding challenges https://t.co/cYuGkOlGyv https://t.co/yMWbiy9z9Y	https://onlinelibrary.wiley.com/doi/10.1111/pce.14247	wiley.com		https://pbs.twimg.com/media/FJ_kLDGWQAAQ6xL.jpg	https://pbs.twimg.com/media/FJ_kLDGWQAAQ6xL.jpg	2022-01-26 19:14:59	2022-01-26	19:14:59	https://twitter.com/benjamindelory/status/1486417400237113345			1486417400237113345		FALSE	0		FALSE	en			FALSE	27	1486157284271173636	Twitter for iPhone	FALSE	1486157284271173636	Tweet	0	0
ajmiller4233	marcusdgriff									No	145			Retweet	2022-01-26 02:29:57	Review now out from the @RootDevo lab in @PlantCellEnvir looking into how root traits affect below-ground ecosystem services. Here we provide insight into phenotyping &amp; genetic approaches for ecosystem service performance as well as outstanding challenges https://t.co/cYuGkOlGyv https://t.co/yMWbiy9z9Y	https://onlinelibrary.wiley.com/doi/10.1111/pce.14247	wiley.com		https://pbs.twimg.com/media/FJ_kLDGWQAAQ6xL.jpg	https://pbs.twimg.com/media/FJ_kLDGWQAAQ6xL.jpg	2022-01-26 02:29:57	2022-01-26	02:29:57	https://twitter.com/ajmiller4233/status/1486164476462313473			1486164476462313473		FALSE	0		FALSE	en			FALSE	27	1486157284271173636	Twitter for iPhone	FALSE	1486157284271173636	Tweet	0	0
joshstack	energyvanguard									No	146			Replies to	2022-01-26 19:28:03	@EnergyVanguard Ecosystem Services Decline. From, https://t.co/j0BveeIcGU https://t.co/q734h9fCJS	https://archive.ipcc.ch/publications_and_data/ar4/wg2/en/ch20s20-3.html	ipcc.ch		https://pbs.twimg.com/media/FKDTou7WYAQrbSc.jpg	https://pbs.twimg.com/media/FKDTou7WYAQrbSc.jpg	2022-01-26 19:28:03	2022-01-26	19:28:03	https://twitter.com/joshstack/status/1486420690949525511			1486420690949525511	1486414585859129344	FALSE	0	87312177	FALSE	en			FALSE	0		Twitter Web App	FALSE	1486414585859129344	Tweet	0	0
tanjasuni	jaanaback									No	147			Mentions	2022-01-26 19:30:04	A great visualisation of the part ecosystems play in water and carbon cycles. These are regulatory ecosystem services that are deteriorating with the weakening condition of soils and ecosystems. @THaaranen @OjalaOlli @PanuHalme @jlehtoma @JuhanGustafsson @Nodularia @JaanaBack https://t.co/x6MNpEAQgm	https://twitter.com/NatRevEarthEnv/status/1475106625245499394	twitter.com			https://pbs.twimg.com/profile_images/595489666486247425/6b3n722P_normal.png	2022-01-26 19:30:04	2022-01-26	19:30:04	https://twitter.com/tanjasuni/status/1486421197017473031			1486421197017473031		FALSE	0		TRUE	en		1475106625245499394	FALSE	0		Twitter for Android	FALSE	1486421197017473031	Tweet	0	0
tanjasuni	nodularia									No	148			Mentions	2022-01-26 19:30:04	A great visualisation of the part ecosystems play in water and carbon cycles. These are regulatory ecosystem services that are deteriorating with the weakening condition of soils and ecosystems. @THaaranen @OjalaOlli @PanuHalme @jlehtoma @JuhanGustafsson @Nodularia @JaanaBack https://t.co/x6MNpEAQgm	https://twitter.com/NatRevEarthEnv/status/1475106625245499394	twitter.com			https://pbs.twimg.com/profile_images/595489666486247425/6b3n722P_normal.png	2022-01-26 19:30:04	2022-01-26	19:30:04	https://twitter.com/tanjasuni/status/1486421197017473031			1486421197017473031		FALSE	0		TRUE	en		1475106625245499394	FALSE	0		Twitter for Android	FALSE	1486421197017473031	Tweet	0	0
tanjasuni	juhangustafsson									No	149			Mentions	2022-01-26 19:30:04	A great visualisation of the part ecosystems play in water and carbon cycles. These are regulatory ecosystem services that are deteriorating with the weakening condition of soils and ecosystems. @THaaranen @OjalaOlli @PanuHalme @jlehtoma @JuhanGustafsson @Nodularia @JaanaBack https://t.co/x6MNpEAQgm	https://twitter.com/NatRevEarthEnv/status/1475106625245499394	twitter.com			https://pbs.twimg.com/profile_images/595489666486247425/6b3n722P_normal.png	2022-01-26 19:30:04	2022-01-26	19:30:04	https://twitter.com/tanjasuni/status/1486421197017473031			1486421197017473031		FALSE	0		TRUE	en		1475106625245499394	FALSE	0		Twitter for Android	FALSE	1486421197017473031	Tweet	0	0
tanjasuni	jlehtoma									No	150			Mentions	2022-01-26 19:30:04	A great visualisation of the part ecosystems play in water and carbon cycles. These are regulatory ecosystem services that are deteriorating with the weakening condition of soils and ecosystems. @THaaranen @OjalaOlli @PanuHalme @jlehtoma @JuhanGustafsson @Nodularia @JaanaBack https://t.co/x6MNpEAQgm	https://twitter.com/NatRevEarthEnv/status/1475106625245499394	twitter.com			https://pbs.twimg.com/profile_images/595489666486247425/6b3n722P_normal.png	2022-01-26 19:30:04	2022-01-26	19:30:04	https://twitter.com/tanjasuni/status/1486421197017473031			1486421197017473031		FALSE	0		TRUE	en		1475106625245499394	FALSE	0		Twitter for Android	FALSE	1486421197017473031	Tweet	0	0
tanjasuni	panuhalme									No	151			Mentions	2022-01-26 19:30:04	A great visualisation of the part ecosystems play in water and carbon cycles. These are regulatory ecosystem services that are deteriorating with the weakening condition of soils and ecosystems. @THaaranen @OjalaOlli @PanuHalme @jlehtoma @JuhanGustafsson @Nodularia @JaanaBack https://t.co/x6MNpEAQgm	https://twitter.com/NatRevEarthEnv/status/1475106625245499394	twitter.com			https://pbs.twimg.com/profile_images/595489666486247425/6b3n722P_normal.png	2022-01-26 19:30:04	2022-01-26	19:30:04	https://twitter.com/tanjasuni/status/1486421197017473031			1486421197017473031		FALSE	0		TRUE	en		1475106625245499394	FALSE	0		Twitter for Android	FALSE	1486421197017473031	Tweet	0	0
tanjasuni	ojalaolli									No	152			Mentions	2022-01-26 19:30:04	A great visualisation of the part ecosystems play in water and carbon cycles. These are regulatory ecosystem services that are deteriorating with the weakening condition of soils and ecosystems. @THaaranen @OjalaOlli @PanuHalme @jlehtoma @JuhanGustafsson @Nodularia @JaanaBack https://t.co/x6MNpEAQgm	https://twitter.com/NatRevEarthEnv/status/1475106625245499394	twitter.com			https://pbs.twimg.com/profile_images/595489666486247425/6b3n722P_normal.png	2022-01-26 19:30:04	2022-01-26	19:30:04	https://twitter.com/tanjasuni/status/1486421197017473031			1486421197017473031		FALSE	0		TRUE	en		1475106625245499394	FALSE	0		Twitter for Android	FALSE	1486421197017473031	Tweet	0	0
tanjasuni	thaaranen									No	153			Mentions	2022-01-26 19:30:04	A great visualisation of the part ecosystems play in water and carbon cycles. These are regulatory ecosystem services that are deteriorating with the weakening condition of soils and ecosystems. @THaaranen @OjalaOlli @PanuHalme @jlehtoma @JuhanGustafsson @Nodularia @JaanaBack https://t.co/x6MNpEAQgm	https://twitter.com/NatRevEarthEnv/status/1475106625245499394	twitter.com			https://pbs.twimg.com/profile_images/595489666486247425/6b3n722P_normal.png	2022-01-26 19:30:04	2022-01-26	19:30:04	https://twitter.com/tanjasuni/status/1486421197017473031			1486421197017473031		FALSE	0		TRUE	en		1475106625245499394	FALSE	0		Twitter for Android	FALSE	1486421197017473031	Tweet	0	0
forumdc	forumdc									No	154			Tweet	2022-01-25 11:00:00	📍 Ecosystem services, Forced migration, Empower women - these are the topics of our previous three focus sections. They give you an idea of the range of topics we cover. Curious? Find out more here. ⬇️ #journalism #development #SDGs https://t.co/ip6QhLf6lF	https://www.dandc.eu/en/article/anyone-serious-interest-our-content-can-currently-sign-free-print-subscription-0	dandc.eu	journalism development sdgs		https://pbs.twimg.com/profile_images/933652188349517824/EZBz6YWZ_normal.jpg	2022-01-25 11:00:00	2022-01-25	11:00:00	https://twitter.com/forumdc/status/1485930448387772420			1485930448387772420		FALSE	6		FALSE	en			FALSE	1		Sprinklr Publishing	FALSE	1485930448387772420	Retweet	0	0
meter	marcusdgriff									No	155			Retweet	2022-01-26 15:55:22	Review now out from the @RootDevo lab in @PlantCellEnvir looking into how root traits affect below-ground ecosystem services. Here we provide insight into phenotyping &amp; genetic approaches for ecosystem service performance as well as outstanding challenges https://t.co/cYuGkOlGyv https://t.co/yMWbiy9z9Y	https://onlinelibrary.wiley.com/doi/10.1111/pce.14247	wiley.com		https://pbs.twimg.com/media/FJ_kLDGWQAAQ6xL.jpg	https://pbs.twimg.com/media/FJ_kLDGWQAAQ6xL.jpg	2022-01-26 15:55:22	2022-01-26	15:55:22	https://twitter.com/meter/status/1486367166475685895			1486367166475685895		FALSE	0		FALSE	en			FALSE	27	1486157284271173636	Twitter for iPhone	FALSE	1486157284271173636	Tweet	0	0
europeanforest	marcpalahi									No	156			Mentions	2022-01-24 07:00:29	Hot off the press: Roadmap to develop a stress test for forest ecosystem services supply with authors from @europeanforest and from our network. #openaccess @marcuslindner_ @Marcpalahi https://t.co/MJ0F6t2sDV https://t.co/deliyJXIeY	https://linkinghub.elsevier.com/retrieve/pii/S2590332221007272	elsevier.com	openaccess	https://pbs.twimg.com/media/FJ2VdJFWQAQDCFk.png	https://pbs.twimg.com/media/FJ2VdJFWQAQDCFk.png	2022-01-24 07:00:29	2022-01-24	07:00:29	https://twitter.com/europeanforest/status/1485507783340474372			1485507783340474372		FALSE	21		FALSE	en			FALSE	8		Agorapulse app	FALSE	1485507783340474372	Retweet	0	0
resonate_forest	marcpalahi									No	157			MentionsInRetweet	2022-01-26 19:35:12	Hot off the press: Roadmap to develop a stress test for forest ecosystem services supply with authors from @europeanforest and from our network. #openaccess @marcuslindner_ @Marcpalahi https://t.co/MJ0F6t2sDV https://t.co/deliyJXIeY	https://linkinghub.elsevier.com/retrieve/pii/S2590332221007272	elsevier.com	openaccess	https://pbs.twimg.com/media/FJ2VdJFWQAQDCFk.png	https://pbs.twimg.com/media/FJ2VdJFWQAQDCFk.png	2022-01-26 19:35:12	2022-01-26	19:35:12	https://twitter.com/resonate_forest/status/1486422490956058631			1486422490956058631		FALSE	0		FALSE	en			FALSE	8	1485507783340474372	Twitter for iPhone	FALSE	1485507783340474372	Tweet	0	0
europeanforest	marcuslindner_									No	158			Mentions	2022-01-24 07:00:29	Hot off the press: Roadmap to develop a stress test for forest ecosystem services supply with authors from @europeanforest and from our network. #openaccess @marcuslindner_ @Marcpalahi https://t.co/MJ0F6t2sDV https://t.co/deliyJXIeY	https://linkinghub.elsevier.com/retrieve/pii/S2590332221007272	elsevier.com	openaccess	https://pbs.twimg.com/media/FJ2VdJFWQAQDCFk.png	https://pbs.twimg.com/media/FJ2VdJFWQAQDCFk.png	2022-01-24 07:00:29	2022-01-24	07:00:29	https://twitter.com/europeanforest/status/1485507783340474372			1485507783340474372		FALSE	21		FALSE	en			FALSE	8		Agorapulse app	FALSE	1485507783340474372	Retweet	0	0
resonate_forest	marcuslindner_									No	159			MentionsInRetweet	2022-01-26 19:35:12	Hot off the press: Roadmap to develop a stress test for forest ecosystem services supply with authors from @europeanforest and from our network. #openaccess @marcuslindner_ @Marcpalahi https://t.co/MJ0F6t2sDV https://t.co/deliyJXIeY	https://linkinghub.elsevier.com/retrieve/pii/S2590332221007272	elsevier.com	openaccess	https://pbs.twimg.com/media/FJ2VdJFWQAQDCFk.png	https://pbs.twimg.com/media/FJ2VdJFWQAQDCFk.png	2022-01-26 19:35:12	2022-01-26	19:35:12	https://twitter.com/resonate_forest/status/1486422490956058631			1486422490956058631		FALSE	0		FALSE	en			FALSE	8	1485507783340474372	Twitter for iPhone	FALSE	1485507783340474372	Tweet	0	0
resonate_forest	europeanforest									No	160			MentionsInRetweet	2022-01-26 19:35:12	Hot off the press: Roadmap to develop a stress test for forest ecosystem services supply with authors from @europeanforest and from our network. #openaccess @marcuslindner_ @Marcpalahi https://t.co/MJ0F6t2sDV https://t.co/deliyJXIeY	https://linkinghub.elsevier.com/retrieve/pii/S2590332221007272	elsevier.com	openaccess	https://pbs.twimg.com/media/FJ2VdJFWQAQDCFk.png	https://pbs.twimg.com/media/FJ2VdJFWQAQDCFk.png	2022-01-26 19:35:12	2022-01-26	19:35:12	https://twitter.com/resonate_forest/status/1486422490956058631			1486422490956058631		FALSE	0		FALSE	en			FALSE	8	1485507783340474372	Twitter for iPhone	FALSE	1485507783340474372	Tweet	0	0
baxtertwi	marcusdgriff									No	161			Retweet	2022-01-26 16:06:46	Review now out from the @RootDevo lab in @PlantCellEnvir looking into how root traits affect below-ground ecosystem services. Here we provide insight into phenotyping &amp; genetic approaches for ecosystem service performance as well as outstanding challenges https://t.co/cYuGkOlGyv https://t.co/yMWbiy9z9Y	https://onlinelibrary.wiley.com/doi/10.1111/pce.14247	wiley.com		https://pbs.twimg.com/media/FJ_kLDGWQAAQ6xL.jpg	https://pbs.twimg.com/media/FJ_kLDGWQAAQ6xL.jpg	2022-01-26 16:06:46	2022-01-26	16:06:46	https://twitter.com/baxtertwi/status/1486370036994527236			1486370036994527236		FALSE	0		FALSE	en			FALSE	27	1486157284271173636	TweetDeck	FALSE	1486157284271173636	Tweet	0	0
bhtkissor	kiranpaudyal1									No	162			Mentions	2022-01-26 05:21:39	Our technical paper entitled: Ecosystem Services From Bamboo Forests: Key Findings, Lessons Learnt And Call For Actions From Global Synthesis is published as a @INBARofficial Working paper. Thanks, @kiranpaudyal1 sir for leading this nice piece of work! https://t.co/KLh77SsHr6	https://www.researchgate.net/publication/358116635_INBAR_Working_Paper_Technical_Paper_Ecosystem_Services_From_Bamboo_Forests_Key_Findings_Lessons_Learnt_And_Call_For_Actions_From_Global_Synthesis	researchgate.net			https://pbs.twimg.com/profile_images/1397175061807837187/qDsMTb99_normal.jpg	2022-01-26 05:21:39	2022-01-26	05:21:39	https://twitter.com/bhtkissor/status/1486207687516106755			1486207687516106755		FALSE	15		FALSE	en			FALSE	2		Twitter Web App	FALSE	1486207687516106755	Tweet	0	0
bijay_eco	kiranpaudyal1									No	163			MentionsInRetweet	2022-01-26 19:43:14	Our technical paper entitled: Ecosystem Services From Bamboo Forests: Key Findings, Lessons Learnt And Call For Actions From Global Synthesis is published as a @INBARofficial Working paper. Thanks, @kiranpaudyal1 sir for leading this nice piece of work! https://t.co/KLh77SsHr6	https://www.researchgate.net/publication/358116635_INBAR_Working_Paper_Technical_Paper_Ecosystem_Services_From_Bamboo_Forests_Key_Findings_Lessons_Learnt_And_Call_For_Actions_From_Global_Synthesis	researchgate.net			https://pbs.twimg.com/profile_images/1483723903583551490/Tc-IcVrn_normal.jpg	2022-01-26 19:43:14	2022-01-26	19:43:14	https://twitter.com/bijay_eco/status/1486424510408835073			1486424510408835073		FALSE	0		FALSE	en			FALSE	2	1486207687516106755	Twitter for Android	FALSE	1486207687516106755	Tweet	0	0
bhtkissor	inbarofficial									No	164			Mentions	2022-01-26 05:21:39	Our technical paper entitled: Ecosystem Services From Bamboo Forests: Key Findings, Lessons Learnt And Call For Actions From Global Synthesis is published as a @INBARofficial Working paper. Thanks, @kiranpaudyal1 sir for leading this nice piece of work! https://t.co/KLh77SsHr6	https://www.researchgate.net/publication/358116635_INBAR_Working_Paper_Technical_Paper_Ecosystem_Services_From_Bamboo_Forests_Key_Findings_Lessons_Learnt_And_Call_For_Actions_From_Global_Synthesis	researchgate.net			https://pbs.twimg.com/profile_images/1397175061807837187/qDsMTb99_normal.jpg	2022-01-26 05:21:39	2022-01-26	05:21:39	https://twitter.com/bhtkissor/status/1486207687516106755			1486207687516106755		FALSE	15		FALSE	en			FALSE	2		Twitter Web App	FALSE	1486207687516106755	Tweet	0	0
bijay_eco	inbarofficial									No	165			MentionsInRetweet	2022-01-26 19:43:14	Our technical paper entitled: Ecosystem Services From Bamboo Forests: Key Findings, Lessons Learnt And Call For Actions From Global Synthesis is published as a @INBARofficial Working paper. Thanks, @kiranpaudyal1 sir for leading this nice piece of work! https://t.co/KLh77SsHr6	https://www.researchgate.net/publication/358116635_INBAR_Working_Paper_Technical_Paper_Ecosystem_Services_From_Bamboo_Forests_Key_Findings_Lessons_Learnt_And_Call_For_Actions_From_Global_Synthesis	researchgate.net			https://pbs.twimg.com/profile_images/1483723903583551490/Tc-IcVrn_normal.jpg	2022-01-26 19:43:14	2022-01-26	19:43:14	https://twitter.com/bijay_eco/status/1486424510408835073			1486424510408835073		FALSE	0		FALSE	en			FALSE	2	1486207687516106755	Twitter for Android	FALSE	1486207687516106755	Tweet	0	0
benjamindelory	marcusdgriff									No	166			Retweet	2022-01-26 19:14:59	Review now out from the @RootDevo lab in @PlantCellEnvir looking into how root traits affect below-ground ecosystem services. Here we provide insight into phenotyping &amp; genetic approaches for ecosystem service performance as well as outstanding challenges https://t.co/cYuGkOlGyv https://t.co/yMWbiy9z9Y	https://onlinelibrary.wiley.com/doi/10.1111/pce.14247	wiley.com		https://pbs.twimg.com/media/FJ_kLDGWQAAQ6xL.jpg	https://pbs.twimg.com/media/FJ_kLDGWQAAQ6xL.jpg	2022-01-26 19:14:59	2022-01-26	19:14:59	https://twitter.com/benjamindelory/status/1486417400237113345			1486417400237113345		FALSE	0		FALSE	en			FALSE	27	1486157284271173636	Twitter for iPhone	FALSE	1486157284271173636	Tweet	0	0
janecstout	teagascenviron									No	167			Mentions	2022-01-19 17:58:52	Amazing postdoc opportunity with @Johnfinn310 on @SOILGUARD_H2020 @TeagascEnviron working on effects of farm management and climate change on soil biodiversity and ecosystem services Closing Date: Friday, 28 Jan 2022 https://t.co/fMc5ttqcU7 https://t.co/2DxcwBK3nb	https://topjobs-teagasc.thehirelab.com/LiveJobs/JobApply/80133?source=1&externalAgency=-1	thehirelab.com		https://pbs.twimg.com/media/FJe7xHbX0AUrsqi.jpg	https://pbs.twimg.com/media/FJe7xHbX0AUrsqi.jpg	2022-01-19 17:58:52	2022-01-19	17:58:52	https://twitter.com/janecstout/status/1483861529724432392			1483861529724432392		FALSE	25		FALSE	en			FALSE	17		Twitter Web App	FALSE	1483861529724432392	Retweet	0	0
darastanley	teagascenviron									No	168			MentionsInRetweet	2022-01-26 19:52:16	Amazing postdoc opportunity with @Johnfinn310 on @SOILGUARD_H2020 @TeagascEnviron working on effects of farm management and climate change on soil biodiversity and ecosystem services Closing Date: Friday, 28 Jan 2022 https://t.co/fMc5ttqcU7 https://t.co/2DxcwBK3nb	https://topjobs-teagasc.thehirelab.com/LiveJobs/JobApply/80133?source=1&externalAgency=-1	thehirelab.com		https://pbs.twimg.com/media/FJe7xHbX0AUrsqi.jpg	https://pbs.twimg.com/media/FJe7xHbX0AUrsqi.jpg	2022-01-26 19:52:16	2022-01-26	19:52:16	https://twitter.com/darastanley/status/1486426784887410688			1486426784887410688		FALSE	0		FALSE	en			FALSE	17	1483861529724432392	Twitter for Android	FALSE	1483861529724432392	Tweet	0	0
janecstout	soilguard_h2020									No	169			Mentions	2022-01-19 17:58:52	Amazing postdoc opportunity with @Johnfinn310 on @SOILGUARD_H2020 @TeagascEnviron working on effects of farm management and climate change on soil biodiversity and ecosystem services Closing Date: Friday, 28 Jan 2022 https://t.co/fMc5ttqcU7 https://t.co/2DxcwBK3nb	https://topjobs-teagasc.thehirelab.com/LiveJobs/JobApply/80133?source=1&externalAgency=-1	thehirelab.com		https://pbs.twimg.com/media/FJe7xHbX0AUrsqi.jpg	https://pbs.twimg.com/media/FJe7xHbX0AUrsqi.jpg	2022-01-19 17:58:52	2022-01-19	17:58:52	https://twitter.com/janecstout/status/1483861529724432392			1483861529724432392		FALSE	25		FALSE	en			FALSE	17		Twitter Web App	FALSE	1483861529724432392	Retweet	0	0
darastanley	soilguard_h2020									No	170			MentionsInRetweet	2022-01-26 19:52:16	Amazing postdoc opportunity with @Johnfinn310 on @SOILGUARD_H2020 @TeagascEnviron working on effects of farm management and climate change on soil biodiversity and ecosystem services Closing Date: Friday, 28 Jan 2022 https://t.co/fMc5ttqcU7 https://t.co/2DxcwBK3nb	https://topjobs-teagasc.thehirelab.com/LiveJobs/JobApply/80133?source=1&externalAgency=-1	thehirelab.com		https://pbs.twimg.com/media/FJe7xHbX0AUrsqi.jpg	https://pbs.twimg.com/media/FJe7xHbX0AUrsqi.jpg	2022-01-26 19:52:16	2022-01-26	19:52:16	https://twitter.com/darastanley/status/1486426784887410688			1486426784887410688		FALSE	0		FALSE	en			FALSE	17	1483861529724432392	Twitter for Android	FALSE	1483861529724432392	Tweet	0	0
janecstout	johnfinn310									No	171			Mentions	2022-01-19 17:58:52	Amazing postdoc opportunity with @Johnfinn310 on @SOILGUARD_H2020 @TeagascEnviron working on effects of farm management and climate change on soil biodiversity and ecosystem services Closing Date: Friday, 28 Jan 2022 https://t.co/fMc5ttqcU7 https://t.co/2DxcwBK3nb	https://topjobs-teagasc.thehirelab.com/LiveJobs/JobApply/80133?source=1&externalAgency=-1	thehirelab.com		https://pbs.twimg.com/media/FJe7xHbX0AUrsqi.jpg	https://pbs.twimg.com/media/FJe7xHbX0AUrsqi.jpg	2022-01-19 17:58:52	2022-01-19	17:58:52	https://twitter.com/janecstout/status/1483861529724432392			1483861529724432392		FALSE	25		FALSE	en			FALSE	17		Twitter Web App	FALSE	1483861529724432392	Retweet	0	0
darastanley	johnfinn310									No	172			MentionsInRetweet	2022-01-26 19:52:16	Amazing postdoc opportunity with @Johnfinn310 on @SOILGUARD_H2020 @TeagascEnviron working on effects of farm management and climate change on soil biodiversity and ecosystem services Closing Date: Friday, 28 Jan 2022 https://t.co/fMc5ttqcU7 https://t.co/2DxcwBK3nb	https://topjobs-teagasc.thehirelab.com/LiveJobs/JobApply/80133?source=1&externalAgency=-1	thehirelab.com		https://pbs.twimg.com/media/FJe7xHbX0AUrsqi.jpg	https://pbs.twimg.com/media/FJe7xHbX0AUrsqi.jpg	2022-01-26 19:52:16	2022-01-26	19:52:16	https://twitter.com/darastanley/status/1486426784887410688			1486426784887410688		FALSE	0		FALSE	en			FALSE	17	1483861529724432392	Twitter for Android	FALSE	1483861529724432392	Tweet	0	0
michaeladippold	marcusdgriff									No	173			Retweet	2022-01-26 22:28:26	Review now out from the @RootDevo lab in @PlantCellEnvir looking into how root traits affect below-ground ecosystem services. Here we provide insight into phenotyping &amp; genetic approaches for ecosystem service performance as well as outstanding challenges https://t.co/cYuGkOlGyv https://t.co/yMWbiy9z9Y	https://onlinelibrary.wiley.com/doi/10.1111/pce.14247	wiley.com		https://pbs.twimg.com/media/FJ_kLDGWQAAQ6xL.jpg	https://pbs.twimg.com/media/FJ_kLDGWQAAQ6xL.jpg	2022-01-26 22:28:26	2022-01-26	22:28:26	https://twitter.com/michaeladippold/status/1486466083901128709			1486466083901128709		FALSE	0		FALSE	en			FALSE	27	1486157284271173636	Twitter Web App	FALSE	1486157284271173636	Tweet	0	0
andygphd	marcusdgriff									No	174			Retweet	2022-01-26 22:54:22	Review now out from the @RootDevo lab in @PlantCellEnvir looking into how root traits affect below-ground ecosystem services. Here we provide insight into phenotyping &amp; genetic approaches for ecosystem service performance as well as outstanding challenges https://t.co/cYuGkOlGyv https://t.co/yMWbiy9z9Y	https://onlinelibrary.wiley.com/doi/10.1111/pce.14247	wiley.com		https://pbs.twimg.com/media/FJ_kLDGWQAAQ6xL.jpg	https://pbs.twimg.com/media/FJ_kLDGWQAAQ6xL.jpg	2022-01-26 22:54:22	2022-01-26	22:54:22	https://twitter.com/andygphd/status/1486472609214582786			1486472609214582786		FALSE	0		FALSE	en			FALSE	27	1486157284271173636	Twitter Web App	FALSE	1486157284271173636	Tweet	0	0
agricoedu	marcusdgriff									No	175			Retweet	2022-01-26 23:12:14	Review now out from the @RootDevo lab in @PlantCellEnvir looking into how root traits affect below-ground ecosystem services. Here we provide insight into phenotyping &amp; genetic approaches for ecosystem service performance as well as outstanding challenges https://t.co/cYuGkOlGyv https://t.co/yMWbiy9z9Y	https://onlinelibrary.wiley.com/doi/10.1111/pce.14247	wiley.com		https://pbs.twimg.com/media/FJ_kLDGWQAAQ6xL.jpg	https://pbs.twimg.com/media/FJ_kLDGWQAAQ6xL.jpg	2022-01-26 23:12:14	2022-01-26	23:12:14	https://twitter.com/agricoedu/status/1486477108473909257			1486477108473909257		FALSE	0		FALSE	en			FALSE	27	1486157284271173636	Twitter Web App	FALSE	1486157284271173636	Tweet	0	0
fbertrand_	adaptationfund									No	176			MentionsInRetweet	2022-01-26 19:57:44	Today, the @UNDP-@adaptationfund Coral Restoration project held its 2nd Project Steering Committee in Seychelles. Stakeholders &amp; activity partners from #Mauritius🇲🇺 &amp; #Seychelles🇸🇨 were present to discuss key project components. More on the project👇 https://t.co/VgHdx9nkBt https://t.co/jqXBr1RM1a	https://www.mu.undp.org/content/mauritius_and_seychelles/en/home/projects/restoring-marine-ecosystem-services-by-rehabilitating-coral-reef.html	undp.org	mauritius seychelles	https://pbs.twimg.com/media/FF66-o-WYAoyL9w.jpg	https://pbs.twimg.com/media/FF66-o-WYAoyL9w.jpg	2022-01-26 19:57:44	2022-01-26	19:57:44	https://twitter.com/fbertrand_/status/1486428161361514504			1486428161361514504		FALSE	0		FALSE	en			FALSE	11	1467816381081075717	Twitter for iPhone	FALSE	1467816381081075717	Tweet	0	0
fbertrand_	undp									No	177			MentionsInRetweet	2022-01-26 19:57:44	Today, the @UNDP-@adaptationfund Coral Restoration project held its 2nd Project Steering Committee in Seychelles. Stakeholders &amp; activity partners from #Mauritius🇲🇺 &amp; #Seychelles🇸🇨 were present to discuss key project components. More on the project👇 https://t.co/VgHdx9nkBt https://t.co/jqXBr1RM1a	https://www.mu.undp.org/content/mauritius_and_seychelles/en/home/projects/restoring-marine-ecosystem-services-by-rehabilitating-coral-reef.html	undp.org	mauritius seychelles	https://pbs.twimg.com/media/FF66-o-WYAoyL9w.jpg	https://pbs.twimg.com/media/FF66-o-WYAoyL9w.jpg	2022-01-26 19:57:44	2022-01-26	19:57:44	https://twitter.com/fbertrand_/status/1486428161361514504			1486428161361514504		FALSE	0		FALSE	en			FALSE	11	1467816381081075717	Twitter for iPhone	FALSE	1467816381081075717	Tweet	0	0
eusunhan	marcusdgriff									No	178			Retweet	2022-01-27 00:11:20	Review now out from the @RootDevo lab in @PlantCellEnvir looking into how root traits affect below-ground ecosystem services. Here we provide insight into phenotyping &amp; genetic approaches for ecosystem service performance as well as outstanding challenges https://t.co/cYuGkOlGyv https://t.co/yMWbiy9z9Y	https://onlinelibrary.wiley.com/doi/10.1111/pce.14247	wiley.com		https://pbs.twimg.com/media/FJ_kLDGWQAAQ6xL.jpg	https://pbs.twimg.com/media/FJ_kLDGWQAAQ6xL.jpg	2022-01-27 00:11:20	2022-01-27	00:11:20	https://twitter.com/eusunhan/status/1486491980343373826			1486491980343373826		FALSE	0		FALSE	en			FALSE	27	1486157284271173636	Twitter for iPhone	FALSE	1486157284271173636	Tweet	0	0
ncatalangarcia	nibio_no									No	179			MentionsInRetweet	2022-01-26 19:59:59	Do you live in or are you from a country bordering the Baltic Sea? Help support citizen science by taking a survey by the Norwegian @NIBIO_no institute about freshwater pearl mussels and salmonid fish! https://t.co/eQRnemDy3R	https://www.nibio.no/en/projects/salmus--salmonid-fish-and-freshwater-pearl-mussel--ecosystem-services-and-biodiversity-in-the-green-belt-of-fennoscandia/investigating-social-cultural-and-ecological-benefits-of-freshwater-pearl-mussels-and-salmonid-fishes-in-rivers	nibio.no			https://pbs.twimg.com/profile_images/1225561696753741824/ze6pdscz_normal.png	2022-01-26 19:59:59	2022-01-26	19:59:59	https://twitter.com/ncatalangarcia/status/1486428725432537093			1486428725432537093		FALSE	0		FALSE	en			FALSE	7	1486317189141573635	Twitter for iPhone	FALSE	1486317189141573635	Tweet	0	0
crop_physiology	marcusdgriff									No	180			Retweet	2022-01-27 01:21:56	Review now out from the @RootDevo lab in @PlantCellEnvir looking into how root traits affect below-ground ecosystem services. Here we provide insight into phenotyping &amp; genetic approaches for ecosystem service performance as well as outstanding challenges https://t.co/cYuGkOlGyv https://t.co/yMWbiy9z9Y	https://onlinelibrary.wiley.com/doi/10.1111/pce.14247	wiley.com		https://pbs.twimg.com/media/FJ_kLDGWQAAQ6xL.jpg	https://pbs.twimg.com/media/FJ_kLDGWQAAQ6xL.jpg	2022-01-27 01:21:56	2022-01-27	01:21:56	https://twitter.com/crop_physiology/status/1486509747486412804			1486509747486412804		FALSE	0		FALSE	en			FALSE	27	1486157284271173636	Twitter Web App	FALSE	1486157284271173636	Tweet	0	0
qingzhouzhao	marcusdgriff									No	181			Retweet	2022-01-27 01:57:36	Review now out from the @RootDevo lab in @PlantCellEnvir looking into how root traits affect below-ground ecosystem services. Here we provide insight into phenotyping &amp; genetic approaches for ecosystem service performance as well as outstanding challenges https://t.co/cYuGkOlGyv https://t.co/yMWbiy9z9Y	https://onlinelibrary.wiley.com/doi/10.1111/pce.14247	wiley.com		https://pbs.twimg.com/media/FJ_kLDGWQAAQ6xL.jpg	https://pbs.twimg.com/media/FJ_kLDGWQAAQ6xL.jpg	2022-01-27 01:57:36	2022-01-27	01:57:36	https://twitter.com/qingzhouzhao/status/1486518724861460487			1486518724861460487		FALSE	0		FALSE	en			FALSE	27	1486157284271173636	Twitter for Android	FALSE	1486157284271173636	Tweet	0	0
kelleydior	marcusdgriff									No	182			Retweet	2022-01-27 03:08:46	Review now out from the @RootDevo lab in @PlantCellEnvir looking into how root traits affect below-ground ecosystem services. Here we provide insight into phenotyping &amp; genetic approaches for ecosystem service performance as well as outstanding challenges https://t.co/cYuGkOlGyv https://t.co/yMWbiy9z9Y	https://onlinelibrary.wiley.com/doi/10.1111/pce.14247	wiley.com		https://pbs.twimg.com/media/FJ_kLDGWQAAQ6xL.jpg	https://pbs.twimg.com/media/FJ_kLDGWQAAQ6xL.jpg	2022-01-27 03:08:46	2022-01-27	03:08:46	https://twitter.com/kelleydior/status/1486536635147866112			1486536635147866112		FALSE	0		FALSE	en			FALSE	27	1486157284271173636	Twitter for iPhone	FALSE	1486157284271173636	Tweet	0	0
grizzlycorps	themcconnellfdn									No	183			Mentions	2022-01-26 20:13:50	Fellow Dunbar reflects on his time at @themcconnellfdn supporting soil health on rangelands: "Through natural soil amendments, managed grazing, and prescribed fire, we’ve managed to create and conserve an invaluable ecosystem services and biodiversity." https://t.co/W3JPhlVz81	https://www.grizzlycorps.org/post/appreciating-soil-health	grizzlycorps.org			https://pbs.twimg.com/profile_images/1316111824568283136/PXW9uHIa_normal.jpg	2022-01-26 20:13:50	2022-01-26	20:13:50	https://twitter.com/grizzlycorps/status/1486432212027265024			1486432212027265024		FALSE	0		FALSE	en			FALSE	0		Twitter Web App	FALSE	1486432212027265024	Tweet	0	0
localecologist	nyccouncil									No	184			Mentions	2022-01-26 20:30:33	@NY4P @voteshekar @NYCCouncil ^ biodiversity, public health, and many other ecosystem services.					https://pbs.twimg.com/profile_images/1479186120076410885/8Jc_KQ-Q_normal.jpg	2022-01-26 20:30:33	2022-01-26	20:30:33	https://twitter.com/localecologist/status/1486436417182089219			1486436417182089219	1485983812098088969	FALSE	2	26538972	FALSE	en			FALSE	0		Twitter for iPhone	FALSE	1485983812098088969	Tweet	0	0
localecologist	voteshekar									No	185			Mentions	2022-01-26 20:30:33	@NY4P @voteshekar @NYCCouncil ^ biodiversity, public health, and many other ecosystem services.					https://pbs.twimg.com/profile_images/1479186120076410885/8Jc_KQ-Q_normal.jpg	2022-01-26 20:30:33	2022-01-26	20:30:33	https://twitter.com/localecologist/status/1486436417182089219			1486436417182089219	1485983812098088969	FALSE	2	26538972	FALSE	en			FALSE	0		Twitter for iPhone	FALSE	1485983812098088969	Tweet	0	0
localecologist	ny4p									No	186			Replies to	2022-01-26 20:30:33	@NY4P @voteshekar @NYCCouncil ^ biodiversity, public health, and many other ecosystem services.					https://pbs.twimg.com/profile_images/1479186120076410885/8Jc_KQ-Q_normal.jpg	2022-01-26 20:30:33	2022-01-26	20:30:33	https://twitter.com/localecologist/status/1486436417182089219			1486436417182089219	1485983812098088969	FALSE	2	26538972	FALSE	en			FALSE	0		Twitter for iPhone	FALSE	1485983812098088969	Tweet	0	0
pabrailey	marcusdgriff									No	187			Retweet	2022-01-27 03:56:28	Review now out from the @RootDevo lab in @PlantCellEnvir looking into how root traits affect below-ground ecosystem services. Here we provide insight into phenotyping &amp; genetic approaches for ecosystem service performance as well as outstanding challenges https://t.co/cYuGkOlGyv https://t.co/yMWbiy9z9Y	https://onlinelibrary.wiley.com/doi/10.1111/pce.14247	wiley.com		https://pbs.twimg.com/media/FJ_kLDGWQAAQ6xL.jpg	https://pbs.twimg.com/media/FJ_kLDGWQAAQ6xL.jpg	2022-01-27 03:56:28	2022-01-27	03:56:28	https://twitter.com/pabrailey/status/1486548638469869569			1486548638469869569		FALSE	0		FALSE	en			FALSE	27	1486157284271173636	Twitter for Android	FALSE	1486157284271173636	Tweet	0	0
treebeing	wef									No	188			MentionsInRetweet	2022-01-26 21:17:59	A new report from @wef argues that a healthy economy means developing cities to protect and enhance natural assets, such as ecosystem services that filter air and water, provide good soil for food, and habitat for wildlife. Read the report here: https://t.co/WSijl0N56A https://t.co/AqwiJZ6Uit	https://www.weforum.org/reports/biodivercities-by-2030-transforming-cities-relationship-with-nature	weforum.org		https://pbs.twimg.com/media/FKDpXsSWUAcOvZF.jpg	https://pbs.twimg.com/media/FKDpXsSWUAcOvZF.jpg	2022-01-26 21:17:59	2022-01-26	21:17:59	https://twitter.com/treebeing/status/1486448354175471621			1486448354175471621		FALSE	0		FALSE	en			FALSE	3	1486444666346250243	Twitter Web App	FALSE	1486444666346250243	Tweet	0	0
obebo_me	marcusdgriff									No	189			Retweet	2022-01-27 05:25:56	Review now out from the @RootDevo lab in @PlantCellEnvir looking into how root traits affect below-ground ecosystem services. Here we provide insight into phenotyping &amp; genetic approaches for ecosystem service performance as well as outstanding challenges https://t.co/cYuGkOlGyv https://t.co/yMWbiy9z9Y	https://onlinelibrary.wiley.com/doi/10.1111/pce.14247	wiley.com		https://pbs.twimg.com/media/FJ_kLDGWQAAQ6xL.jpg	https://pbs.twimg.com/media/FJ_kLDGWQAAQ6xL.jpg	2022-01-27 05:25:56	2022-01-27	05:25:56	https://twitter.com/obebo_me/status/1486571152562479105			1486571152562479105		FALSE	0		FALSE	en			FALSE	27	1486157284271173636	Twitter for Android	FALSE	1486157284271173636	Tweet	0	0
bluedotwhitby	wef									No	190			MentionsInRetweet	2022-01-26 21:25:10	A new report from @wef argues that a healthy economy means developing cities to protect and enhance natural assets, such as ecosystem services that filter air and water, provide good soil for food, and habitat for wildlife. Read the report here: https://t.co/WSijl0N56A https://t.co/AqwiJZ6Uit	https://www.weforum.org/reports/biodivercities-by-2030-transforming-cities-relationship-with-nature	weforum.org		https://pbs.twimg.com/media/FKDpXsSWUAcOvZF.jpg	https://pbs.twimg.com/media/FKDpXsSWUAcOvZF.jpg	2022-01-26 21:25:10	2022-01-26	21:25:10	https://twitter.com/bluedotwhitby/status/1486450164869091343			1486450164869091343		FALSE	0		FALSE	en			FALSE	3	1486444666346250243	Twitter Web App	FALSE	1486444666346250243	Tweet	0	0
akilawijerathna	marcusdgriff									No	191			Retweet	2022-01-27 08:17:15	Review now out from the @RootDevo lab in @PlantCellEnvir looking into how root traits affect below-ground ecosystem services. Here we provide insight into phenotyping &amp; genetic approaches for ecosystem service performance as well as outstanding challenges https://t.co/cYuGkOlGyv https://t.co/yMWbiy9z9Y	https://onlinelibrary.wiley.com/doi/10.1111/pce.14247	wiley.com		https://pbs.twimg.com/media/FJ_kLDGWQAAQ6xL.jpg	https://pbs.twimg.com/media/FJ_kLDGWQAAQ6xL.jpg	2022-01-27 08:17:15	2022-01-27	08:17:15	https://twitter.com/akilawijerathna/status/1486614265771356162			1486614265771356162		FALSE	0		FALSE	en			FALSE	27	1486157284271173636	Twitter for iPad	FALSE	1486157284271173636	Tweet	0	0
scgreenbelt	wef									No	192			Mentions	2022-01-26 21:03:19	A new report from @wef argues that a healthy economy means developing cities to protect and enhance natural assets, such as ecosystem services that filter air and water, provide good soil for food, and habitat for wildlife. Read the report here: https://t.co/WSijl0N56A https://t.co/AqwiJZ6Uit	https://www.weforum.org/reports/biodivercities-by-2030-transforming-cities-relationship-with-nature	weforum.org		https://pbs.twimg.com/media/FKDpXsSWUAcOvZF.jpg	https://pbs.twimg.com/media/FKDpXsSWUAcOvZF.jpg	2022-01-26 21:03:19	2022-01-26	21:03:19	https://twitter.com/scgreenbelt/status/1486444666346250243			1486444666346250243		FALSE	5		FALSE	en			FALSE	3		LaterMedia	FALSE	1486444666346250243	Tweet	0	0
julieejohnsonn	wef									No	193			MentionsInRetweet	2022-01-26 21:43:27	A new report from @wef argues that a healthy economy means developing cities to protect and enhance natural assets, such as ecosystem services that filter air and water, provide good soil for food, and habitat for wildlife. Read the report here: https://t.co/WSijl0N56A https://t.co/AqwiJZ6Uit	https://www.weforum.org/reports/biodivercities-by-2030-transforming-cities-relationship-with-nature	weforum.org		https://pbs.twimg.com/media/FKDpXsSWUAcOvZF.jpg	https://pbs.twimg.com/media/FKDpXsSWUAcOvZF.jpg	2022-01-26 21:43:27	2022-01-26	21:43:27	https://twitter.com/julieejohnsonn/status/1486454763822718976			1486454763822718976		FALSE	0		FALSE	en			FALSE	3	1486444666346250243	Twitter Web App	FALSE	1486444666346250243	Tweet	0	0
nathalyr_gr	marcusdgriff									No	194			Retweet	2022-01-27 08:33:58	Review now out from the @RootDevo lab in @PlantCellEnvir looking into how root traits affect below-ground ecosystem services. Here we provide insight into phenotyping &amp; genetic approaches for ecosystem service performance as well as outstanding challenges https://t.co/cYuGkOlGyv https://t.co/yMWbiy9z9Y	https://onlinelibrary.wiley.com/doi/10.1111/pce.14247	wiley.com		https://pbs.twimg.com/media/FJ_kLDGWQAAQ6xL.jpg	https://pbs.twimg.com/media/FJ_kLDGWQAAQ6xL.jpg	2022-01-27 08:33:58	2022-01-27	08:33:58	https://twitter.com/nathalyr_gr/status/1486618471794450436			1486618471794450436		FALSE	0		FALSE	en			FALSE	27	1486157284271173636	Twitter Web App	FALSE	1486157284271173636	Tweet	0	0
traseearth	traseearth									No	195			Tweet	2022-01-26 14:48:11	A very interesting thread on findings from new study on the proposed use of payment for ecosystem services in the soy sector in the Brazilian Cerrado via@rach_garr https://t.co/gmablMHWpm	https://twitter.com/rach_garr/status/1485942569079037952	twitter.com			https://pbs.twimg.com/profile_images/1399711664132571139/G2CaTHP1_normal.jpg	2022-01-26 14:48:11	2022-01-26	14:48:11	https://twitter.com/traseearth/status/1486350258611359748			1486350258611359748		FALSE	7		TRUE	en		1485942569079037952	FALSE	3		Hootsuite Inc.	FALSE	1486350258611359748	Tweet	0	0
plantcellenvir	marcusdgriff									Yes	196			Retweet	2022-01-26 08:48:14	Review now out from the @RootDevo lab in @PlantCellEnvir looking into how root traits affect below-ground ecosystem services. Here we provide insight into phenotyping &amp; genetic approaches for ecosystem service performance as well as outstanding challenges https://t.co/cYuGkOlGyv https://t.co/yMWbiy9z9Y	https://onlinelibrary.wiley.com/doi/10.1111/pce.14247	wiley.com		https://pbs.twimg.com/media/FJ_kLDGWQAAQ6xL.jpg	https://pbs.twimg.com/media/FJ_kLDGWQAAQ6xL.jpg	2022-01-26 08:48:14	2022-01-26	08:48:14	https://twitter.com/plantcellenvir/status/1486259674622177281			1486259674622177281		FALSE	0		FALSE	en			FALSE	27	1486157284271173636	Twitter for iPhone	FALSE	1486157284271173636	Tweet	0	0
michaeladippold	plantcellenvir									No	197			MentionsInRetweet	2022-01-26 22:28:26	Review now out from the @RootDevo lab in @PlantCellEnvir looking into how root traits affect below-ground ecosystem services. Here we provide insight into phenotyping &amp; genetic approaches for ecosystem service performance as well as outstanding challenges https://t.co/cYuGkOlGyv https://t.co/yMWbiy9z9Y	https://onlinelibrary.wiley.com/doi/10.1111/pce.14247	wiley.com		https://pbs.twimg.com/media/FJ_kLDGWQAAQ6xL.jpg	https://pbs.twimg.com/media/FJ_kLDGWQAAQ6xL.jpg	2022-01-26 22:28:26	2022-01-26	22:28:26	https://twitter.com/michaeladippold/status/1486466083901128709			1486466083901128709		FALSE	0		FALSE	en			FALSE	27	1486157284271173636	Twitter Web App	FALSE	1486157284271173636	Tweet	0	0
michaeladippold	rootdevo									No	198			MentionsInRetweet	2022-01-26 22:28:26	Review now out from the @RootDevo lab in @PlantCellEnvir looking into how root traits affect below-ground ecosystem services. Here we provide insight into phenotyping &amp; genetic approaches for ecosystem service performance as well as outstanding challenges https://t.co/cYuGkOlGyv https://t.co/yMWbiy9z9Y	https://onlinelibrary.wiley.com/doi/10.1111/pce.14247	wiley.com		https://pbs.twimg.com/media/FJ_kLDGWQAAQ6xL.jpg	https://pbs.twimg.com/media/FJ_kLDGWQAAQ6xL.jpg	2022-01-26 22:28:26	2022-01-26	22:28:26	https://twitter.com/michaeladippold/status/1486466083901128709			1486466083901128709		FALSE	0		FALSE	en			FALSE	27	1486157284271173636	Twitter Web App	FALSE	1486157284271173636	Tweet	0	0
muhaimenayyub	marcusdgriff									No	199			Retweet	2022-01-27 09:51:11	Review now out from the @RootDevo lab in @PlantCellEnvir looking into how root traits affect below-ground ecosystem services. Here we provide insight into phenotyping &amp; genetic approaches for ecosystem service performance as well as outstanding challenges https://t.co/cYuGkOlGyv https://t.co/yMWbiy9z9Y	https://onlinelibrary.wiley.com/doi/10.1111/pce.14247	wiley.com		https://pbs.twimg.com/media/FJ_kLDGWQAAQ6xL.jpg	https://pbs.twimg.com/media/FJ_kLDGWQAAQ6xL.jpg	2022-01-27 09:51:11	2022-01-27	09:51:11	https://twitter.com/muhaimenayyub/status/1486637902566236163			1486637902566236163		FALSE	0		FALSE	en			FALSE	27	1486157284271173636	Twitter for Android	FALSE	1486157284271173636	Tweet	0	0
keepof4worlds	philsturgeon									No	200			Replies to	2022-01-26 22:32:25	@philsturgeon My view remains that domesticated animals can still form a part of a holistically designed regenerative agricultural *system*, because of the ecosystem services they, and only they, provide - but the current system is *so far* from that.					https://pbs.twimg.com/profile_images/554633426507423744/ekaIPprF_normal.jpeg	2022-01-26 22:32:25	2022-01-26	22:32:25	https://twitter.com/keepof4worlds/status/1486467087161872390			1486467087161872390	1486466066494722050	FALSE	1	20662440	FALSE	en			FALSE	0		Twitter for iPhone	FALSE	1486466066494722050	Tweet	0	0
marcellojhb	ukembassycr									No	201			Mentions	2022-01-26 22:54:00	Today we had a great morning talking at the highest level about the work we did at @UNDPbiofin on the new Payment for Ecosystem Services scheme for #CostaRica, with minister @ZacGoldsmith, minister @AndreaMeza76 and other colleagues from @presidenciacr and the @ukembassycr https://t.co/StIXp0gZzk	https://twitter.com/CRMinae/status/1486447791664775169	twitter.com	costarica		https://pbs.twimg.com/profile_images/1336312469577486340/G-XWa-yN_normal.jpg	2022-01-26 22:54:00	2022-01-26	22:54:00	https://twitter.com/marcellojhb/status/1486472517875376133			1486472517875376133		FALSE	1		TRUE	en		1486447791664775169	FALSE	0		Twitter for iPhone	FALSE	1486472517875376133	Tweet	0	0
marcellojhb	presidenciacr									No	202			Mentions	2022-01-26 22:54:00	Today we had a great morning talking at the highest level about the work we did at @UNDPbiofin on the new Payment for Ecosystem Services scheme for #CostaRica, with minister @ZacGoldsmith, minister @AndreaMeza76 and other colleagues from @presidenciacr and the @ukembassycr https://t.co/StIXp0gZzk	https://twitter.com/CRMinae/status/1486447791664775169	twitter.com	costarica		https://pbs.twimg.com/profile_images/1336312469577486340/G-XWa-yN_normal.jpg	2022-01-26 22:54:00	2022-01-26	22:54:00	https://twitter.com/marcellojhb/status/1486472517875376133			1486472517875376133		FALSE	1		TRUE	en		1486447791664775169	FALSE	0		Twitter for iPhone	FALSE	1486472517875376133	Tweet	0	0
marcellojhb	andreameza76									No	203			Mentions	2022-01-26 22:54:00	Today we had a great morning talking at the highest level about the work we did at @UNDPbiofin on the new Payment for Ecosystem Services scheme for #CostaRica, with minister @ZacGoldsmith, minister @AndreaMeza76 and other colleagues from @presidenciacr and the @ukembassycr https://t.co/StIXp0gZzk	https://twitter.com/CRMinae/status/1486447791664775169	twitter.com	costarica		https://pbs.twimg.com/profile_images/1336312469577486340/G-XWa-yN_normal.jpg	2022-01-26 22:54:00	2022-01-26	22:54:00	https://twitter.com/marcellojhb/status/1486472517875376133			1486472517875376133		FALSE	1		TRUE	en		1486447791664775169	FALSE	0		Twitter for iPhone	FALSE	1486472517875376133	Tweet	0	0
marcellojhb	zacgoldsmith									No	204			Mentions	2022-01-26 22:54:00	Today we had a great morning talking at the highest level about the work we did at @UNDPbiofin on the new Payment for Ecosystem Services scheme for #CostaRica, with minister @ZacGoldsmith, minister @AndreaMeza76 and other colleagues from @presidenciacr and the @ukembassycr https://t.co/StIXp0gZzk	https://twitter.com/CRMinae/status/1486447791664775169	twitter.com	costarica		https://pbs.twimg.com/profile_images/1336312469577486340/G-XWa-yN_normal.jpg	2022-01-26 22:54:00	2022-01-26	22:54:00	https://twitter.com/marcellojhb/status/1486472517875376133			1486472517875376133		FALSE	1		TRUE	en		1486447791664775169	FALSE	0		Twitter for iPhone	FALSE	1486472517875376133	Tweet	0	0
marcellojhb	undpbiofin									No	205			Mentions	2022-01-26 22:54:00	Today we had a great morning talking at the highest level about the work we did at @UNDPbiofin on the new Payment for Ecosystem Services scheme for #CostaRica, with minister @ZacGoldsmith, minister @AndreaMeza76 and other colleagues from @presidenciacr and the @ukembassycr https://t.co/StIXp0gZzk	https://twitter.com/CRMinae/status/1486447791664775169	twitter.com	costarica		https://pbs.twimg.com/profile_images/1336312469577486340/G-XWa-yN_normal.jpg	2022-01-26 22:54:00	2022-01-26	22:54:00	https://twitter.com/marcellojhb/status/1486472517875376133			1486472517875376133		FALSE	1		TRUE	en		1486447791664775169	FALSE	0		Twitter for iPhone	FALSE	1486472517875376133	Tweet	0	0
andygphd	plantcellenvir									No	206			MentionsInRetweet	2022-01-26 22:54:22	Review now out from the @RootDevo lab in @PlantCellEnvir looking into how root traits affect below-ground ecosystem services. Here we provide insight into phenotyping &amp; genetic approaches for ecosystem service performance as well as outstanding challenges https://t.co/cYuGkOlGyv https://t.co/yMWbiy9z9Y	https://onlinelibrary.wiley.com/doi/10.1111/pce.14247	wiley.com		https://pbs.twimg.com/media/FJ_kLDGWQAAQ6xL.jpg	https://pbs.twimg.com/media/FJ_kLDGWQAAQ6xL.jpg	2022-01-26 22:54:22	2022-01-26	22:54:22	https://twitter.com/andygphd/status/1486472609214582786			1486472609214582786		FALSE	0		FALSE	en			FALSE	27	1486157284271173636	Twitter Web App	FALSE	1486157284271173636	Tweet	0	0
andygphd	rootdevo									No	207			MentionsInRetweet	2022-01-26 22:54:22	Review now out from the @RootDevo lab in @PlantCellEnvir looking into how root traits affect below-ground ecosystem services. Here we provide insight into phenotyping &amp; genetic approaches for ecosystem service performance as well as outstanding challenges https://t.co/cYuGkOlGyv https://t.co/yMWbiy9z9Y	https://onlinelibrary.wiley.com/doi/10.1111/pce.14247	wiley.com		https://pbs.twimg.com/media/FJ_kLDGWQAAQ6xL.jpg	https://pbs.twimg.com/media/FJ_kLDGWQAAQ6xL.jpg	2022-01-26 22:54:22	2022-01-26	22:54:22	https://twitter.com/andygphd/status/1486472609214582786			1486472609214582786		FALSE	0		FALSE	en			FALSE	27	1486157284271173636	Twitter Web App	FALSE	1486157284271173636	Tweet	0	0
juan1984	adria_baucells									No	208			Retweet	2022-02-02 02:09:23	3 #WBTC1 #Conserve1 The question is.. how are we framing bats to the public? A review of 266 virological studies preCovid showed #bats were described as a threat for human health in 51% of them but their ecosystem services were generally disregarded (96%)🌍https://t.co/WBqvqEkq3l https://t.co/bQkonKa4Qw	https://onlinelibrary.wiley.com/doi/abs/10.1111/mam.12110	wiley.com	wbtc1 conserve1 bats	https://pbs.twimg.com/media/EZAwEYTXYBEkJMm.jpg	https://pbs.twimg.com/media/EZAwEYTXYBEkJMm.jpg	2022-02-02 02:09:23	2022-02-02	02:09:23	https://twitter.com/juan1984/status/1488696017675603969			1488696017675603969		FALSE	0		FALSE	en			FALSE	26	1265572223747850240	Twitter for Android	FALSE	1265572223747850240	Tweet	0	0
agricoedu	plantcellenvir									No	209			MentionsInRetweet	2022-01-26 23:12:14	Review now out from the @RootDevo lab in @PlantCellEnvir looking into how root traits affect below-ground ecosystem services. Here we provide insight into phenotyping &amp; genetic approaches for ecosystem service performance as well as outstanding challenges https://t.co/cYuGkOlGyv https://t.co/yMWbiy9z9Y	https://onlinelibrary.wiley.com/doi/10.1111/pce.14247	wiley.com		https://pbs.twimg.com/media/FJ_kLDGWQAAQ6xL.jpg	https://pbs.twimg.com/media/FJ_kLDGWQAAQ6xL.jpg	2022-01-26 23:12:14	2022-01-26	23:12:14	https://twitter.com/agricoedu/status/1486477108473909257			1486477108473909257		FALSE	0		FALSE	en			FALSE	27	1486157284271173636	Twitter Web App	FALSE	1486157284271173636	Tweet	0	0
agricoedu	rootdevo									No	210			MentionsInRetweet	2022-01-26 23:12:14	Review now out from the @RootDevo lab in @PlantCellEnvir looking into how root traits affect below-ground ecosystem services. Here we provide insight into phenotyping &amp; genetic approaches for ecosystem service performance as well as outstanding challenges https://t.co/cYuGkOlGyv https://t.co/yMWbiy9z9Y	https://onlinelibrary.wiley.com/doi/10.1111/pce.14247	wiley.com		https://pbs.twimg.com/media/FJ_kLDGWQAAQ6xL.jpg	https://pbs.twimg.com/media/FJ_kLDGWQAAQ6xL.jpg	2022-01-26 23:12:14	2022-01-26	23:12:14	https://twitter.com/agricoedu/status/1486477108473909257			1486477108473909257		FALSE	0		FALSE	en			FALSE	27	1486157284271173636	Twitter Web App	FALSE	1486157284271173636	Tweet	0	0
tweets_ofshree	moefcc									No	211			Retweet	2022-01-28 08:46:54	IIT(ISM) ENVIS CENTRE (RP) Department of Environmental Science &amp; Engineering Indian Institute of Technology (ISM) Dhanbad is organizing a webinar on 'Valuation of Ecosystem Services of Wetlands, Kidneys of a Landscape' on the occasion of #WorldWetlandDay on 2nd February 2022. https://t.co/qXLipyMHTg			worldwetlandday	https://pbs.twimg.com/media/FKLS2hzaMAA5Di3.jpg	https://pbs.twimg.com/media/FKLS2hzaMAA5Di3.jpg	2022-01-28 08:46:54	2022-01-28	08:46:54	https://twitter.com/tweets_ofshree/status/1486984116117831680			1486984116117831680		FALSE	0		FALSE	en			FALSE	24	1486982672148692994	Twitter for Android	FALSE	1486982672148692994	Tweet	0	0
ashishg09990117	moefcc									No	212			Retweet	2022-01-28 11:08:51	IIT(ISM) ENVIS CENTRE (RP) Department of Environmental Science &amp; Engineering Indian Institute of Technology (ISM) Dhanbad is organizing a webinar on 'Valuation of Ecosystem Services of Wetlands, Kidneys of a Landscape' on the occasion of #WorldWetlandDay on 2nd February 2022. https://t.co/qXLipyMHTg			worldwetlandday	https://pbs.twimg.com/media/FKLS2hzaMAA5Di3.jpg	https://pbs.twimg.com/media/FKLS2hzaMAA5Di3.jpg	2022-01-28 11:08:51	2022-01-28	11:08:51	https://twitter.com/ashishg09990117/status/1487019839369584647			1487019839369584647		FALSE	0		FALSE	en			FALSE	24	1486982672148692994	Twitter for Android	FALSE	1486982672148692994	Tweet	0	0
eusunhan	plantcellenvir									No	213			MentionsInRetweet	2022-01-27 00:11:20	Review now out from the @RootDevo lab in @PlantCellEnvir looking into how root traits affect below-ground ecosystem services. Here we provide insight into phenotyping &amp; genetic approaches for ecosystem service performance as well as outstanding challenges https://t.co/cYuGkOlGyv https://t.co/yMWbiy9z9Y	https://onlinelibrary.wiley.com/doi/10.1111/pce.14247	wiley.com		https://pbs.twimg.com/media/FJ_kLDGWQAAQ6xL.jpg	https://pbs.twimg.com/media/FJ_kLDGWQAAQ6xL.jpg	2022-01-27 00:11:20	2022-01-27	00:11:20	https://twitter.com/eusunhan/status/1486491980343373826			1486491980343373826		FALSE	0		FALSE	en			FALSE	27	1486157284271173636	Twitter for iPhone	FALSE	1486157284271173636	Tweet	0	0
eusunhan	rootdevo									No	214			MentionsInRetweet	2022-01-27 00:11:20	Review now out from the @RootDevo lab in @PlantCellEnvir looking into how root traits affect below-ground ecosystem services. Here we provide insight into phenotyping &amp; genetic approaches for ecosystem service performance as well as outstanding challenges https://t.co/cYuGkOlGyv https://t.co/yMWbiy9z9Y	https://onlinelibrary.wiley.com/doi/10.1111/pce.14247	wiley.com		https://pbs.twimg.com/media/FJ_kLDGWQAAQ6xL.jpg	https://pbs.twimg.com/media/FJ_kLDGWQAAQ6xL.jpg	2022-01-27 00:11:20	2022-01-27	00:11:20	https://twitter.com/eusunhan/status/1486491980343373826			1486491980343373826		FALSE	0		FALSE	en			FALSE	27	1486157284271173636	Twitter for iPhone	FALSE	1486157284271173636	Tweet	0	0
priyvratgadhvi	moefcc									No	215			Retweet	2022-01-28 13:17:54	IIT(ISM) ENVIS CENTRE (RP) Department of Environmental Science &amp; Engineering Indian Institute of Technology (ISM) Dhanbad is organizing a webinar on 'Valuation of Ecosystem Services of Wetlands, Kidneys of a Landscape' on the occasion of #WorldWetlandDay on 2nd February 2022. https://t.co/qXLipyMHTg			worldwetlandday	https://pbs.twimg.com/media/FKLS2hzaMAA5Di3.jpg	https://pbs.twimg.com/media/FKLS2hzaMAA5Di3.jpg	2022-01-28 13:17:54	2022-01-28	13:17:54	https://twitter.com/priyvratgadhvi/status/1487052316012285958			1487052316012285958		FALSE	0		FALSE	en			FALSE	24	1486982672148692994	Twitter for Android	FALSE	1486982672148692994	Tweet	0	0
crop_physiology	plantcellenvir									No	216			MentionsInRetweet	2022-01-27 01:21:56	Review now out from the @RootDevo lab in @PlantCellEnvir looking into how root traits affect below-ground ecosystem services. Here we provide insight into phenotyping &amp; genetic approaches for ecosystem service performance as well as outstanding challenges https://t.co/cYuGkOlGyv https://t.co/yMWbiy9z9Y	https://onlinelibrary.wiley.com/doi/10.1111/pce.14247	wiley.com		https://pbs.twimg.com/media/FJ_kLDGWQAAQ6xL.jpg	https://pbs.twimg.com/media/FJ_kLDGWQAAQ6xL.jpg	2022-01-27 01:21:56	2022-01-27	01:21:56	https://twitter.com/crop_physiology/status/1486509747486412804			1486509747486412804		FALSE	0		FALSE	en			FALSE	27	1486157284271173636	Twitter Web App	FALSE	1486157284271173636	Tweet	0	0
crop_physiology	rootdevo									No	217			MentionsInRetweet	2022-01-27 01:21:56	Review now out from the @RootDevo lab in @PlantCellEnvir looking into how root traits affect below-ground ecosystem services. Here we provide insight into phenotyping &amp; genetic approaches for ecosystem service performance as well as outstanding challenges https://t.co/cYuGkOlGyv https://t.co/yMWbiy9z9Y	https://onlinelibrary.wiley.com/doi/10.1111/pce.14247	wiley.com		https://pbs.twimg.com/media/FJ_kLDGWQAAQ6xL.jpg	https://pbs.twimg.com/media/FJ_kLDGWQAAQ6xL.jpg	2022-01-27 01:21:56	2022-01-27	01:21:56	https://twitter.com/crop_physiology/status/1486509747486412804			1486509747486412804		FALSE	0		FALSE	en			FALSE	27	1486157284271173636	Twitter Web App	FALSE	1486157284271173636	Tweet	0	0
rajnishindelhi	moefcc									No	218			Retweet	2022-01-28 13:36:26	IIT(ISM) ENVIS CENTRE (RP) Department of Environmental Science &amp; Engineering Indian Institute of Technology (ISM) Dhanbad is organizing a webinar on 'Valuation of Ecosystem Services of Wetlands, Kidneys of a Landscape' on the occasion of #WorldWetlandDay on 2nd February 2022. https://t.co/qXLipyMHTg			worldwetlandday	https://pbs.twimg.com/media/FKLS2hzaMAA5Di3.jpg	https://pbs.twimg.com/media/FKLS2hzaMAA5Di3.jpg	2022-01-28 13:36:26	2022-01-28	13:36:26	https://twitter.com/rajnishindelhi/status/1487056980174774280			1487056980174774280		FALSE	0		FALSE	en			FALSE	24	1486982672148692994	Twitter for Android	FALSE	1486982672148692994	Tweet	0	0
qingzhouzhao	plantcellenvir									No	219			MentionsInRetweet	2022-01-27 01:57:36	Review now out from the @RootDevo lab in @PlantCellEnvir looking into how root traits affect below-ground ecosystem services. Here we provide insight into phenotyping &amp; genetic approaches for ecosystem service performance as well as outstanding challenges https://t.co/cYuGkOlGyv https://t.co/yMWbiy9z9Y	https://onlinelibrary.wiley.com/doi/10.1111/pce.14247	wiley.com		https://pbs.twimg.com/media/FJ_kLDGWQAAQ6xL.jpg	https://pbs.twimg.com/media/FJ_kLDGWQAAQ6xL.jpg	2022-01-27 01:57:36	2022-01-27	01:57:36	https://twitter.com/qingzhouzhao/status/1486518724861460487			1486518724861460487		FALSE	0		FALSE	en			FALSE	27	1486157284271173636	Twitter for Android	FALSE	1486157284271173636	Tweet	0	0
qingzhouzhao	rootdevo									No	220			MentionsInRetweet	2022-01-27 01:57:36	Review now out from the @RootDevo lab in @PlantCellEnvir looking into how root traits affect below-ground ecosystem services. Here we provide insight into phenotyping &amp; genetic approaches for ecosystem service performance as well as outstanding challenges https://t.co/cYuGkOlGyv https://t.co/yMWbiy9z9Y	https://onlinelibrary.wiley.com/doi/10.1111/pce.14247	wiley.com		https://pbs.twimg.com/media/FJ_kLDGWQAAQ6xL.jpg	https://pbs.twimg.com/media/FJ_kLDGWQAAQ6xL.jpg	2022-01-27 01:57:36	2022-01-27	01:57:36	https://twitter.com/qingzhouzhao/status/1486518724861460487			1486518724861460487		FALSE	0		FALSE	en			FALSE	27	1486157284271173636	Twitter for Android	FALSE	1486157284271173636	Tweet	0	0
sekarchand33	moefcc									No	221			Retweet	2022-01-28 13:41:28	IIT(ISM) ENVIS CENTRE (RP) Department of Environmental Science &amp; Engineering Indian Institute of Technology (ISM) Dhanbad is organizing a webinar on 'Valuation of Ecosystem Services of Wetlands, Kidneys of a Landscape' on the occasion of #WorldWetlandDay on 2nd February 2022. https://t.co/qXLipyMHTg			worldwetlandday	https://pbs.twimg.com/media/FKLS2hzaMAA5Di3.jpg	https://pbs.twimg.com/media/FKLS2hzaMAA5Di3.jpg	2022-01-28 13:41:28	2022-01-28	13:41:28	https://twitter.com/sekarchand33/status/1487058243415203845			1487058243415203845		FALSE	0		FALSE	en			FALSE	24	1486982672148692994	Twitter for Android	FALSE	1486982672148692994	Tweet	0	0
ducanada	ducanada									No	222			Tweet	2022-01-26 13:00:10	Canada is home to 25% of the world’s remaining #wetlands! These vital ecosystems provide environmental solutions we all need. Together, we can conserve these critical habitats. Learn more: https://t.co/1woN2RlpVK #actforwetlands #worldwetlandsday #climateaction #ecosystemservices https://t.co/XNL2YT7sNQ	https://r.socialstudio.radian6.com/d66d75b4-07a8-4912-877c-63c7919703aa	radian6.com	wetlands actforwetlands worldwetlandsday climateaction ecosystemservices	https://pbs.twimg.com/media/FKB69WyX0AgAAyc.jpg	https://pbs.twimg.com/media/FKB69WyX0AgAAyc.jpg	2022-01-26 13:00:10	2022-01-26	13:00:10	https://twitter.com/ducanada/status/1486323077453688835			1486323077453688835		FALSE	21		FALSE	en			FALSE	9		Salesforce - Social Studio	FALSE	1486323077453688835	Tweet	0	0
abhijithacs	moefcc									No	223			Retweet	2022-01-28 13:43:30	IIT(ISM) ENVIS CENTRE (RP) Department of Environmental Science &amp; Engineering Indian Institute of Technology (ISM) Dhanbad is organizing a webinar on 'Valuation of Ecosystem Services of Wetlands, Kidneys of a Landscape' on the occasion of #WorldWetlandDay on 2nd February 2022. https://t.co/qXLipyMHTg			worldwetlandday	https://pbs.twimg.com/media/FKLS2hzaMAA5Di3.jpg	https://pbs.twimg.com/media/FKLS2hzaMAA5Di3.jpg	2022-01-28 13:43:30	2022-01-28	13:43:30	https://twitter.com/abhijithacs/status/1487058758278672386			1487058758278672386		FALSE	0		FALSE	en			FALSE	24	1486982672148692994	Twitter for iPhone	FALSE	1486982672148692994	Tweet	0	0
kelleydior	plantcellenvir									No	224			MentionsInRetweet	2022-01-27 03:08:46	Review now out from the @RootDevo lab in @PlantCellEnvir looking into how root traits affect below-ground ecosystem services. Here we provide insight into phenotyping &amp; genetic approaches for ecosystem service performance as well as outstanding challenges https://t.co/cYuGkOlGyv https://t.co/yMWbiy9z9Y	https://onlinelibrary.wiley.com/doi/10.1111/pce.14247	wiley.com		https://pbs.twimg.com/media/FJ_kLDGWQAAQ6xL.jpg	https://pbs.twimg.com/media/FJ_kLDGWQAAQ6xL.jpg	2022-01-27 03:08:46	2022-01-27	03:08:46	https://twitter.com/kelleydior/status/1486536635147866112			1486536635147866112		FALSE	0		FALSE	en			FALSE	27	1486157284271173636	Twitter for iPhone	FALSE	1486157284271173636	Tweet	0	0
kelleydior	rootdevo									No	225			MentionsInRetweet	2022-01-27 03:08:46	Review now out from the @RootDevo lab in @PlantCellEnvir looking into how root traits affect below-ground ecosystem services. Here we provide insight into phenotyping &amp; genetic approaches for ecosystem service performance as well as outstanding challenges https://t.co/cYuGkOlGyv https://t.co/yMWbiy9z9Y	https://onlinelibrary.wiley.com/doi/10.1111/pce.14247	wiley.com		https://pbs.twimg.com/media/FJ_kLDGWQAAQ6xL.jpg	https://pbs.twimg.com/media/FJ_kLDGWQAAQ6xL.jpg	2022-01-27 03:08:46	2022-01-27	03:08:46	https://twitter.com/kelleydior/status/1486536635147866112			1486536635147866112		FALSE	0		FALSE	en			FALSE	27	1486157284271173636	Twitter for iPhone	FALSE	1486157284271173636	Tweet	0	0
envispuducherry	moefcc									No	226			Retweet	2022-01-28 13:44:02	IIT(ISM) ENVIS CENTRE (RP) Department of Environmental Science &amp; Engineering Indian Institute of Technology (ISM) Dhanbad is organizing a webinar on 'Valuation of Ecosystem Services of Wetlands, Kidneys of a Landscape' on the occasion of #WorldWetlandDay on 2nd February 2022. https://t.co/qXLipyMHTg			worldwetlandday	https://pbs.twimg.com/media/FKLS2hzaMAA5Di3.jpg	https://pbs.twimg.com/media/FKLS2hzaMAA5Di3.jpg	2022-01-28 13:44:02	2022-01-28	13:44:02	https://twitter.com/envispuducherry/status/1487058892185952267			1487058892185952267		FALSE	0		FALSE	en			FALSE	24	1486982672148692994	Twitter for Android	FALSE	1486982672148692994	Tweet	0	0
pabrailey	plantcellenvir									No	227			MentionsInRetweet	2022-01-27 03:56:28	Review now out from the @RootDevo lab in @PlantCellEnvir looking into how root traits affect below-ground ecosystem services. Here we provide insight into phenotyping &amp; genetic approaches for ecosystem service performance as well as outstanding challenges https://t.co/cYuGkOlGyv https://t.co/yMWbiy9z9Y	https://onlinelibrary.wiley.com/doi/10.1111/pce.14247	wiley.com		https://pbs.twimg.com/media/FJ_kLDGWQAAQ6xL.jpg	https://pbs.twimg.com/media/FJ_kLDGWQAAQ6xL.jpg	2022-01-27 03:56:28	2022-01-27	03:56:28	https://twitter.com/pabrailey/status/1486548638469869569			1486548638469869569		FALSE	0		FALSE	en			FALSE	27	1486157284271173636	Twitter for Android	FALSE	1486157284271173636	Tweet	0	0
pabrailey	rootdevo									No	228			MentionsInRetweet	2022-01-27 03:56:28	Review now out from the @RootDevo lab in @PlantCellEnvir looking into how root traits affect below-ground ecosystem services. Here we provide insight into phenotyping &amp; genetic approaches for ecosystem service performance as well as outstanding challenges https://t.co/cYuGkOlGyv https://t.co/yMWbiy9z9Y	https://onlinelibrary.wiley.com/doi/10.1111/pce.14247	wiley.com		https://pbs.twimg.com/media/FJ_kLDGWQAAQ6xL.jpg	https://pbs.twimg.com/media/FJ_kLDGWQAAQ6xL.jpg	2022-01-27 03:56:28	2022-01-27	03:56:28	https://twitter.com/pabrailey/status/1486548638469869569			1486548638469869569		FALSE	0		FALSE	en			FALSE	27	1486157284271173636	Twitter for Android	FALSE	1486157284271173636	Tweet	0	0
sekharshashi04	moefcc									No	229			Retweet	2022-01-28 13:46:29	IIT(ISM) ENVIS CENTRE (RP) Department of Environmental Science &amp; Engineering Indian Institute of Technology (ISM) Dhanbad is organizing a webinar on 'Valuation of Ecosystem Services of Wetlands, Kidneys of a Landscape' on the occasion of #WorldWetlandDay on 2nd February 2022. https://t.co/qXLipyMHTg			worldwetlandday	https://pbs.twimg.com/media/FKLS2hzaMAA5Di3.jpg	https://pbs.twimg.com/media/FKLS2hzaMAA5Di3.jpg	2022-01-28 13:46:29	2022-01-28	13:46:29	https://twitter.com/sekharshashi04/status/1487059506873831427			1487059506873831427		FALSE	0		FALSE	en			FALSE	24	1486982672148692994	Twitter for Android	FALSE	1486982672148692994	Tweet	0	0
richardonsafari	amydickman4									No	230			Replies to	2022-01-27 03:57:31	@AmyDickman4 I don't see it at all. I think we need to move away from tourism (both photo and TH) as the main source of $$. Why can't we spread the REDD+ model? Broader definition to include biodiversity and other ecosystem services...					https://pbs.twimg.com/profile_images/1464901122024517639/kzcN3V_L_normal.jpg	2022-01-27 03:57:31	2022-01-27	03:57:31	https://twitter.com/richardonsafari/status/1486548899397574664			1486548899397574664	1486346019189239818	FALSE	3	1217402090726789121	FALSE	en			FALSE	0		Twitter for Android	FALSE	1486346019189239818	Tweet	0	0
undpseychelles	adaptationfund									Yes	231			Mentions	2021-12-06 11:21:10	Today, the @UNDP-@adaptationfund Coral Restoration project held its 2nd Project Steering Committee in Seychelles. Stakeholders &amp; activity partners from #Mauritius🇲🇺 &amp; #Seychelles🇸🇨 were present to discuss key project components. More on the project👇 https://t.co/VgHdx9nkBt https://t.co/jqXBr1RM1a	https://www.mu.undp.org/content/mauritius_and_seychelles/en/home/projects/restoring-marine-ecosystem-services-by-rehabilitating-coral-reef.html	undp.org	mauritius seychelles	https://pbs.twimg.com/media/FF66-o-WYAoyL9w.jpg	https://pbs.twimg.com/media/FF66-o-WYAoyL9w.jpg	2021-12-06 11:21:10	2021-12-06	11:21:10	https://twitter.com/undpseychelles/status/1467816381081075717			1467816381081075717		FALSE	25		FALSE	en			FALSE	11		Twitter Web App	FALSE	1467816381081075717	Retweet	0	0
adaptationfund	undp									No	232			MentionsInRetweet	2022-01-26 19:56:44	Today, the @UNDP-@adaptationfund Coral Restoration project held its 2nd Project Steering Committee in Seychelles. Stakeholders &amp; activity partners from #Mauritius🇲🇺 &amp; #Seychelles🇸🇨 were present to discuss key project components. More on the project👇 https://t.co/VgHdx9nkBt https://t.co/jqXBr1RM1a	https://www.mu.undp.org/content/mauritius_and_seychelles/en/home/projects/restoring-marine-ecosystem-services-by-rehabilitating-coral-reef.html	undp.org	mauritius seychelles	https://pbs.twimg.com/media/FF66-o-WYAoyL9w.jpg	https://pbs.twimg.com/media/FF66-o-WYAoyL9w.jpg	2022-01-26 19:56:44	2022-01-26	19:56:44	https://twitter.com/adaptationfund/status/1486427910135332870			1486427910135332870		FALSE	0		FALSE	en			FALSE	11	1467816381081075717	Twitter Web App	FALSE	1467816381081075717	Tweet	0	0
kumarra04978471	moefcc									No	233			Retweet	2022-01-28 13:49:57	IIT(ISM) ENVIS CENTRE (RP) Department of Environmental Science &amp; Engineering Indian Institute of Technology (ISM) Dhanbad is organizing a webinar on 'Valuation of Ecosystem Services of Wetlands, Kidneys of a Landscape' on the occasion of #WorldWetlandDay on 2nd February 2022. https://t.co/qXLipyMHTg			worldwetlandday	https://pbs.twimg.com/media/FKLS2hzaMAA5Di3.jpg	https://pbs.twimg.com/media/FKLS2hzaMAA5Di3.jpg	2022-01-28 13:49:57	2022-01-28	13:49:57	https://twitter.com/kumarra04978471/status/1487060381851734016			1487060381851734016		FALSE	0		FALSE	en			FALSE	24	1486982672148692994	Twitter for Android	FALSE	1486982672148692994	Tweet	0	0
leken_titus	adaptationfund									No	234			MentionsInRetweet	2022-01-27 04:25:26	Today, the @UNDP-@adaptationfund Coral Restoration project held its 2nd Project Steering Committee in Seychelles. Stakeholders &amp; activity partners from #Mauritius🇲🇺 &amp; #Seychelles🇸🇨 were present to discuss key project components. More on the project👇 https://t.co/VgHdx9nkBt https://t.co/jqXBr1RM1a	https://www.mu.undp.org/content/mauritius_and_seychelles/en/home/projects/restoring-marine-ecosystem-services-by-rehabilitating-coral-reef.html	undp.org	mauritius seychelles	https://pbs.twimg.com/media/FF66-o-WYAoyL9w.jpg	https://pbs.twimg.com/media/FF66-o-WYAoyL9w.jpg	2022-01-27 04:25:26	2022-01-27	04:25:26	https://twitter.com/leken_titus/status/1486555924907139075			1486555924907139075		FALSE	0		FALSE	en			FALSE	11	1467816381081075717	Twitter for Android	FALSE	1467816381081075717	Tweet	0	0
undpseychelles	undp									No	235			Mentions	2021-12-06 11:21:10	Today, the @UNDP-@adaptationfund Coral Restoration project held its 2nd Project Steering Committee in Seychelles. Stakeholders &amp; activity partners from #Mauritius🇲🇺 &amp; #Seychelles🇸🇨 were present to discuss key project components. More on the project👇 https://t.co/VgHdx9nkBt https://t.co/jqXBr1RM1a	https://www.mu.undp.org/content/mauritius_and_seychelles/en/home/projects/restoring-marine-ecosystem-services-by-rehabilitating-coral-reef.html	undp.org	mauritius seychelles	https://pbs.twimg.com/media/FF66-o-WYAoyL9w.jpg	https://pbs.twimg.com/media/FF66-o-WYAoyL9w.jpg	2021-12-06 11:21:10	2021-12-06	11:21:10	https://twitter.com/undpseychelles/status/1467816381081075717			1467816381081075717		FALSE	25		FALSE	en			FALSE	11		Twitter Web App	FALSE	1467816381081075717	Retweet	0	0
envisecotourism	moefcc									No	236			Retweet	2022-01-28 13:50:29	IIT(ISM) ENVIS CENTRE (RP) Department of Environmental Science &amp; Engineering Indian Institute of Technology (ISM) Dhanbad is organizing a webinar on 'Valuation of Ecosystem Services of Wetlands, Kidneys of a Landscape' on the occasion of #WorldWetlandDay on 2nd February 2022. https://t.co/qXLipyMHTg			worldwetlandday	https://pbs.twimg.com/media/FKLS2hzaMAA5Di3.jpg	https://pbs.twimg.com/media/FKLS2hzaMAA5Di3.jpg	2022-01-28 13:50:29	2022-01-28	13:50:29	https://twitter.com/envisecotourism/status/1487060513657790464			1487060513657790464		FALSE	0		FALSE	en			FALSE	24	1486982672148692994	Twitter Web App	FALSE	1486982672148692994	Tweet	0	0
leken_titus	undp									No	237			MentionsInRetweet	2022-01-27 04:25:26	Today, the @UNDP-@adaptationfund Coral Restoration project held its 2nd Project Steering Committee in Seychelles. Stakeholders &amp; activity partners from #Mauritius🇲🇺 &amp; #Seychelles🇸🇨 were present to discuss key project components. More on the project👇 https://t.co/VgHdx9nkBt https://t.co/jqXBr1RM1a	https://www.mu.undp.org/content/mauritius_and_seychelles/en/home/projects/restoring-marine-ecosystem-services-by-rehabilitating-coral-reef.html	undp.org	mauritius seychelles	https://pbs.twimg.com/media/FF66-o-WYAoyL9w.jpg	https://pbs.twimg.com/media/FF66-o-WYAoyL9w.jpg	2022-01-27 04:25:26	2022-01-27	04:25:26	https://twitter.com/leken_titus/status/1486555924907139075			1486555924907139075		FALSE	0		FALSE	en			FALSE	11	1467816381081075717	Twitter for Android	FALSE	1467816381081075717	Tweet	0	0
obebo_me	plantcellenvir									No	238			MentionsInRetweet	2022-01-27 05:25:56	Review now out from the @RootDevo lab in @PlantCellEnvir looking into how root traits affect below-ground ecosystem services. Here we provide insight into phenotyping &amp; genetic approaches for ecosystem service performance as well as outstanding challenges https://t.co/cYuGkOlGyv https://t.co/yMWbiy9z9Y	https://onlinelibrary.wiley.com/doi/10.1111/pce.14247	wiley.com		https://pbs.twimg.com/media/FJ_kLDGWQAAQ6xL.jpg	https://pbs.twimg.com/media/FJ_kLDGWQAAQ6xL.jpg	2022-01-27 05:25:56	2022-01-27	05:25:56	https://twitter.com/obebo_me/status/1486571152562479105			1486571152562479105		FALSE	0		FALSE	en			FALSE	27	1486157284271173636	Twitter for Android	FALSE	1486157284271173636	Tweet	0	0
obebo_me	rootdevo									No	239			MentionsInRetweet	2022-01-27 05:25:56	Review now out from the @RootDevo lab in @PlantCellEnvir looking into how root traits affect below-ground ecosystem services. Here we provide insight into phenotyping &amp; genetic approaches for ecosystem service performance as well as outstanding challenges https://t.co/cYuGkOlGyv https://t.co/yMWbiy9z9Y	https://onlinelibrary.wiley.com/doi/10.1111/pce.14247	wiley.com		https://pbs.twimg.com/media/FJ_kLDGWQAAQ6xL.jpg	https://pbs.twimg.com/media/FJ_kLDGWQAAQ6xL.jpg	2022-01-27 05:25:56	2022-01-27	05:25:56	https://twitter.com/obebo_me/status/1486571152562479105			1486571152562479105		FALSE	0		FALSE	en			FALSE	27	1486157284271173636	Twitter for Android	FALSE	1486157284271173636	Tweet	0	0
harekrushnaswa6	moefcc									No	240			Retweet	2022-01-28 14:52:13	IIT(ISM) ENVIS CENTRE (RP) Department of Environmental Science &amp; Engineering Indian Institute of Technology (ISM) Dhanbad is organizing a webinar on 'Valuation of Ecosystem Services of Wetlands, Kidneys of a Landscape' on the occasion of #WorldWetlandDay on 2nd February 2022. https://t.co/qXLipyMHTg			worldwetlandday	https://pbs.twimg.com/media/FKLS2hzaMAA5Di3.jpg	https://pbs.twimg.com/media/FKLS2hzaMAA5Di3.jpg	2022-01-28 14:52:13	2022-01-28	14:52:13	https://twitter.com/harekrushnaswa6/status/1487076048328028164			1487076048328028164		FALSE	0		FALSE	en			FALSE	24	1486982672148692994	Twitter for Android	FALSE	1486982672148692994	Tweet	0	0
hydwatch	moefcc									No	241			Retweet	2022-01-28 16:16:23	IIT(ISM) ENVIS CENTRE (RP) Department of Environmental Science &amp; Engineering Indian Institute of Technology (ISM) Dhanbad is organizing a webinar on 'Valuation of Ecosystem Services of Wetlands, Kidneys of a Landscape' on the occasion of #WorldWetlandDay on 2nd February 2022. https://t.co/qXLipyMHTg			worldwetlandday	https://pbs.twimg.com/media/FKLS2hzaMAA5Di3.jpg	https://pbs.twimg.com/media/FKLS2hzaMAA5Di3.jpg	2022-01-28 16:16:23	2022-01-28	16:16:23	https://twitter.com/hydwatch/status/1487097230985408513			1487097230985408513		FALSE	0		FALSE	en			FALSE	24	1486982672148692994	Twitter for Android	FALSE	1486982672148692994	Tweet	0	0
rajenpradhan17	moefcc									No	242			Retweet	2022-01-28 16:35:53	IIT(ISM) ENVIS CENTRE (RP) Department of Environmental Science &amp; Engineering Indian Institute of Technology (ISM) Dhanbad is organizing a webinar on 'Valuation of Ecosystem Services of Wetlands, Kidneys of a Landscape' on the occasion of #WorldWetlandDay on 2nd February 2022. https://t.co/qXLipyMHTg			worldwetlandday	https://pbs.twimg.com/media/FKLS2hzaMAA5Di3.jpg	https://pbs.twimg.com/media/FKLS2hzaMAA5Di3.jpg	2022-01-28 16:35:53	2022-01-28	16:35:53	https://twitter.com/rajenpradhan17/status/1487102139121876993			1487102139121876993		FALSE	0		FALSE	en			FALSE	24	1486982672148692994	Twitter for Android	FALSE	1486982672148692994	Tweet	0	0
akilawijerathna	plantcellenvir									No	243			MentionsInRetweet	2022-01-27 08:17:15	Review now out from the @RootDevo lab in @PlantCellEnvir looking into how root traits affect below-ground ecosystem services. Here we provide insight into phenotyping &amp; genetic approaches for ecosystem service performance as well as outstanding challenges https://t.co/cYuGkOlGyv https://t.co/yMWbiy9z9Y	https://onlinelibrary.wiley.com/doi/10.1111/pce.14247	wiley.com		https://pbs.twimg.com/media/FJ_kLDGWQAAQ6xL.jpg	https://pbs.twimg.com/media/FJ_kLDGWQAAQ6xL.jpg	2022-01-27 08:17:15	2022-01-27	08:17:15	https://twitter.com/akilawijerathna/status/1486614265771356162			1486614265771356162		FALSE	0		FALSE	en			FALSE	27	1486157284271173636	Twitter for iPad	FALSE	1486157284271173636	Tweet	0	0
akilawijerathna	rootdevo									No	244			MentionsInRetweet	2022-01-27 08:17:15	Review now out from the @RootDevo lab in @PlantCellEnvir looking into how root traits affect below-ground ecosystem services. Here we provide insight into phenotyping &amp; genetic approaches for ecosystem service performance as well as outstanding challenges https://t.co/cYuGkOlGyv https://t.co/yMWbiy9z9Y	https://onlinelibrary.wiley.com/doi/10.1111/pce.14247	wiley.com		https://pbs.twimg.com/media/FJ_kLDGWQAAQ6xL.jpg	https://pbs.twimg.com/media/FJ_kLDGWQAAQ6xL.jpg	2022-01-27 08:17:15	2022-01-27	08:17:15	https://twitter.com/akilawijerathna/status/1486614265771356162			1486614265771356162		FALSE	0		FALSE	en			FALSE	27	1486157284271173636	Twitter for iPad	FALSE	1486157284271173636	Tweet	0	0
envisiit	moefcc									No	245			Retweet	2022-01-28 14:24:38	IIT(ISM) ENVIS CENTRE (RP) Department of Environmental Science &amp; Engineering Indian Institute of Technology (ISM) Dhanbad is organizing a webinar on 'Valuation of Ecosystem Services of Wetlands, Kidneys of a Landscape' on the occasion of #WorldWetlandDay on 2nd February 2022. https://t.co/qXLipyMHTg			worldwetlandday	https://pbs.twimg.com/media/FKLS2hzaMAA5Di3.jpg	https://pbs.twimg.com/media/FKLS2hzaMAA5Di3.jpg	2022-01-28 14:24:38	2022-01-28	14:24:38	https://twitter.com/envisiit/status/1487069108080242688			1487069108080242688		FALSE	0		FALSE	en			FALSE	24	1486982672148692994	Twitter Web App	FALSE	1486982672148692994	Tweet	0	0
nathalyr_gr	plantcellenvir									No	246			MentionsInRetweet	2022-01-27 08:33:58	Review now out from the @RootDevo lab in @PlantCellEnvir looking into how root traits affect below-ground ecosystem services. Here we provide insight into phenotyping &amp; genetic approaches for ecosystem service performance as well as outstanding challenges https://t.co/cYuGkOlGyv https://t.co/yMWbiy9z9Y	https://onlinelibrary.wiley.com/doi/10.1111/pce.14247	wiley.com		https://pbs.twimg.com/media/FJ_kLDGWQAAQ6xL.jpg	https://pbs.twimg.com/media/FJ_kLDGWQAAQ6xL.jpg	2022-01-27 08:33:58	2022-01-27	08:33:58	https://twitter.com/nathalyr_gr/status/1486618471794450436			1486618471794450436		FALSE	0		FALSE	en			FALSE	27	1486157284271173636	Twitter Web App	FALSE	1486157284271173636	Tweet	0	0
nathalyr_gr	rootdevo									No	247			MentionsInRetweet	2022-01-27 08:33:58	Review now out from the @RootDevo lab in @PlantCellEnvir looking into how root traits affect below-ground ecosystem services. Here we provide insight into phenotyping &amp; genetic approaches for ecosystem service performance as well as outstanding challenges https://t.co/cYuGkOlGyv https://t.co/yMWbiy9z9Y	https://onlinelibrary.wiley.com/doi/10.1111/pce.14247	wiley.com		https://pbs.twimg.com/media/FJ_kLDGWQAAQ6xL.jpg	https://pbs.twimg.com/media/FJ_kLDGWQAAQ6xL.jpg	2022-01-27 08:33:58	2022-01-27	08:33:58	https://twitter.com/nathalyr_gr/status/1486618471794450436			1486618471794450436		FALSE	0		FALSE	en			FALSE	27	1486157284271173636	Twitter Web App	FALSE	1486157284271173636	Tweet	0	0
achutadr	moefcc									No	248			Retweet	2022-01-29 03:50:48	IIT(ISM) ENVIS CENTRE (RP) Department of Environmental Science &amp; Engineering Indian Institute of Technology (ISM) Dhanbad is organizing a webinar on 'Valuation of Ecosystem Services of Wetlands, Kidneys of a Landscape' on the occasion of #WorldWetlandDay on 2nd February 2022. https://t.co/qXLipyMHTg			worldwetlandday	https://pbs.twimg.com/media/FKLS2hzaMAA5Di3.jpg	https://pbs.twimg.com/media/FKLS2hzaMAA5Di3.jpg	2022-01-29 03:50:48	2022-01-29	03:50:48	https://twitter.com/achutadr/status/1487271988355760130			1487271988355760130		FALSE	0		FALSE	en			FALSE	24	1486982672148692994	Twitter for Android	FALSE	1486982672148692994	Tweet	0	0
baranibgk98	moefcc									No	249			Retweet	2022-01-29 04:10:25	IIT(ISM) ENVIS CENTRE (RP) Department of Environmental Science &amp; Engineering Indian Institute of Technology (ISM) Dhanbad is organizing a webinar on 'Valuation of Ecosystem Services of Wetlands, Kidneys of a Landscape' on the occasion of #WorldWetlandDay on 2nd February 2022. https://t.co/qXLipyMHTg			worldwetlandday	https://pbs.twimg.com/media/FKLS2hzaMAA5Di3.jpg	https://pbs.twimg.com/media/FKLS2hzaMAA5Di3.jpg	2022-01-29 04:10:25	2022-01-29	04:10:25	https://twitter.com/baranibgk98/status/1487276925437755392			1487276925437755392		FALSE	0		FALSE	en			FALSE	24	1486982672148692994	Twitter for Android	FALSE	1486982672148692994	Tweet	0	0
globallf	cifor									No	250			Mentions	2022-01-27 08:55:00	Ripple effect of decline in shea trees in #BurkinaFaso is far reaching, with implications for local ecosystem services, global warming, regional and international trade and #commodities markets. #ThinkLandscape via @CIFOR https://t.co/GP4PEzldLU	https://forestsnews.cifor.org/75948/shoring-up-burkina-fasos-shea-trade-requires-intensive-landscape-restoration-efforts?fnl=en	cifor.org	burkinafaso commodities thinklandscape		https://pbs.twimg.com/profile_images/772702827399438337/lZuYkL-6_normal.jpg	2022-01-27 08:55:00	2022-01-27	08:55:00	https://twitter.com/globallf/status/1486623766981529603			1486623766981529603		FALSE	5		FALSE	en			FALSE	0		Sprout Social	FALSE	1486623766981529603	Tweet	0	0
rnaamdhew	ipbes									No	251			MentionsInRetweet	2022-01-27 09:25:36	#Cameroon finally has its National Biodiversity and Ecosystem Services Assessment. 4 years of Work, sleepless nights, proof readings, etc. We finally got it. Congrats to the team of authors, reviewers, experts and fellows who contributed in the assessment. @IPBES https://t.co/KQztTyZlAa			cameroon	https://pbs.twimg.com/media/FKGLRMaX0AYYAtI.jpg	https://pbs.twimg.com/media/FKGLRMaX0AYYAtI.jpg	2022-01-27 09:25:36	2022-01-27	09:25:36	https://twitter.com/rnaamdhew/status/1486631464515031040			1486631464515031040		FALSE	0		FALSE	en			FALSE	12	1486622481934954501	Twitter for iPhone	FALSE	1486622481934954501	Tweet	0	0
theenvi07402205	moefcc									No	252			Retweet	2022-01-29 05:31:39	IIT(ISM) ENVIS CENTRE (RP) Department of Environmental Science &amp; Engineering Indian Institute of Technology (ISM) Dhanbad is organizing a webinar on 'Valuation of Ecosystem Services of Wetlands, Kidneys of a Landscape' on the occasion of #WorldWetlandDay on 2nd February 2022. https://t.co/qXLipyMHTg			worldwetlandday	https://pbs.twimg.com/media/FKLS2hzaMAA5Di3.jpg	https://pbs.twimg.com/media/FKLS2hzaMAA5Di3.jpg	2022-01-29 05:31:39	2022-01-29	05:31:39	https://twitter.com/theenvi07402205/status/1487297366743187461			1487297366743187461		FALSE	0		FALSE	en			FALSE	24	1486982672148692994	Twitter for Android	FALSE	1486982672148692994	Tweet	0	0
enviswwf	moefcc									No	253			Retweet	2022-01-29 08:09:28	IIT(ISM) ENVIS CENTRE (RP) Department of Environmental Science &amp; Engineering Indian Institute of Technology (ISM) Dhanbad is organizing a webinar on 'Valuation of Ecosystem Services of Wetlands, Kidneys of a Landscape' on the occasion of #WorldWetlandDay on 2nd February 2022. https://t.co/qXLipyMHTg			worldwetlandday	https://pbs.twimg.com/media/FKLS2hzaMAA5Di3.jpg	https://pbs.twimg.com/media/FKLS2hzaMAA5Di3.jpg	2022-01-29 08:09:28	2022-01-29	08:09:28	https://twitter.com/enviswwf/status/1487337082070908928			1487337082070908928		FALSE	0		FALSE	en			FALSE	24	1486982672148692994	Twitter Web App	FALSE	1486982672148692994	Tweet	0	0
marcusdgriff	plantcellenvir									Yes	254			Mentions	2022-01-26 02:01:22	Review now out from the @RootDevo lab in @PlantCellEnvir looking into how root traits affect below-ground ecosystem services. Here we provide insight into phenotyping &amp; genetic approaches for ecosystem service performance as well as outstanding challenges https://t.co/cYuGkOlGyv https://t.co/yMWbiy9z9Y	https://onlinelibrary.wiley.com/doi/10.1111/pce.14247	wiley.com		https://pbs.twimg.com/media/FJ_kLDGWQAAQ6xL.jpg	https://pbs.twimg.com/media/FJ_kLDGWQAAQ6xL.jpg	2022-01-26 02:01:22	2022-01-26	02:01:22	https://twitter.com/marcusdgriff/status/1486157284271173636			1486157284271173636		FALSE	82		FALSE	en			FALSE	27		Twitter for Mac	FALSE	1486157284271173636	Tweet	0	0
plantcellenvir	rootdevo									No	255			MentionsInRetweet	2022-01-26 08:48:14	Review now out from the @RootDevo lab in @PlantCellEnvir looking into how root traits affect below-ground ecosystem services. Here we provide insight into phenotyping &amp; genetic approaches for ecosystem service performance as well as outstanding challenges https://t.co/cYuGkOlGyv https://t.co/yMWbiy9z9Y	https://onlinelibrary.wiley.com/doi/10.1111/pce.14247	wiley.com		https://pbs.twimg.com/media/FJ_kLDGWQAAQ6xL.jpg	https://pbs.twimg.com/media/FJ_kLDGWQAAQ6xL.jpg	2022-01-26 08:48:14	2022-01-26	08:48:14	https://twitter.com/plantcellenvir/status/1486259674622177281			1486259674622177281		FALSE	0		FALSE	en			FALSE	27	1486157284271173636	Twitter for iPhone	FALSE	1486157284271173636	Tweet	0	0
premrajkhatti	moefcc									No	256			Retweet	2022-01-29 09:03:05	IIT(ISM) ENVIS CENTRE (RP) Department of Environmental Science &amp; Engineering Indian Institute of Technology (ISM) Dhanbad is organizing a webinar on 'Valuation of Ecosystem Services of Wetlands, Kidneys of a Landscape' on the occasion of #WorldWetlandDay on 2nd February 2022. https://t.co/qXLipyMHTg			worldwetlandday	https://pbs.twimg.com/media/FKLS2hzaMAA5Di3.jpg	https://pbs.twimg.com/media/FKLS2hzaMAA5Di3.jpg	2022-01-29 09:03:05	2022-01-29	09:03:05	https://twitter.com/premrajkhatti/status/1487350575452745732			1487350575452745732		FALSE	0		FALSE	en			FALSE	24	1486982672148692994	Twitter Web App	FALSE	1486982672148692994	Tweet	0	0
muhaimenayyub	plantcellenvir									No	257			MentionsInRetweet	2022-01-27 09:51:11	Review now out from the @RootDevo lab in @PlantCellEnvir looking into how root traits affect below-ground ecosystem services. Here we provide insight into phenotyping &amp; genetic approaches for ecosystem service performance as well as outstanding challenges https://t.co/cYuGkOlGyv https://t.co/yMWbiy9z9Y	https://onlinelibrary.wiley.com/doi/10.1111/pce.14247	wiley.com		https://pbs.twimg.com/media/FJ_kLDGWQAAQ6xL.jpg	https://pbs.twimg.com/media/FJ_kLDGWQAAQ6xL.jpg	2022-01-27 09:51:11	2022-01-27	09:51:11	https://twitter.com/muhaimenayyub/status/1486637902566236163			1486637902566236163		FALSE	0		FALSE	en			FALSE	27	1486157284271173636	Twitter for Android	FALSE	1486157284271173636	Tweet	0	0
marcusdgriff	rootdevo									No	258			Mentions	2022-01-26 02:01:22	Review now out from the @RootDevo lab in @PlantCellEnvir looking into how root traits affect below-ground ecosystem services. Here we provide insight into phenotyping &amp; genetic approaches for ecosystem service performance as well as outstanding challenges https://t.co/cYuGkOlGyv https://t.co/yMWbiy9z9Y	https://onlinelibrary.wiley.com/doi/10.1111/pce.14247	wiley.com		https://pbs.twimg.com/media/FJ_kLDGWQAAQ6xL.jpg	https://pbs.twimg.com/media/FJ_kLDGWQAAQ6xL.jpg	2022-01-26 02:01:22	2022-01-26	02:01:22	https://twitter.com/marcusdgriff/status/1486157284271173636			1486157284271173636		FALSE	82		FALSE	en			FALSE	27		Twitter for Mac	FALSE	1486157284271173636	Tweet	0	0
muhaimenayyub	rootdevo									No	259			MentionsInRetweet	2022-01-27 09:51:11	Review now out from the @RootDevo lab in @PlantCellEnvir looking into how root traits affect below-ground ecosystem services. Here we provide insight into phenotyping &amp; genetic approaches for ecosystem service performance as well as outstanding challenges https://t.co/cYuGkOlGyv https://t.co/yMWbiy9z9Y	https://onlinelibrary.wiley.com/doi/10.1111/pce.14247	wiley.com		https://pbs.twimg.com/media/FJ_kLDGWQAAQ6xL.jpg	https://pbs.twimg.com/media/FJ_kLDGWQAAQ6xL.jpg	2022-01-27 09:51:11	2022-01-27	09:51:11	https://twitter.com/muhaimenayyub/status/1486637902566236163			1486637902566236163		FALSE	0		FALSE	en			FALSE	27	1486157284271173636	Twitter for Android	FALSE	1486157284271173636	Tweet	0	0
saconenvis	moefcc									No	260			Retweet	2022-01-29 09:45:46	IIT(ISM) ENVIS CENTRE (RP) Department of Environmental Science &amp; Engineering Indian Institute of Technology (ISM) Dhanbad is organizing a webinar on 'Valuation of Ecosystem Services of Wetlands, Kidneys of a Landscape' on the occasion of #WorldWetlandDay on 2nd February 2022. https://t.co/qXLipyMHTg			worldwetlandday	https://pbs.twimg.com/media/FKLS2hzaMAA5Di3.jpg	https://pbs.twimg.com/media/FKLS2hzaMAA5Di3.jpg	2022-01-29 09:45:46	2022-01-29	09:45:46	https://twitter.com/saconenvis/status/1487361315308195841			1487361315308195841		FALSE	0		FALSE	en			FALSE	24	1486982672148692994	Twitter for Android	FALSE	1486982672148692994	Tweet	0	0
cafoscari	guido80r									No	261			MentionsInRetweet	2022-01-26 11:01:09	CMCC Webinar - January 27, 2022 - h. 12:30pm CET Speaker: Hung Vuong Pham (CMCC Foundation - RAAS Division and Ca' Foscari University of Venice) Moderator: Guido Rianna (CMCC Foundation - REMHI Division) Please register here: https://t.co/qUtD7I6y1e @CaFoscari @guido80r	https://www.cmcc.it/lectures_conferences/integrating-bayesian-networks-into-ecosystem-services-assessment-to-support-water-management-at-the-river-basin-scale	cmcc.it			https://pbs.twimg.com/profile_images/1282593760732479488/fPv7aMjc_normal.jpg	2022-01-26 11:01:09	2022-01-26	11:01:09	https://twitter.com/cafoscari/status/1486293123525492736			1486293123525492736		FALSE	0		FALSE	en			FALSE	3	1485991288700907526	Twitter Web App	FALSE	1485991288700907526	Tweet	0	0
cmccclimate	guido80r									No	262			Mentions	2022-01-25 15:01:46	CMCC Webinar - January 27, 2022 - h. 12:30pm CET Speaker: Hung Vuong Pham (CMCC Foundation - RAAS Division and Ca' Foscari University of Venice) Moderator: Guido Rianna (CMCC Foundation - REMHI Division) Please register here: https://t.co/qUtD7I6y1e @CaFoscari @guido80r	https://www.cmcc.it/lectures_conferences/integrating-bayesian-networks-into-ecosystem-services-assessment-to-support-water-management-at-the-river-basin-scale	cmcc.it			https://pbs.twimg.com/profile_images/928635065978048517/poFWF_R0_normal.jpg	2022-01-25 15:01:46	2022-01-25	15:01:46	https://twitter.com/cmccclimate/status/1485991288700907526			1485991288700907526		FALSE	2		FALSE	en			FALSE	3		Hootsuite Inc.	FALSE	1485991288700907526	Retweet	0	0
beerhsociety	moefcc									No	263			Retweet	2022-01-29 18:16:05	IIT(ISM) ENVIS CENTRE (RP) Department of Environmental Science &amp; Engineering Indian Institute of Technology (ISM) Dhanbad is organizing a webinar on 'Valuation of Ecosystem Services of Wetlands, Kidneys of a Landscape' on the occasion of #WorldWetlandDay on 2nd February 2022. https://t.co/qXLipyMHTg			worldwetlandday	https://pbs.twimg.com/media/FKLS2hzaMAA5Di3.jpg	https://pbs.twimg.com/media/FKLS2hzaMAA5Di3.jpg	2022-01-29 18:16:05	2022-01-29	18:16:05	https://twitter.com/beerhsociety/status/1487489742832689156			1487489742832689156		FALSE	0		FALSE	en			FALSE	24	1486982672148692994	Twitter for Android	FALSE	1486982672148692994	Tweet	0	0
cmccclimate	cafoscari									Yes	264			Mentions	2022-01-25 15:01:46	CMCC Webinar - January 27, 2022 - h. 12:30pm CET Speaker: Hung Vuong Pham (CMCC Foundation - RAAS Division and Ca' Foscari University of Venice) Moderator: Guido Rianna (CMCC Foundation - REMHI Division) Please register here: https://t.co/qUtD7I6y1e @CaFoscari @guido80r	https://www.cmcc.it/lectures_conferences/integrating-bayesian-networks-into-ecosystem-services-assessment-to-support-water-management-at-the-river-basin-scale	cmcc.it			https://pbs.twimg.com/profile_images/928635065978048517/poFWF_R0_normal.jpg	2022-01-25 15:01:46	2022-01-25	15:01:46	https://twitter.com/cmccclimate/status/1485991288700907526			1485991288700907526		FALSE	2		FALSE	en			FALSE	3		Hootsuite Inc.	FALSE	1485991288700907526	Retweet	0	0
christinemilne	ipbes									No	265			MentionsInRetweet	2022-01-27 09:57:50	#Cameroon finally has its National Biodiversity and Ecosystem Services Assessment. 4 years of Work, sleepless nights, proof readings, etc. We finally got it. Congrats to the team of authors, reviewers, experts and fellows who contributed in the assessment. @IPBES https://t.co/KQztTyZlAa			cameroon	https://pbs.twimg.com/media/FKGLRMaX0AYYAtI.jpg	https://pbs.twimg.com/media/FKGLRMaX0AYYAtI.jpg	2022-01-27 09:57:50	2022-01-27	09:57:50	https://twitter.com/christinemilne/status/1486639578253434882			1486639578253434882		FALSE	0		FALSE	en			FALSE	12	1486622481934954501	Twitter for iPhone	FALSE	1486622481934954501	Tweet	0	0
paryavaransanr1	moefcc									No	266			Retweet	2022-02-01 02:20:22	IIT(ISM) ENVIS CENTRE (RP) Department of Environmental Science &amp; Engineering Indian Institute of Technology (ISM) Dhanbad is organizing a webinar on 'Valuation of Ecosystem Services of Wetlands, Kidneys of a Landscape' on the occasion of #WorldWetlandDay on 2nd February 2022. https://t.co/qXLipyMHTg			worldwetlandday	https://pbs.twimg.com/media/FKLS2hzaMAA5Di3.jpg	https://pbs.twimg.com/media/FKLS2hzaMAA5Di3.jpg	2022-02-01 02:20:22	2022-02-01	02:20:22	https://twitter.com/paryavaransanr1/status/1488336391054721024			1488336391054721024		FALSE	0		FALSE	en			FALSE	24	1486982672148692994	Twitter Web App	FALSE	1486982672148692994	Tweet	0	0
ipbesfr	ipbes									No	267			MentionsInRetweet	2022-01-27 10:00:15	#Cameroon finally has its National Biodiversity and Ecosystem Services Assessment. 4 years of Work, sleepless nights, proof readings, etc. We finally got it. Congrats to the team of authors, reviewers, experts and fellows who contributed in the assessment. @IPBES https://t.co/KQztTyZlAa			cameroon	https://pbs.twimg.com/media/FKGLRMaX0AYYAtI.jpg	https://pbs.twimg.com/media/FKGLRMaX0AYYAtI.jpg	2022-01-27 10:00:15	2022-01-27	10:00:15	https://twitter.com/ipbesfr/status/1486640185093857281			1486640185093857281		FALSE	0		FALSE	en			FALSE	12	1486622481934954501	Buffer	FALSE	1486622481934954501	Tweet	0	0
panchamahabhute	moefcc									No	268			Retweet	2022-01-28 08:41:41	IIT(ISM) ENVIS CENTRE (RP) Department of Environmental Science &amp; Engineering Indian Institute of Technology (ISM) Dhanbad is organizing a webinar on 'Valuation of Ecosystem Services of Wetlands, Kidneys of a Landscape' on the occasion of #WorldWetlandDay on 2nd February 2022. https://t.co/qXLipyMHTg			worldwetlandday	https://pbs.twimg.com/media/FKLS2hzaMAA5Di3.jpg	https://pbs.twimg.com/media/FKLS2hzaMAA5Di3.jpg	2022-01-28 08:41:41	2022-01-28	08:41:41	https://twitter.com/panchamahabhute/status/1486982801727815683			1486982801727815683		FALSE	0		FALSE	en			FALSE	24	1486982672148692994	Twitter for Android	FALSE	1486982672148692994	Tweet	0	0
sue0606	ipbes									No	269			MentionsInRetweet	2022-01-27 10:00:54	#Cameroon finally has its National Biodiversity and Ecosystem Services Assessment. 4 years of Work, sleepless nights, proof readings, etc. We finally got it. Congrats to the team of authors, reviewers, experts and fellows who contributed in the assessment. @IPBES https://t.co/KQztTyZlAa			cameroon	https://pbs.twimg.com/media/FKGLRMaX0AYYAtI.jpg	https://pbs.twimg.com/media/FKGLRMaX0AYYAtI.jpg	2022-01-27 10:00:54	2022-01-27	10:00:54	https://twitter.com/sue0606/status/1486640350672285701			1486640350672285701		FALSE	0		FALSE	en			FALSE	12	1486622481934954501	Twitter for iPhone	FALSE	1486622481934954501	Tweet	0	0
spa_rp	moefcc									No	270			Retweet	2022-01-28 13:50:19	IIT(ISM) ENVIS CENTRE (RP) Department of Environmental Science &amp; Engineering Indian Institute of Technology (ISM) Dhanbad is organizing a webinar on 'Valuation of Ecosystem Services of Wetlands, Kidneys of a Landscape' on the occasion of #WorldWetlandDay on 2nd February 2022. https://t.co/qXLipyMHTg			worldwetlandday	https://pbs.twimg.com/media/FKLS2hzaMAA5Di3.jpg	https://pbs.twimg.com/media/FKLS2hzaMAA5Di3.jpg	2022-01-28 13:50:19	2022-01-28	13:50:19	https://twitter.com/spa_rp/status/1487060471928680450			1487060471928680450		FALSE	0		FALSE	en			FALSE	24	1486982672148692994	Twitter Web App	FALSE	1486982672148692994	Tweet	0	0
spiritgateoz	ipbes									No	271			MentionsInRetweet	2022-01-27 10:01:28	#Cameroon finally has its National Biodiversity and Ecosystem Services Assessment. 4 years of Work, sleepless nights, proof readings, etc. We finally got it. Congrats to the team of authors, reviewers, experts and fellows who contributed in the assessment. @IPBES https://t.co/KQztTyZlAa			cameroon	https://pbs.twimg.com/media/FKGLRMaX0AYYAtI.jpg	https://pbs.twimg.com/media/FKGLRMaX0AYYAtI.jpg	2022-01-27 10:01:28	2022-01-27	10:01:28	https://twitter.com/spiritgateoz/status/1486640490363506688			1486640490363506688		FALSE	0		FALSE	en			FALSE	12	1486622481934954501	Twitter Web App	FALSE	1486622481934954501	Tweet	0	0
vualikuscribe	corals4conserv1									No	272			Retweet	2022-02-02 11:54:39	🐟🐠🦈🐬 The “CORAL REEF RESTORATION AS A STRATEGY TO IMPROVE ECOSYSTEM SERVICES” is a @UNEP / @ICRI_Coral_Reef report on coral restoration that features our work in Fiji 🇫🇯 Learn more about our methods to safeguard these ecosystems! ➡️ https://t.co/hNck8DAcJm https://t.co/kjfotoyBuC	https://www.unep.org/resources/report/coral-reef-restoration-guide-coral-restoration-method	unep.org		https://pbs.twimg.com/ext_tw_video_thumb/1447551879064350725/pu/img/mzZJcOl3EegrPnle.jpg	https://pbs.twimg.com/ext_tw_video_thumb/1447551879064350725/pu/img/mzZJcOl3EegrPnle.jpg	2022-02-02 11:54:39	2022-02-02	11:54:39	https://twitter.com/vualikuscribe/status/1488843304468844546			1488843304468844546		FALSE	0		FALSE	en			FALSE	24	1447551894876921857	Twitter for Android	FALSE	1447551894876921857	Tweet	0	0
cags_grindrod	savillsruraluk									No	273			MentionsInRetweet	2022-01-27 10:01:36	NEW POD: Carbon farming. I talk to Charlie Davis @weedsandwellies from @SavillsRuralUK about how the carbon market works, &amp; how carbon sequestration &amp; storage can help finance the delivery of other ecosystem services. https://t.co/gJRDDWUmsJ https://t.co/UcEcsHP7K9	https://www.faifarms.com/podcasts/carbon-farming/	faifarms.com		https://pbs.twimg.com/media/FKGZqwVWUAEF3--.jpg	https://pbs.twimg.com/media/FKGZqwVWUAEF3--.jpg	2022-01-27 10:01:36	2022-01-27	10:01:36	https://twitter.com/cags_grindrod/status/1486640527449731073			1486640527449731073		FALSE	0		FALSE	en			FALSE	4	1486638351390281730	Twitter for iPhone	FALSE	1486638351390281730	Tweet	0	0
cags_grindrod	weedsandwellies									No	274			MentionsInRetweet	2022-01-27 10:01:36	NEW POD: Carbon farming. I talk to Charlie Davis @weedsandwellies from @SavillsRuralUK about how the carbon market works, &amp; how carbon sequestration &amp; storage can help finance the delivery of other ecosystem services. https://t.co/gJRDDWUmsJ https://t.co/UcEcsHP7K9	https://www.faifarms.com/podcasts/carbon-farming/	faifarms.com		https://pbs.twimg.com/media/FKGZqwVWUAEF3--.jpg	https://pbs.twimg.com/media/FKGZqwVWUAEF3--.jpg	2022-01-27 10:01:36	2022-01-27	10:01:36	https://twitter.com/cags_grindrod/status/1486640527449731073			1486640527449731073		FALSE	0		FALSE	en			FALSE	4	1486638351390281730	Twitter for iPhone	FALSE	1486638351390281730	Tweet	0	0
pecotmathias	highseasallianc									No	275			Retweet	2022-01-29 14:43:55	The #HighSeas is one of the largest reservoirs of #biodiversity on the planet and provides a multitude of ecosystem services. Tell world leaders to support a robust and ambitious #HighSeasTreaty! ✍️ https://t.co/aGydXhrZMH @OnlyOne #ListenToTheOcean #OneOceanOnePlanet #BBNJ	https://only.one/act/high-seas	only.one	highseas biodiversity highseastreaty listentotheocean oneoceanoneplanet bbnj		https://pbs.twimg.com/profile_images/1238477155140612097/KGEv0kuP_normal.jpg	2022-01-29 14:43:55	2022-01-29	14:43:55	https://twitter.com/pecotmathias/status/1487436348600561665			1487436348600561665		FALSE	0		FALSE	en			FALSE	20	1487426558201585665	Twitter for iPhone	FALSE	1487426558201585665	Tweet	0	0
icatchtrams	ipbes									No	276			MentionsInRetweet	2022-01-27 10:06:30	#Cameroon finally has its National Biodiversity and Ecosystem Services Assessment. 4 years of Work, sleepless nights, proof readings, etc. We finally got it. Congrats to the team of authors, reviewers, experts and fellows who contributed in the assessment. @IPBES https://t.co/KQztTyZlAa			cameroon	https://pbs.twimg.com/media/FKGLRMaX0AYYAtI.jpg	https://pbs.twimg.com/media/FKGLRMaX0AYYAtI.jpg	2022-01-27 10:06:30	2022-01-27	10:06:30	https://twitter.com/icatchtrams/status/1486641758335221762			1486641758335221762		FALSE	0		FALSE	en			FALSE	12	1486622481934954501	Twitter for iPhone	FALSE	1486622481934954501	Tweet	0	0
dominocean	highseasallianc									No	277			Retweet	2022-01-29 17:39:11	The #HighSeas is one of the largest reservoirs of #biodiversity on the planet and provides a multitude of ecosystem services. Tell world leaders to support a robust and ambitious #HighSeasTreaty! ✍️ https://t.co/aGydXhrZMH @OnlyOne #ListenToTheOcean #OneOceanOnePlanet #BBNJ	https://only.one/act/high-seas	only.one	highseas biodiversity highseastreaty listentotheocean oneoceanoneplanet bbnj		https://pbs.twimg.com/profile_images/1473380230144405513/apha4_ve_normal.jpg	2022-01-29 17:39:11	2022-01-29	17:39:11	https://twitter.com/dominocean/status/1487480454936682503			1487480454936682503		FALSE	0		FALSE	en			FALSE	20	1487426558201585665	Twitter for iPhone	FALSE	1487426558201585665	Tweet	0	0
lalitweb	thegef									No	278			MentionsInRetweet	2022-01-27 10:07:51	How can we know what to save unless we know what it is we’re losing? Working with local communities, @UNDP_Pakistan @thegef works to demarcate - &amp; protect - forest lands &amp; their ecosystem services: https://t.co/G6F72uSHr8 🌲🌲🌲🌲🌲🌲🌲🌲	https://undp-biodiversity.exposure.co/taking-stock	exposure.co			https://pbs.twimg.com/profile_images/1885749649/lalit_1_normal.jpg	2022-01-27 10:07:51	2022-01-27	10:07:51	https://twitter.com/lalitweb/status/1486642100053577734			1486642100053577734		FALSE	0		FALSE	en			FALSE	7	1486632069254066180	Twitter Web App	FALSE	1486632069254066180	Tweet	0	0
lalitweb	undp_pakistan									No	279			MentionsInRetweet	2022-01-27 10:07:51	How can we know what to save unless we know what it is we’re losing? Working with local communities, @UNDP_Pakistan @thegef works to demarcate - &amp; protect - forest lands &amp; their ecosystem services: https://t.co/G6F72uSHr8 🌲🌲🌲🌲🌲🌲🌲🌲	https://undp-biodiversity.exposure.co/taking-stock	exposure.co			https://pbs.twimg.com/profile_images/1885749649/lalit_1_normal.jpg	2022-01-27 10:07:51	2022-01-27	10:07:51	https://twitter.com/lalitweb/status/1486642100053577734			1486642100053577734		FALSE	0		FALSE	en			FALSE	7	1486632069254066180	Twitter Web App	FALSE	1486632069254066180	Tweet	0	0
rietmann_s	highseasallianc									No	280			Retweet	2022-01-29 18:06:30	The #HighSeas is one of the largest reservoirs of #biodiversity on the planet and provides a multitude of ecosystem services. Tell world leaders to support a robust and ambitious #HighSeasTreaty! ✍️ https://t.co/aGydXhrZMH @OnlyOne #ListenToTheOcean #OneOceanOnePlanet #BBNJ	https://only.one/act/high-seas	only.one	highseas biodiversity highseastreaty listentotheocean oneoceanoneplanet bbnj		https://pbs.twimg.com/profile_images/1021329393409458181/tbvesU8k_normal.jpg	2022-01-29 18:06:30	2022-01-29	18:06:30	https://twitter.com/rietmann_s/status/1487487330713800704			1487487330713800704		FALSE	0		FALSE	en			FALSE	20	1487426558201585665	Twitter for Android	FALSE	1487426558201585665	Tweet	0	0
ubume_ubume	ubume_ubume									No	281			Tweet	2022-01-27 10:09:08	groundwater levels.. soil acidification... water pollution and source contamination.... ecosystem services.. snake reproductive bio... breeding balls..... why am i living my job in onmyoji please ... i play this game as an escape i dont wanna be reminded of my work ...					https://pbs.twimg.com/profile_images/1392540842905280513/QM4T8r4p_normal.jpg	2022-01-27 10:09:08	2022-01-27	10:09:08	https://twitter.com/ubume_ubume/status/1486642420779565061			1486642420779565061		FALSE	3		FALSE	en			FALSE	0		Twitter for Android	FALSE	1486642420779565061	Tweet	0	0
tuba2tuba	ipbes									No	282			MentionsInRetweet	2022-01-27 10:09:31	#Cameroon finally has its National Biodiversity and Ecosystem Services Assessment. 4 years of Work, sleepless nights, proof readings, etc. We finally got it. Congrats to the team of authors, reviewers, experts and fellows who contributed in the assessment. @IPBES https://t.co/KQztTyZlAa			cameroon	https://pbs.twimg.com/media/FKGLRMaX0AYYAtI.jpg	https://pbs.twimg.com/media/FKGLRMaX0AYYAtI.jpg	2022-01-27 10:09:31	2022-01-27	10:09:31	https://twitter.com/tuba2tuba/status/1486642518401818625			1486642518401818625		FALSE	0		FALSE	en			FALSE	12	1486622481934954501	Twitter Web App	FALSE	1486622481934954501	Tweet	0	0
hannahsrudd	highseasallianc									No	283			Retweet	2022-01-29 19:21:12	The #HighSeas is one of the largest reservoirs of #biodiversity on the planet and provides a multitude of ecosystem services. Tell world leaders to support a robust and ambitious #HighSeasTreaty! ✍️ https://t.co/aGydXhrZMH @OnlyOne #ListenToTheOcean #OneOceanOnePlanet #BBNJ	https://only.one/act/high-seas	only.one	highseas biodiversity highseastreaty listentotheocean oneoceanoneplanet bbnj		https://pbs.twimg.com/profile_images/1483376719465795586/xxO1sx8X_normal.jpg	2022-01-29 19:21:12	2022-01-29	19:21:12	https://twitter.com/hannahsrudd/status/1487506131467616261			1487506131467616261		FALSE	0		FALSE	en			FALSE	20	1487426558201585665	Twitter for iPhone	FALSE	1487426558201585665	Tweet	0	0
dinnovatrain	ipbes									No	284			MentionsInRetweet	2022-01-27 10:13:47	#Cameroon finally has its National Biodiversity and Ecosystem Services Assessment. 4 years of Work, sleepless nights, proof readings, etc. We finally got it. Congrats to the team of authors, reviewers, experts and fellows who contributed in the assessment. @IPBES https://t.co/KQztTyZlAa			cameroon	https://pbs.twimg.com/media/FKGLRMaX0AYYAtI.jpg	https://pbs.twimg.com/media/FKGLRMaX0AYYAtI.jpg	2022-01-27 10:13:47	2022-01-27	10:13:47	https://twitter.com/dinnovatrain/status/1486643592877645833			1486643592877645833		FALSE	0		FALSE	en			FALSE	12	1486622481934954501	Twitter Web App	FALSE	1486622481934954501	Tweet	0	0
icbt2021	highseasallianc									No	285			Retweet	2022-01-30 07:58:11	The #HighSeas is one of the largest reservoirs of #biodiversity on the planet and provides a multitude of ecosystem services. Tell world leaders to support a robust and ambitious #HighSeasTreaty! ✍️ https://t.co/aGydXhrZMH @OnlyOne #ListenToTheOcean #OneOceanOnePlanet #BBNJ	https://only.one/act/high-seas	only.one	highseas biodiversity highseastreaty listentotheocean oneoceanoneplanet bbnj		https://pbs.twimg.com/profile_images/1448930181209526295/UKUTeNql_normal.jpg	2022-01-30 07:58:11	2022-01-30	07:58:11	https://twitter.com/icbt2021/status/1487696632112160769			1487696632112160769		FALSE	0		FALSE	en			FALSE	20	1487426558201585665	Twitter Web App	FALSE	1487426558201585665	Tweet	0	0
pablo_ecology	pablo_ecology									No	286			Tweet	2022-01-27 10:30:40	Integrating ecosystem services into environmental decision-making https://t.co/BbMeLzwVBB	https://besjournals.onlinelibrary.wiley.com/doi/full/10.1111/1365-2664.13341?cookieSet=1	wiley.com			https://pbs.twimg.com/profile_images/1000615135562498049/QHOJbc4Q_normal.jpg	2022-01-27 10:30:40	2022-01-27	10:30:40	https://twitter.com/pablo_ecology/status/1486647842177531907			1486647842177531907		FALSE	4		FALSE	en			FALSE	0		Twitter Web App	FALSE	1486647842177531907	Tweet	0	0
populationecol	populationecol									No	287			Tweet	2022-01-27 11:00:00	&lt;Cover story&gt; The last image illustrates chains of human-nature interactions that are relevant for the provision of aquatic ecosystem services. The source paper provides an example of how economic and ecological data and models can be combined,,, https://t.co/aDTK1uLZmp https://t.co/xTMuNNkgpx	https://twitter.com/PopulationEcol/statuses/1208932729670160384	twitter.com		https://pbs.twimg.com/media/FKGWj-jVQAM8mc6.jpg	https://pbs.twimg.com/media/FKGWj-jVQAM8mc6.jpg	2022-01-27 11:00:00	2022-01-27	11:00:00	https://twitter.com/populationecol/status/1486655222797766661			1486655222797766661	1485451037066416131	FALSE	1	1131037131231547394	TRUE	en		1208932729670160384	FALSE	0		Twitter Web App	FALSE	1485451037066416131	Tweet	0	0
jeffrey75327765	ianturner4									No	288			Mentions	2022-01-27 11:12:28	@TheoRettich @IanTurner4 @GeraldKutney Sea level rise is only one symptom though. A major concern among me and my peers is the fraying of food webs and the breakdown of critical ecosystem services upon which humanity and our industrial civilization depends. Most of these services have no technological substitutes.					https://pbs.twimg.com/profile_images/1451157034712317954/HxJZ9_HZ_normal.jpg	2022-01-27 11:12:28	2022-01-27	11:12:28	https://twitter.com/jeffrey75327765/status/1486658360330043396			1486658360330043396	1486657580751597573	FALSE	0	131586391	FALSE	en			FALSE	0		Twitter Web App	FALSE	1486657580751597573	Tweet	0	0
jeffrey75327765	theorettich									No	289			Replies to	2022-01-27 11:12:28	@TheoRettich @IanTurner4 @GeraldKutney Sea level rise is only one symptom though. A major concern among me and my peers is the fraying of food webs and the breakdown of critical ecosystem services upon which humanity and our industrial civilization depends. Most of these services have no technological substitutes.					https://pbs.twimg.com/profile_images/1451157034712317954/HxJZ9_HZ_normal.jpg	2022-01-27 11:12:28	2022-01-27	11:12:28	https://twitter.com/jeffrey75327765/status/1486658360330043396			1486658360330043396	1486657580751597573	FALSE	0	131586391	FALSE	en			FALSE	0		Twitter Web App	FALSE	1486657580751597573	Tweet	0	0
jeffrey75327765	geraldkutney									No	290			Mentions	2022-01-27 11:12:28	@TheoRettich @IanTurner4 @GeraldKutney Sea level rise is only one symptom though. A major concern among me and my peers is the fraying of food webs and the breakdown of critical ecosystem services upon which humanity and our industrial civilization depends. Most of these services have no technological substitutes.					https://pbs.twimg.com/profile_images/1451157034712317954/HxJZ9_HZ_normal.jpg	2022-01-27 11:12:28	2022-01-27	11:12:28	https://twitter.com/jeffrey75327765/status/1486658360330043396			1486658360330043396	1486657580751597573	FALSE	0	131586391	FALSE	en			FALSE	0		Twitter Web App	FALSE	1486657580751597573	Tweet	0	0
carlosguerra_pt	ipbes									No	291			MentionsInRetweet	2022-01-27 11:14:59	#Cameroon finally has its National Biodiversity and Ecosystem Services Assessment. 4 years of Work, sleepless nights, proof readings, etc. We finally got it. Congrats to the team of authors, reviewers, experts and fellows who contributed in the assessment. @IPBES https://t.co/KQztTyZlAa			cameroon	https://pbs.twimg.com/media/FKGLRMaX0AYYAtI.jpg	https://pbs.twimg.com/media/FKGLRMaX0AYYAtI.jpg	2022-01-27 11:14:59	2022-01-27	11:14:59	https://twitter.com/carlosguerra_pt/status/1486658995226095630			1486658995226095630		FALSE	0		FALSE	en			FALSE	12	1486622481934954501	Twitter for iPhone	FALSE	1486622481934954501	Tweet	0	0
dinglilaurent	highseasallianc									No	292			Retweet	2022-01-30 08:01:05	The #HighSeas is one of the largest reservoirs of #biodiversity on the planet and provides a multitude of ecosystem services. Tell world leaders to support a robust and ambitious #HighSeasTreaty! ✍️ https://t.co/aGydXhrZMH @OnlyOne #ListenToTheOcean #OneOceanOnePlanet #BBNJ	https://only.one/act/high-seas	only.one	highseas biodiversity highseastreaty listentotheocean oneoceanoneplanet bbnj		https://pbs.twimg.com/profile_images/1454769936199475212/sPlo8MM3_normal.jpg	2022-01-30 08:01:05	2022-01-30	08:01:05	https://twitter.com/dinglilaurent/status/1487697360851456000			1487697360851456000		FALSE	0		FALSE	en			FALSE	20	1487426558201585665	Twitter Web App	FALSE	1487426558201585665	Tweet	0	0
rosmariekatrin	highseasallianc									No	293			Retweet	2022-01-30 11:05:56	The #HighSeas is one of the largest reservoirs of #biodiversity on the planet and provides a multitude of ecosystem services. Tell world leaders to support a robust and ambitious #HighSeasTreaty! ✍️ https://t.co/aGydXhrZMH @OnlyOne #ListenToTheOcean #OneOceanOnePlanet #BBNJ	https://only.one/act/high-seas	only.one	highseas biodiversity highseastreaty listentotheocean oneoceanoneplanet bbnj		https://pbs.twimg.com/profile_images/1308498560065957888/XKH7O823_normal.jpg	2022-01-30 11:05:56	2022-01-30	11:05:56	https://twitter.com/rosmariekatrin/status/1487743880841908226			1487743880841908226		FALSE	0		FALSE	en			FALSE	20	1487426558201585665	Twitter for iPad	FALSE	1487426558201585665	Tweet	0	0
aaaaaaaa6119	highseasallianc									No	294			Retweet	2022-01-30 14:19:59	The #HighSeas is one of the largest reservoirs of #biodiversity on the planet and provides a multitude of ecosystem services. Tell world leaders to support a robust and ambitious #HighSeasTreaty! ✍️ https://t.co/aGydXhrZMH @OnlyOne #ListenToTheOcean #OneOceanOnePlanet #BBNJ	https://only.one/act/high-seas	only.one	highseas biodiversity highseastreaty listentotheocean oneoceanoneplanet bbnj		https://pbs.twimg.com/profile_images/868777623647731713/2lKqOpMm_normal.jpg	2022-01-30 14:19:59	2022-01-30	14:19:59	https://twitter.com/aaaaaaaa6119/status/1487792713064148993			1487792713064148993		FALSE	0		FALSE	en			FALSE	20	1487426558201585665	Twitter for Android	FALSE	1487426558201585665	Tweet	0	0
pancakeson	highseasallianc									No	295			Retweet	2022-01-30 14:38:14	The #HighSeas is one of the largest reservoirs of #biodiversity on the planet and provides a multitude of ecosystem services. Tell world leaders to support a robust and ambitious #HighSeasTreaty! ✍️ https://t.co/aGydXhrZMH @OnlyOne #ListenToTheOcean #OneOceanOnePlanet #BBNJ	https://only.one/act/high-seas	only.one	highseas biodiversity highseastreaty listentotheocean oneoceanoneplanet bbnj		https://abs.twimg.com/sticky/default_profile_images/default_profile_normal.png	2022-01-30 14:38:14	2022-01-30	14:38:14	https://twitter.com/pancakeson/status/1487797305680007169			1487797305680007169		FALSE	0		FALSE	en			FALSE	20	1487426558201585665	Twitter for Android	FALSE	1487426558201585665	Tweet	0	0
wurenvironment	wurenvironment									No	296			Tweet	2022-01-26 09:19:13	#Vacancy | Are you fascinated by nature-based flood risk management, ecosystem services and land and water management? And do you want to contribute to the restoration of ecosystems? Then read on, because you might be our ideal PhD candidate! ➡️ https://t.co/ljDRkVFCmc https://t.co/oqxdPOmdaW	https://www.wur.nl/en/vacancy/PhD-on-nature-based-coastal-adaptation.htm	wur.nl	vacancy	https://pbs.twimg.com/media/FKBIYq9XMAEURks.jpg	https://pbs.twimg.com/media/FKBIYq9XMAEURks.jpg	2022-01-26 09:19:13	2022-01-26	09:19:13	https://twitter.com/wurenvironment/status/1486267469924818946			1486267469924818946		FALSE	8		FALSE	en			FALSE	6		OBI4wan	FALSE	1486267469924818946	Tweet	0	0
max_bello_m	highseasallianc									No	297			Retweet	2022-01-30 15:49:45	The #HighSeas is one of the largest reservoirs of #biodiversity on the planet and provides a multitude of ecosystem services. Tell world leaders to support a robust and ambitious #HighSeasTreaty! ✍️ https://t.co/aGydXhrZMH @OnlyOne #ListenToTheOcean #OneOceanOnePlanet #BBNJ	https://only.one/act/high-seas	only.one	highseas biodiversity highseastreaty listentotheocean oneoceanoneplanet bbnj		https://pbs.twimg.com/profile_images/1157723726831656961/KtrM6k4C_normal.jpg	2022-01-30 15:49:45	2022-01-30	15:49:45	https://twitter.com/max_bello_m/status/1487815303530700801			1487815303530700801		FALSE	0		FALSE	en			FALSE	20	1487426558201585665	Twitter for iPhone	FALSE	1487426558201585665	Tweet	0	0
solhog	highseasallianc									No	298			Retweet	2022-01-30 16:01:00	The #HighSeas is one of the largest reservoirs of #biodiversity on the planet and provides a multitude of ecosystem services. Tell world leaders to support a robust and ambitious #HighSeasTreaty! ✍️ https://t.co/aGydXhrZMH @OnlyOne #ListenToTheOcean #OneOceanOnePlanet #BBNJ	https://only.one/act/high-seas	only.one	highseas biodiversity highseastreaty listentotheocean oneoceanoneplanet bbnj		https://pbs.twimg.com/profile_images/1351949247575425030/8_IMUtEj_normal.jpg	2022-01-30 16:01:00	2022-01-30	16:01:00	https://twitter.com/solhog/status/1487818133540941824			1487818133540941824		FALSE	0		FALSE	en			FALSE	20	1487426558201585665	Twitter Web App	FALSE	1487426558201585665	Tweet	0	0
luchosuarez60	highseasallianc									No	299			Retweet	2022-01-30 19:49:06	The #HighSeas is one of the largest reservoirs of #biodiversity on the planet and provides a multitude of ecosystem services. Tell world leaders to support a robust and ambitious #HighSeasTreaty! ✍️ https://t.co/aGydXhrZMH @OnlyOne #ListenToTheOcean #OneOceanOnePlanet #BBNJ	https://only.one/act/high-seas	only.one	highseas biodiversity highseastreaty listentotheocean oneoceanoneplanet bbnj		https://pbs.twimg.com/profile_images/1093680373874245632/93zrlvtE_normal.jpg	2022-01-30 19:49:06	2022-01-30	19:49:06	https://twitter.com/luchosuarez60/status/1487875538748334087			1487875538748334087		FALSE	0		FALSE	en			FALSE	20	1487426558201585665	Twitter for iPhone	FALSE	1487426558201585665	Tweet	0	0
mariomantovani3	highseasallianc									No	300			Retweet	2022-01-30 20:01:45	The #HighSeas is one of the largest reservoirs of #biodiversity on the planet and provides a multitude of ecosystem services. Tell world leaders to support a robust and ambitious #HighSeasTreaty! ✍️ https://t.co/aGydXhrZMH @OnlyOne #ListenToTheOcean #OneOceanOnePlanet #BBNJ	https://only.one/act/high-seas	only.one	highseas biodiversity highseastreaty listentotheocean oneoceanoneplanet bbnj		https://pbs.twimg.com/profile_images/2775702160/5846758f48bb1ac2b2dc2a2cb8bc7ee7_normal.png	2022-01-30 20:01:45	2022-01-30	20:01:45	https://twitter.com/mariomantovani3/status/1487878722455752711			1487878722455752711		FALSE	0		FALSE	en			FALSE	20	1487426558201585665	Twitter for Android	FALSE	1487426558201585665	Tweet	0	0
icossweden	nibio_no									No	301			MentionsInRetweet	2022-01-27 12:49:04	Do you live in or are you from a country bordering the Baltic Sea? Help support citizen science by taking a survey by the Norwegian @NIBIO_no institute about freshwater pearl mussels and salmonid fish! https://t.co/eQRnemDy3R	https://www.nibio.no/en/projects/salmus--salmonid-fish-and-freshwater-pearl-mussel--ecosystem-services-and-biodiversity-in-the-green-belt-of-fennoscandia/investigating-social-cultural-and-ecological-benefits-of-freshwater-pearl-mussels-and-salmonid-fishes-in-rivers	nibio.no			https://pbs.twimg.com/profile_images/765826445310627840/HgMM1Omq_normal.jpg	2022-01-27 12:49:04	2022-01-27	12:49:04	https://twitter.com/icossweden/status/1486682668976717825			1486682668976717825		FALSE	0		FALSE	en			FALSE	7	1486317189141573635	Twitter Web App	FALSE	1486317189141573635	Tweet	0	0
mcfollowsthesun	highseasallianc									No	302			Retweet	2022-01-31 18:14:02	The #HighSeas is one of the largest reservoirs of #biodiversity on the planet and provides a multitude of ecosystem services. Tell world leaders to support a robust and ambitious #HighSeasTreaty! ✍️ https://t.co/aGydXhrZMH @OnlyOne #ListenToTheOcean #OneOceanOnePlanet #BBNJ	https://only.one/act/high-seas	only.one	highseas biodiversity highseastreaty listentotheocean oneoceanoneplanet bbnj		https://pbs.twimg.com/profile_images/1488207693470965770/KDFFgdht_normal.jpg	2022-01-31 18:14:02	2022-01-31	18:14:02	https://twitter.com/mcfollowsthesun/status/1488214000311676939			1488214000311676939		FALSE	0		FALSE	en			FALSE	20	1487426558201585665	Twitter Web App	FALSE	1487426558201585665	Tweet	0	0
m_urbi	jappliedecology									No	303			MentionsInRetweet	2022-01-27 12:53:21	Perennial #wildflower strips made from high-quality native seed mixes are an effective agri-environmental measure "to counteract the loss of #biodiversity and related #ecosystem services in agricultural #landscapes" See our new publication @JAppliedEcology 👇 https://t.co/Wgmhwx5Vcl	https://twitter.com/JAppliedEcology/status/1486636759538667524	twitter.com	wildflower biodiversity ecosystem landscapes		https://pbs.twimg.com/profile_images/1363540095404564490/zVVhcPVR_normal.jpg	2022-01-27 12:53:21	2022-01-27	12:53:21	https://twitter.com/m_urbi/status/1486683749161082881			1486683749161082881		FALSE	0		TRUE	en		1486636759538667524	FALSE	5	1486682583899508739	Twitter Web App	FALSE	1486682583899508739	Tweet	0	0
savingoceans	highseasallianc									No	304			Retweet	2022-02-01 18:38:20	The #HighSeas is one of the largest reservoirs of #biodiversity on the planet and provides a multitude of ecosystem services. Tell world leaders to support a robust and ambitious #HighSeasTreaty! ✍️ https://t.co/aGydXhrZMH @OnlyOne #ListenToTheOcean #OneOceanOnePlanet #BBNJ	https://only.one/act/high-seas	only.one	highseas biodiversity highseastreaty listentotheocean oneoceanoneplanet bbnj		https://pbs.twimg.com/profile_images/951548384296316928/U4iNjW_y_normal.jpg	2022-02-01 18:38:20	2022-02-01	18:38:20	https://twitter.com/savingoceans/status/1488582505418559493			1488582505418559493		FALSE	0		FALSE	en			FALSE	20	1487426558201585665	Twitter for iPhone	FALSE	1487426558201585665	Tweet	0	0
landscaperesj	landscaperesj									No	305			Tweet	2022-01-27 12:59:23	In 2012 Dr. Bieling published “Recording Manifestations of Cultural Ecosystem Services in the Landscape” with Tobias Plieninger. You can access that here: https://t.co/RHGcarzGAE	https://www.tandfonline.com/doi/full/10.1080/01426397.2012.691469?cookieSet=1	tandfonline.com			https://pbs.twimg.com/profile_images/596331218737700864/8fWnKrXO_normal.jpg	2022-01-27 12:59:23	2022-01-27	12:59:23	https://twitter.com/landscaperesj/status/1486685267838869505			1486685267838869505	1486685152982052864	FALSE	6	2918397394	FALSE	en			FALSE	0		Twitter Web App	FALSE	1486685152982052864	Tweet	0	0
cmccclimate	cmccclimate									No	306			Tweet	2022-01-27 09:55:00	Register now to attend today's CMCC #webinar "Integrating Bayesian Networks into ecosystem services assessment to support water management at the river basin scale." Join us via Zoom at 12:30pm CET. https://t.co/tzRkYxYwVx #bayesiannetworks #watermangement #ecosystemservices	https://www.cmcc.it/lectures_conferences/integrating-bayesian-networks-into-ecosystem-services-assessment-to-support-water-management-at-the-river-basin-scale	cmcc.it	webinar bayesiannetworks watermangement ecosystemservices		https://pbs.twimg.com/profile_images/928635065978048517/poFWF_R0_normal.jpg	2022-01-27 09:55:00	2022-01-27	09:55:00	https://twitter.com/cmccclimate/status/1486638863648972805			1486638863648972805		FALSE	0		FALSE	en			FALSE	2		Hootsuite Inc.	FALSE	1486638863648972805	Tweet	0	0
robinbianco	highseasallianc									No	307			Retweet	2022-02-01 18:42:17	The #HighSeas is one of the largest reservoirs of #biodiversity on the planet and provides a multitude of ecosystem services. Tell world leaders to support a robust and ambitious #HighSeasTreaty! ✍️ https://t.co/aGydXhrZMH @OnlyOne #ListenToTheOcean #OneOceanOnePlanet #BBNJ	https://only.one/act/high-seas	only.one	highseas biodiversity highseastreaty listentotheocean oneoceanoneplanet bbnj		https://pbs.twimg.com/profile_images/3478019130/75e4d930bb3517cb35acf465b87fe6ab_normal.jpeg	2022-02-01 18:42:17	2022-02-01	18:42:17	https://twitter.com/robinbianco/status/1488583501133713411			1488583501133713411		FALSE	0		FALSE	en			FALSE	20	1487426558201585665	Twitter Web App	FALSE	1487426558201585665	Tweet	0	0
dukeghi	nichinstitute									No	308			MentionsInRetweet	2022-01-27 14:27:53	👏 Five @DukeU faculty have been named AAAS Fellows for 2021. Congratulations to all, and a special shout-out to a Fellow on our @DukeUEnergy and @NichInstitute team: Lydia Olander, director of the Ecosystem Services Program. https://t.co/Q4wjNQE0Uy	https://today.duke.edu/2022/01/five-duke-faculty-named-aaas-fellows-2021	duke.edu			https://pbs.twimg.com/profile_images/1053653398216736768/J3-3CbTj_normal.jpg	2022-01-27 14:27:53	2022-01-27	14:27:53	https://twitter.com/dukeghi/status/1486707538389258241			1486707538389258241		FALSE	0		FALSE	en			FALSE	2	1486700940266819589	Twitter Web App	FALSE	1486700940266819589	Tweet	0	0
dukeghi	dukeuenergy									No	309			MentionsInRetweet	2022-01-27 14:27:53	👏 Five @DukeU faculty have been named AAAS Fellows for 2021. Congratulations to all, and a special shout-out to a Fellow on our @DukeUEnergy and @NichInstitute team: Lydia Olander, director of the Ecosystem Services Program. https://t.co/Q4wjNQE0Uy	https://today.duke.edu/2022/01/five-duke-faculty-named-aaas-fellows-2021	duke.edu			https://pbs.twimg.com/profile_images/1053653398216736768/J3-3CbTj_normal.jpg	2022-01-27 14:27:53	2022-01-27	14:27:53	https://twitter.com/dukeghi/status/1486707538389258241			1486707538389258241		FALSE	0		FALSE	en			FALSE	2	1486700940266819589	Twitter Web App	FALSE	1486700940266819589	Tweet	0	0
dukeghi	dukeu									No	310			MentionsInRetweet	2022-01-27 14:27:53	👏 Five @DukeU faculty have been named AAAS Fellows for 2021. Congratulations to all, and a special shout-out to a Fellow on our @DukeUEnergy and @NichInstitute team: Lydia Olander, director of the Ecosystem Services Program. https://t.co/Q4wjNQE0Uy	https://today.duke.edu/2022/01/five-duke-faculty-named-aaas-fellows-2021	duke.edu			https://pbs.twimg.com/profile_images/1053653398216736768/J3-3CbTj_normal.jpg	2022-01-27 14:27:53	2022-01-27	14:27:53	https://twitter.com/dukeghi/status/1486707538389258241			1486707538389258241		FALSE	0		FALSE	en			FALSE	2	1486700940266819589	Twitter Web App	FALSE	1486700940266819589	Tweet	0	0
shiroharu134	highseasallianc									No	311			Retweet	2022-02-01 18:50:48	The #HighSeas is one of the largest reservoirs of #biodiversity on the planet and provides a multitude of ecosystem services. Tell world leaders to support a robust and ambitious #HighSeasTreaty! ✍️ https://t.co/aGydXhrZMH @OnlyOne #ListenToTheOcean #OneOceanOnePlanet #BBNJ	https://only.one/act/high-seas	only.one	highseas biodiversity highseastreaty listentotheocean oneoceanoneplanet bbnj		https://pbs.twimg.com/profile_images/1482621191005171713/ArH73jpr_normal.jpg	2022-02-01 18:50:48	2022-02-01	18:50:48	https://twitter.com/shiroharu134/status/1488585642577514497			1488585642577514497		FALSE	0		FALSE	en			FALSE	20	1487426558201585665	Twitter for Android	FALSE	1487426558201585665	Tweet	0	0
yorkuscience	amroyorku									No	312			Mentions	2022-01-27 15:00:12	.@BeesYork, led by @AmroYorkU, is advancing research in the fields of bee ecology, evolution and conservation, with the goal to inform strategies to protect bees and the vital ecosystem services they provide: https://t.co/7Z9SiVl626 | #YorkU #SDG15 #YorkUSDGs https://t.co/ifwGXLCxUy	https://www.yorku.ca/bees/	yorku.ca	yorku sdg15 yorkusdgs	https://pbs.twimg.com/media/FKHgBAgUUAw2cB4.jpg	https://pbs.twimg.com/media/FKHgBAgUUAw2cB4.jpg	2022-01-27 15:00:12	2022-01-27	15:00:12	https://twitter.com/yorkuscience/status/1486715669919895563			1486715669919895563		FALSE	3		FALSE	en			FALSE	0		Sprout Social	FALSE	1486715669919895563	Tweet	0	0
yorkuscience	beesyork									No	313			Mentions	2022-01-27 15:00:12	.@BeesYork, led by @AmroYorkU, is advancing research in the fields of bee ecology, evolution and conservation, with the goal to inform strategies to protect bees and the vital ecosystem services they provide: https://t.co/7Z9SiVl626 | #YorkU #SDG15 #YorkUSDGs https://t.co/ifwGXLCxUy	https://www.yorku.ca/bees/	yorku.ca	yorku sdg15 yorkusdgs	https://pbs.twimg.com/media/FKHgBAgUUAw2cB4.jpg	https://pbs.twimg.com/media/FKHgBAgUUAw2cB4.jpg	2022-01-27 15:00:12	2022-01-27	15:00:12	https://twitter.com/yorkuscience/status/1486715669919895563			1486715669919895563		FALSE	3		FALSE	en			FALSE	0		Sprout Social	FALSE	1486715669919895563	Tweet	0	0
onlyone	highseasallianc									Yes	314			Retweet	2022-01-30 14:16:06	The #HighSeas is one of the largest reservoirs of #biodiversity on the planet and provides a multitude of ecosystem services. Tell world leaders to support a robust and ambitious #HighSeasTreaty! ✍️ https://t.co/aGydXhrZMH @OnlyOne #ListenToTheOcean #OneOceanOnePlanet #BBNJ	https://only.one/act/high-seas	only.one	highseas biodiversity highseastreaty listentotheocean oneoceanoneplanet bbnj		https://pbs.twimg.com/profile_images/1478481440752947205/d6pEc5X8_normal.jpg	2022-01-30 14:16:06	2022-01-30	14:16:06	https://twitter.com/onlyone/status/1487791736562892806			1487791736562892806		FALSE	0		FALSE	en			FALSE	20	1487426558201585665	Twitter for iPhone	FALSE	1487426558201585665	Tweet	0	0
maderaestructur	maderaestructur									No	315			Tweet	2022-01-27 15:03:27	NEWS #Madera_Estructural #Structural_Timber – Roadmap to develop a stress test for forest ecosystem services supply https://t.co/WVkgyLMgoI	https://secure.jbs.elsevierhealth.com/action/getSharedSiteSession?redirect=https%3A%2F%2Fwww.cell.com%2Fone-earth%2Ffulltext%2FS2590-3322%2821%2900727-2&rc=0	elsevierhealth.com	madera_estructural structural_timber		https://pbs.twimg.com/profile_images/378800000410946302/a06548a4f15f74ad6f8d80261e7557b0_normal.jpeg	2022-01-27 15:03:27	2022-01-27	15:03:27	https://twitter.com/maderaestructur/status/1486716489252020225			1486716489252020225		FALSE	0		FALSE	en			FALSE	0		Twitter Web App	FALSE	1486716489252020225	Tweet	0	0
putri_arfh	thegef									No	316			MentionsInRetweet	2022-01-27 15:21:03	How can we know what to save unless we know what it is we’re losing? Working with local communities, @UNDP_Pakistan @thegef works to demarcate - &amp; protect - forest lands &amp; their ecosystem services: https://t.co/GQKHzLYJ8C 🌲🌲🌲🌲🌲🌲🌲🌲	https://undp-biodiversity.exposure.co/taking-stock	exposure.co			https://pbs.twimg.com/profile_images/1471455376268664832/B1Kk1jzR_normal.jpg	2022-01-27 15:21:03	2022-01-27	15:21:03	https://twitter.com/putri_arfh/status/1486720916369207298			1486720916369207298		FALSE	0		FALSE	en			FALSE	7	1486700752458465280	Twitter for Android	FALSE	1486700752458465280	Tweet	0	0
putri_arfh	undp_pakistan									No	317			MentionsInRetweet	2022-01-27 15:21:03	How can we know what to save unless we know what it is we’re losing? Working with local communities, @UNDP_Pakistan @thegef works to demarcate - &amp; protect - forest lands &amp; their ecosystem services: https://t.co/GQKHzLYJ8C 🌲🌲🌲🌲🌲🌲🌲🌲	https://undp-biodiversity.exposure.co/taking-stock	exposure.co			https://pbs.twimg.com/profile_images/1471455376268664832/B1Kk1jzR_normal.jpg	2022-01-27 15:21:03	2022-01-27	15:21:03	https://twitter.com/putri_arfh/status/1486720916369207298			1486720916369207298		FALSE	0		FALSE	en			FALSE	7	1486700752458465280	Twitter for Android	FALSE	1486700752458465280	Tweet	0	0
adelialezamae	highseasallianc									No	318			Retweet	2022-02-01 20:54:05	The #HighSeas is one of the largest reservoirs of #biodiversity on the planet and provides a multitude of ecosystem services. Tell world leaders to support a robust and ambitious #HighSeasTreaty! ✍️ https://t.co/aGydXhrZMH @OnlyOne #ListenToTheOcean #OneOceanOnePlanet #BBNJ	https://only.one/act/high-seas	only.one	highseas biodiversity highseastreaty listentotheocean oneoceanoneplanet bbnj		https://pbs.twimg.com/profile_images/1134960488851394560/zjQ8-nO6_normal.jpg	2022-02-01 20:54:05	2022-02-01	20:54:05	https://twitter.com/adelialezamae/status/1488616667395543043			1488616667395543043		FALSE	0		FALSE	en			FALSE	20	1487426558201585665	Twitter for Android	FALSE	1487426558201585665	Tweet	0	0
forests_mdpi	nodaipr									No	319			Mentions	2022-01-27 15:24:35	🧐Read #Forests paper: Evaluation of a Structure Providing Cultural #EcosystemServices in Forest Recreation: Quantitative Text Analysis of Essays by Participants, ✒ by Suguru Hirahara. @nodaipr Full paper🖇️https://t.co/wTmKPQK4K2 #naturalresourcemanagement https://t.co/luSgfFKepM	https://www.mdpi.com/1999-4907/12/11/1546	mdpi.com	forests ecosystemservices naturalresourcemanagement	https://pbs.twimg.com/media/FKHlem-VgAQfwjn.jpg	https://pbs.twimg.com/media/FKHlem-VgAQfwjn.jpg	2022-01-27 15:24:35	2022-01-27	15:24:35	https://twitter.com/forests_mdpi/status/1486721807897948166			1486721807897948166		FALSE	0		FALSE	en			FALSE	0		Twitter Web App	FALSE	1486721807897948166	Tweet	0	0
codgirlnl	busustainable									No	320			MentionsInRetweet	2022-01-27 15:26:15	Join ResNet Theme 1 as a #PhD student on mental models, theories of change &amp; #leveragepoints for #ecosystemservices governance, supervised by @juliambaird &amp; @Gordon_Hickey @BUsustainable https://t.co/zOte1CGzxy	https://www.nsercresnet.ca/opportunities.html	nsercresnet.ca	phd leveragepoints ecosystemservices		https://pbs.twimg.com/profile_images/1486844463695777797/3eQ3zfr2_normal.jpg	2022-01-27 15:26:15	2022-01-27	15:26:15	https://twitter.com/codgirlnl/status/1486722227047321600			1486722227047321600		FALSE	0		FALSE	en			FALSE	5	1486720720373641216	Twitter for Android	FALSE	1486720720373641216	Tweet	0	0
codgirlnl	gordon_hickey									No	321			MentionsInRetweet	2022-01-27 15:26:15	Join ResNet Theme 1 as a #PhD student on mental models, theories of change &amp; #leveragepoints for #ecosystemservices governance, supervised by @juliambaird &amp; @Gordon_Hickey @BUsustainable https://t.co/zOte1CGzxy	https://www.nsercresnet.ca/opportunities.html	nsercresnet.ca	phd leveragepoints ecosystemservices		https://pbs.twimg.com/profile_images/1486844463695777797/3eQ3zfr2_normal.jpg	2022-01-27 15:26:15	2022-01-27	15:26:15	https://twitter.com/codgirlnl/status/1486722227047321600			1486722227047321600		FALSE	0		FALSE	en			FALSE	5	1486720720373641216	Twitter for Android	FALSE	1486720720373641216	Tweet	0	0
codgirlnl	juliambaird									No	322			MentionsInRetweet	2022-01-27 15:26:15	Join ResNet Theme 1 as a #PhD student on mental models, theories of change &amp; #leveragepoints for #ecosystemservices governance, supervised by @juliambaird &amp; @Gordon_Hickey @BUsustainable https://t.co/zOte1CGzxy	https://www.nsercresnet.ca/opportunities.html	nsercresnet.ca	phd leveragepoints ecosystemservices		https://pbs.twimg.com/profile_images/1486844463695777797/3eQ3zfr2_normal.jpg	2022-01-27 15:26:15	2022-01-27	15:26:15	https://twitter.com/codgirlnl/status/1486722227047321600			1486722227047321600		FALSE	0		FALSE	en			FALSE	5	1486720720373641216	Twitter for Android	FALSE	1486720720373641216	Tweet	0	0
dumbull	parveenkaswan									No	323			Retweet	2022-02-02 03:09:43	#Wetlands provide many ecosystem services. - They replenish the ground water https://t.co/rgUH2UWL05			wetlands	https://pbs.twimg.com/media/FKj0fdvVcAwpcZX.jpg	https://pbs.twimg.com/media/FKj0fdvVcAwpcZX.jpg	2022-02-02 03:09:43	2022-02-02	03:09:43	https://twitter.com/dumbull/status/1488711199311433733			1488711199311433733		FALSE	0		FALSE	en			FALSE	19	1488708505921937408	Twitter Web App	FALSE	1488708505921937408	Tweet	0	0
pathpragmatica1	pathpragmatica1									No	324			Tweet	2022-01-27 15:32:16	Africa’s vast grasslands are well known for iconic wildlife, but far less for other ecosystem services they provide including sequestering immense amounts of carbon &amp;supporting millions of people practicing ancient occupation of livestock herding. https://t.co/nJOAVZVz9Q	https://news.mongabay.com/2021/12/getting-african-grasslands-right-for-people-and-wildlife-alike-qa-with-susanne-vetter/	mongabay.com			https://pbs.twimg.com/profile_images/1254028454753980417/XHvHsaZi_normal.jpg	2022-01-27 15:32:16	2022-01-27	15:32:16	https://twitter.com/pathpragmatica1/status/1486723741602045971			1486723741602045971		FALSE	1		FALSE	en			FALSE	0		Twitter for Android	FALSE	1486723741602045971	Tweet	0	0
mcgillmssi	busustainable									No	325			MentionsInRetweet	2022-01-27 15:37:16	Join ResNet Theme 1 as a #PhD student on mental models, theories of change &amp; #leveragepoints for #ecosystemservices governance, supervised by @juliambaird &amp; @Gordon_Hickey @BUsustainable https://t.co/zOte1CGzxy	https://www.nsercresnet.ca/opportunities.html	nsercresnet.ca	phd leveragepoints ecosystemservices		https://pbs.twimg.com/profile_images/1268180846042918912/KUp23SVv_normal.jpg	2022-01-27 15:37:16	2022-01-27	15:37:16	https://twitter.com/mcgillmssi/status/1486724998110744579			1486724998110744579		FALSE	0		FALSE	en			FALSE	5	1486720720373641216	Twitter Web App	FALSE	1486720720373641216	Tweet	0	0
mcgillmssi	gordon_hickey									No	326			MentionsInRetweet	2022-01-27 15:37:16	Join ResNet Theme 1 as a #PhD student on mental models, theories of change &amp; #leveragepoints for #ecosystemservices governance, supervised by @juliambaird &amp; @Gordon_Hickey @BUsustainable https://t.co/zOte1CGzxy	https://www.nsercresnet.ca/opportunities.html	nsercresnet.ca	phd leveragepoints ecosystemservices		https://pbs.twimg.com/profile_images/1268180846042918912/KUp23SVv_normal.jpg	2022-01-27 15:37:16	2022-01-27	15:37:16	https://twitter.com/mcgillmssi/status/1486724998110744579			1486724998110744579		FALSE	0		FALSE	en			FALSE	5	1486720720373641216	Twitter Web App	FALSE	1486720720373641216	Tweet	0	0
mcgillmssi	juliambaird									No	327			MentionsInRetweet	2022-01-27 15:37:16	Join ResNet Theme 1 as a #PhD student on mental models, theories of change &amp; #leveragepoints for #ecosystemservices governance, supervised by @juliambaird &amp; @Gordon_Hickey @BUsustainable https://t.co/zOte1CGzxy	https://www.nsercresnet.ca/opportunities.html	nsercresnet.ca	phd leveragepoints ecosystemservices		https://pbs.twimg.com/profile_images/1268180846042918912/KUp23SVv_normal.jpg	2022-01-27 15:37:16	2022-01-27	15:37:16	https://twitter.com/mcgillmssi/status/1486724998110744579			1486724998110744579		FALSE	0		FALSE	en			FALSE	5	1486720720373641216	Twitter Web App	FALSE	1486720720373641216	Tweet	0	0
n_devaraj62	parveenkaswan									No	328			Retweet	2022-02-02 03:42:17	#Wetlands provide many ecosystem services. - They replenish the ground water https://t.co/rgUH2UWL05			wetlands	https://pbs.twimg.com/media/FKj0fdvVcAwpcZX.jpg	https://pbs.twimg.com/media/FKj0fdvVcAwpcZX.jpg	2022-02-02 03:42:17	2022-02-02	03:42:17	https://twitter.com/n_devaraj62/status/1488719396009054211			1488719396009054211		FALSE	0		FALSE	en			FALSE	19	1488708505921937408	Twitter for iPhone	FALSE	1488708505921937408	Tweet	0	0
geogbristol	pj13302									No	329			MentionsInRetweet	2022-01-27 15:45:27	Scale of nutrient challenge is underestimated in UK policy. 84% loss of biodiversity also results in loss of ecosystem services. In the maps, if was with no pollution the maps would be all blue… @pj13302 https://t.co/zT5CUQHifg https://t.co/4vwY8SsupZ	https://twitter.com/jakedrum/status/1486690360415956995	twitter.com		https://pbs.twimg.com/media/FKHNprwXMAwbd3p.jpg	https://pbs.twimg.com/media/FKHNprwXMAwbd3p.jpg	2022-01-27 15:45:27	2022-01-27	15:45:27	https://twitter.com/geogbristol/status/1486727059103571983			1486727059103571983		FALSE	0		TRUE	en		1486690360415956995	FALSE	4	1486695477944987649	Twitter Web App	FALSE	1486695477944987649	Tweet	0	0
harikishoregup3	parveenkaswan									No	330			Retweet	2022-02-02 03:49:10	#Wetlands provide many ecosystem services. - They replenish the ground water https://t.co/rgUH2UWL05			wetlands	https://pbs.twimg.com/media/FKj0fdvVcAwpcZX.jpg	https://pbs.twimg.com/media/FKj0fdvVcAwpcZX.jpg	2022-02-02 03:49:10	2022-02-02	03:49:10	https://twitter.com/harikishoregup3/status/1488721126968619009			1488721126968619009		FALSE	0		FALSE	en			FALSE	19	1488708505921937408	Twitter for Android	FALSE	1488708505921937408	Tweet	0	0
encourageaap	parveenkaswan									No	331			Retweet	2022-02-02 04:20:04	#Wetlands provide many ecosystem services. - They replenish the ground water https://t.co/rgUH2UWL05			wetlands	https://pbs.twimg.com/media/FKj0fdvVcAwpcZX.jpg	https://pbs.twimg.com/media/FKj0fdvVcAwpcZX.jpg	2022-02-02 04:20:04	2022-02-02	04:20:04	https://twitter.com/encourageaap/status/1488728904625885185			1488728904625885185		FALSE	0		FALSE	en			FALSE	19	1488708505921937408	Twitter Web App	FALSE	1488708505921937408	Tweet	0	0
nemac	nemac									No	332			Tweet	2022-01-27 14:54:18	#EcosystemServices refer to benefits that humans receive from natural systems. For example, Earth's natural processes provide fresh foods &amp; water that are made available for human sustenance. https://t.co/NI6ZxeRtFy #ClimateResilience #ClimateAdaptation #ClimateResilienceToolkit https://t.co/HT0iNhG0ta	https://toolkit.climate.gov/content/glossary	climate.gov	ecosystemservices climateresilience climateadaptation climateresiliencetoolkit	https://pbs.twimg.com/media/FKHeKuIUcAQE3mF.png	https://pbs.twimg.com/media/FKHeKuIUcAQE3mF.png	2022-01-27 14:54:18	2022-01-27	14:54:18	https://twitter.com/nemac/status/1486714184372932608			1486714184372932608		FALSE	3		FALSE	en			FALSE	1		Twitter Web App	FALSE	1486714184372932608	Tweet	0	0
iswetadp	parveenkaswan									No	333			Retweet	2022-02-02 05:09:08	#Wetlands provide many ecosystem services. - They replenish the ground water https://t.co/rgUH2UWL05			wetlands	https://pbs.twimg.com/media/FKj0fdvVcAwpcZX.jpg	https://pbs.twimg.com/media/FKj0fdvVcAwpcZX.jpg	2022-02-02 05:09:08	2022-02-02	05:09:08	https://twitter.com/iswetadp/status/1488741252090634241			1488741252090634241		FALSE	0		FALSE	en			FALSE	19	1488708505921937408	Twitter for Android	FALSE	1488708505921937408	Tweet	0	0
rafael_lembi	rafael_lembi									No	334			Tweet	2022-01-26 23:50:52	if you're in the Sustainability &amp; Development Conference, join me tomorrow at 9 am EST in session M40 on biodiversity and ecosystem conservation! I'll be talking about how I did an ecosystem services assessment using a stakeholder-based approach #susdev2022			susdev2022		https://pbs.twimg.com/profile_images/1433065662612652038/3GNazMnQ_normal.jpg	2022-01-26 23:50:52	2022-01-26	23:50:52	https://twitter.com/rafael_lembi/status/1486486828618297352			1486486828618297352		FALSE	21		FALSE	en			FALSE	1		Twitter Web App	FALSE	1486486828618297352	Tweet	0	0
rafael_lembi	busustainable									No	335			MentionsInRetweet	2022-01-27 16:16:18	Join ResNet Theme 1 as a #PhD student on mental models, theories of change &amp; #leveragepoints for #ecosystemservices governance, supervised by @juliambaird &amp; @Gordon_Hickey @BUsustainable https://t.co/zOte1CGzxy	https://www.nsercresnet.ca/opportunities.html	nsercresnet.ca	phd leveragepoints ecosystemservices		https://pbs.twimg.com/profile_images/1433065662612652038/3GNazMnQ_normal.jpg	2022-01-27 16:16:18	2022-01-27	16:16:18	https://twitter.com/rafael_lembi/status/1486734824362680321			1486734824362680321		FALSE	0		FALSE	en			FALSE	5	1486720720373641216	Twitter Web App	FALSE	1486720720373641216	Tweet	0	0
rafael_lembi	gordon_hickey									No	336			MentionsInRetweet	2022-01-27 16:16:18	Join ResNet Theme 1 as a #PhD student on mental models, theories of change &amp; #leveragepoints for #ecosystemservices governance, supervised by @juliambaird &amp; @Gordon_Hickey @BUsustainable https://t.co/zOte1CGzxy	https://www.nsercresnet.ca/opportunities.html	nsercresnet.ca	phd leveragepoints ecosystemservices		https://pbs.twimg.com/profile_images/1433065662612652038/3GNazMnQ_normal.jpg	2022-01-27 16:16:18	2022-01-27	16:16:18	https://twitter.com/rafael_lembi/status/1486734824362680321			1486734824362680321		FALSE	0		FALSE	en			FALSE	5	1486720720373641216	Twitter Web App	FALSE	1486720720373641216	Tweet	0	0
rafael_lembi	juliambaird									No	337			MentionsInRetweet	2022-01-27 16:16:18	Join ResNet Theme 1 as a #PhD student on mental models, theories of change &amp; #leveragepoints for #ecosystemservices governance, supervised by @juliambaird &amp; @Gordon_Hickey @BUsustainable https://t.co/zOte1CGzxy	https://www.nsercresnet.ca/opportunities.html	nsercresnet.ca	phd leveragepoints ecosystemservices		https://pbs.twimg.com/profile_images/1433065662612652038/3GNazMnQ_normal.jpg	2022-01-27 16:16:18	2022-01-27	16:16:18	https://twitter.com/rafael_lembi/status/1486734824362680321			1486734824362680321		FALSE	0		FALSE	en			FALSE	5	1486720720373641216	Twitter Web App	FALSE	1486720720373641216	Tweet	0	0
rutwik_yeware	parveenkaswan									No	338			Retweet	2022-02-02 06:12:36	#Wetlands provide many ecosystem services. - They replenish the ground water https://t.co/rgUH2UWL05			wetlands	https://pbs.twimg.com/media/FKj0fdvVcAwpcZX.jpg	https://pbs.twimg.com/media/FKj0fdvVcAwpcZX.jpg	2022-02-02 06:12:36	2022-02-02	06:12:36	https://twitter.com/rutwik_yeware/status/1488757224117702659			1488757224117702659		FALSE	0		FALSE	en			FALSE	19	1488708505921937408	Twitter for Android	FALSE	1488708505921937408	Tweet	0	0
restorecal	restorecal									No	339			Tweet	2022-01-27 15:37:54	Framework for integrated Ecosystem Services assessment of the costs and benefits of large scale landscape restoration illustrated with a case study in Mediterranean Spain: https://t.co/apn93CQTGM	https://www.sciencedirect.com/science/article/pii/S2212041621001418?dgcid=author	sciencedirect.com			https://pbs.twimg.com/profile_images/1382783869594652672/0QvvF-No_normal.jpg	2022-01-27 15:37:54	2022-01-27	15:37:54	https://twitter.com/restorecal/status/1486725158337318917			1486725158337318917		FALSE	4		FALSE	en			FALSE	1		Twitter Web App	FALSE	1486725158337318917	Tweet	0	0
nikhil89nick	parveenkaswan									No	340			Retweet	2022-02-02 08:45:10	#Wetlands provide many ecosystem services. - They replenish the ground water https://t.co/rgUH2UWL05			wetlands	https://pbs.twimg.com/media/FKj0fdvVcAwpcZX.jpg	https://pbs.twimg.com/media/FKj0fdvVcAwpcZX.jpg	2022-02-02 08:45:10	2022-02-02	08:45:10	https://twitter.com/nikhil89nick/status/1488795619493756930			1488795619493756930		FALSE	0		FALSE	en			FALSE	19	1488708505921937408	Twitter for Android	FALSE	1488708505921937408	Tweet	0	0
spunkmaxi	cosmossdk									No	341			Mentions	2022-01-27 14:56:45	@gregory_landua @RegenFdn @cosmossdk @regen_network Building on cosmos will be natural progression for many. In this case though it ll focus on building consensus around data being registered on regen network re carbon sequestration, ecosystem services etc?					https://pbs.twimg.com/profile_images/1447841186270494720/HAZUtDX5_normal.jpg	2022-01-27 14:56:45	2022-01-27	14:56:45	https://twitter.com/spunkmaxi/status/1486714803062075393			1486714803062075393	1486712822683734017	FALSE	1	14562053	FALSE	en			FALSE	0		Twitter for Android	FALSE	1486712822683734017	Tweet	0	0
gregory_landua	cosmossdk									No	342			Mentions	2022-01-27 16:32:36	@spunkmaxi @RegenFdn @cosmossdk @regen_network yes, the regen registry is one of the features of @regen_network in which the community governs standards and tools for carbon sequestration measurement and crediting as well as other ecosystem services...governance and curation.					https://pbs.twimg.com/profile_images/1380183114614513667/vxlHatzY_normal.jpg	2022-01-27 16:32:36	2022-01-27	16:32:36	https://twitter.com/gregory_landua/status/1486738925410562056			1486738925410562056	1486714803062075393	FALSE	2	797405243780669440	FALSE	en			FALSE	0		Twitter Web App	FALSE	1486714803062075393	Tweet	0	0
spunkmaxi	regenfdn									No	343			Mentions	2022-01-27 14:56:45	@gregory_landua @RegenFdn @cosmossdk @regen_network Building on cosmos will be natural progression for many. In this case though it ll focus on building consensus around data being registered on regen network re carbon sequestration, ecosystem services etc?					https://pbs.twimg.com/profile_images/1447841186270494720/HAZUtDX5_normal.jpg	2022-01-27 14:56:45	2022-01-27	14:56:45	https://twitter.com/spunkmaxi/status/1486714803062075393			1486714803062075393	1486712822683734017	FALSE	1	14562053	FALSE	en			FALSE	0		Twitter for Android	FALSE	1486712822683734017	Tweet	0	0
gregory_landua	regenfdn									No	344			Mentions	2022-01-27 16:32:36	@spunkmaxi @RegenFdn @cosmossdk @regen_network yes, the regen registry is one of the features of @regen_network in which the community governs standards and tools for carbon sequestration measurement and crediting as well as other ecosystem services...governance and curation.					https://pbs.twimg.com/profile_images/1380183114614513667/vxlHatzY_normal.jpg	2022-01-27 16:32:36	2022-01-27	16:32:36	https://twitter.com/gregory_landua/status/1486738925410562056			1486738925410562056	1486714803062075393	FALSE	2	797405243780669440	FALSE	en			FALSE	0		Twitter Web App	FALSE	1486714803062075393	Tweet	0	0
spunkmaxi	regen_network									No	345			Mentions	2022-01-27 14:56:45	@gregory_landua @RegenFdn @cosmossdk @regen_network Building on cosmos will be natural progression for many. In this case though it ll focus on building consensus around data being registered on regen network re carbon sequestration, ecosystem services etc?					https://pbs.twimg.com/profile_images/1447841186270494720/HAZUtDX5_normal.jpg	2022-01-27 14:56:45	2022-01-27	14:56:45	https://twitter.com/spunkmaxi/status/1486714803062075393			1486714803062075393	1486712822683734017	FALSE	1	14562053	FALSE	en			FALSE	0		Twitter for Android	FALSE	1486712822683734017	Tweet	0	0
spunkmaxi	gregory_landua									Yes	346			Replies to	2022-01-27 14:56:45	@gregory_landua @RegenFdn @cosmossdk @regen_network Building on cosmos will be natural progression for many. In this case though it ll focus on building consensus around data being registered on regen network re carbon sequestration, ecosystem services etc?					https://pbs.twimg.com/profile_images/1447841186270494720/HAZUtDX5_normal.jpg	2022-01-27 14:56:45	2022-01-27	14:56:45	https://twitter.com/spunkmaxi/status/1486714803062075393			1486714803062075393	1486712822683734017	FALSE	1	14562053	FALSE	en			FALSE	0		Twitter for Android	FALSE	1486712822683734017	Tweet	0	0
gregory_landua	spunkmaxi									Yes	347			Replies to	2022-01-27 16:32:36	@spunkmaxi @RegenFdn @cosmossdk @regen_network yes, the regen registry is one of the features of @regen_network in which the community governs standards and tools for carbon sequestration measurement and crediting as well as other ecosystem services...governance and curation.					https://pbs.twimg.com/profile_images/1380183114614513667/vxlHatzY_normal.jpg	2022-01-27 16:32:36	2022-01-27	16:32:36	https://twitter.com/gregory_landua/status/1486738925410562056			1486738925410562056	1486714803062075393	FALSE	2	797405243780669440	FALSE	en			FALSE	0		Twitter Web App	FALSE	1486714803062075393	Tweet	0	0
gregory_landua	regen_network									No	348			Mentions	2022-01-27 16:32:36	@spunkmaxi @RegenFdn @cosmossdk @regen_network yes, the regen registry is one of the features of @regen_network in which the community governs standards and tools for carbon sequestration measurement and crediting as well as other ecosystem services...governance and curation.					https://pbs.twimg.com/profile_images/1380183114614513667/vxlHatzY_normal.jpg	2022-01-27 16:32:36	2022-01-27	16:32:36	https://twitter.com/gregory_landua/status/1486738925410562056			1486738925410562056	1486714803062075393	FALSE	2	797405243780669440	FALSE	en			FALSE	0		Twitter Web App	FALSE	1486714803062075393	Tweet	0	0
jdkrones	missoulian									No	349			Mentions	2022-01-27 16:34:12	@Jose19695050481 @wildearthguard @BetzMyboyblue11 @missoulian It promotes healthier ecosystems if done w/ecosystem services in mind, but more than logging has to be done to reduce the destructive nature of wildfires. Increase of controlled burns &amp; greater attention to construction and development in the WUI being at the top of my list.					https://pbs.twimg.com/profile_images/1323626582452310017/OjW8N_zo_normal.jpg	2022-01-27 16:34:12	2022-01-27	16:34:12	https://twitter.com/jdkrones/status/1486739327841308674			1486739327841308674	1484262506927312897	FALSE	1	1428834895300726786	FALSE	en			FALSE	0		Twitter Web App	FALSE	1484262506927312897	Tweet	0	0
jdkrones	betzmyboyblue11									No	350			Mentions	2022-01-27 16:34:12	@Jose19695050481 @wildearthguard @BetzMyboyblue11 @missoulian It promotes healthier ecosystems if done w/ecosystem services in mind, but more than logging has to be done to reduce the destructive nature of wildfires. Increase of controlled burns &amp; greater attention to construction and development in the WUI being at the top of my list.					https://pbs.twimg.com/profile_images/1323626582452310017/OjW8N_zo_normal.jpg	2022-01-27 16:34:12	2022-01-27	16:34:12	https://twitter.com/jdkrones/status/1486739327841308674			1486739327841308674	1484262506927312897	FALSE	1	1428834895300726786	FALSE	en			FALSE	0		Twitter Web App	FALSE	1484262506927312897	Tweet	0	0
jdkrones	wildearthguard									No	351			Mentions	2022-01-27 16:34:12	@Jose19695050481 @wildearthguard @BetzMyboyblue11 @missoulian It promotes healthier ecosystems if done w/ecosystem services in mind, but more than logging has to be done to reduce the destructive nature of wildfires. Increase of controlled burns &amp; greater attention to construction and development in the WUI being at the top of my list.					https://pbs.twimg.com/profile_images/1323626582452310017/OjW8N_zo_normal.jpg	2022-01-27 16:34:12	2022-01-27	16:34:12	https://twitter.com/jdkrones/status/1486739327841308674			1486739327841308674	1484262506927312897	FALSE	1	1428834895300726786	FALSE	en			FALSE	0		Twitter Web App	FALSE	1484262506927312897	Tweet	0	0
jdkrones	jose19695050481									No	352			Replies to	2022-01-27 16:34:12	@Jose19695050481 @wildearthguard @BetzMyboyblue11 @missoulian It promotes healthier ecosystems if done w/ecosystem services in mind, but more than logging has to be done to reduce the destructive nature of wildfires. Increase of controlled burns &amp; greater attention to construction and development in the WUI being at the top of my list.					https://pbs.twimg.com/profile_images/1323626582452310017/OjW8N_zo_normal.jpg	2022-01-27 16:34:12	2022-01-27	16:34:12	https://twitter.com/jdkrones/status/1486739327841308674			1486739327841308674	1484262506927312897	FALSE	1	1428834895300726786	FALSE	en			FALSE	0		Twitter Web App	FALSE	1484262506927312897	Tweet	0	0
murraybrianc	duke									No	353			Mentions	2022-01-27 16:37:05	Lydia is being honored for distinguished contributions of the field of ecosystem services. So well-deserved. Her work has had great impact @NichInstitute @Duke and beyond. https://t.co/XZqc72z1ys	https://twitter.com/DukeUEnergy/status/1486700940266819589	twitter.com			https://pbs.twimg.com/profile_images/481164476742254593/D4N9DAeT_normal.jpeg	2022-01-27 16:37:05	2022-01-27	16:37:05	https://twitter.com/murraybrianc/status/1486740052579344384			1486740052579344384		FALSE	2		TRUE	en		1486700940266819589	FALSE	1		Twitter Web App	FALSE	1486740052579344384	Tweet	0	0
nichinstitute	duke									No	354			MentionsInRetweet	2022-01-27 16:38:42	Lydia is being honored for distinguished contributions of the field of ecosystem services. So well-deserved. Her work has had great impact @NichInstitute @Duke and beyond. https://t.co/XZqc72z1ys	https://twitter.com/DukeUEnergy/status/1486700940266819589	twitter.com			https://pbs.twimg.com/profile_images/927608721940799488/5lAW8yf5_normal.jpg	2022-01-27 16:38:42	2022-01-27	16:38:42	https://twitter.com/nichinstitute/status/1486740457744908292			1486740457744908292		FALSE	0		TRUE	en		1486700940266819589	FALSE	1	1486740052579344384	Twitter Web App	FALSE	1486740052579344384	Tweet	0	0
murraybrianc	nichinstitute									Yes	355			Mentions	2022-01-27 16:37:05	Lydia is being honored for distinguished contributions of the field of ecosystem services. So well-deserved. Her work has had great impact @NichInstitute @Duke and beyond. https://t.co/XZqc72z1ys	https://twitter.com/DukeUEnergy/status/1486700940266819589	twitter.com			https://pbs.twimg.com/profile_images/481164476742254593/D4N9DAeT_normal.jpeg	2022-01-27 16:37:05	2022-01-27	16:37:05	https://twitter.com/murraybrianc/status/1486740052579344384			1486740052579344384		FALSE	2		TRUE	en		1486700940266819589	FALSE	1		Twitter Web App	FALSE	1486740052579344384	Tweet	0	0
yeshukrish1987	parveenkaswan									No	356			Retweet	2022-02-02 12:11:46	#Wetlands provide many ecosystem services. - They replenish the ground water https://t.co/rgUH2UWL05			wetlands	https://pbs.twimg.com/media/FKj0fdvVcAwpcZX.jpg	https://pbs.twimg.com/media/FKj0fdvVcAwpcZX.jpg	2022-02-02 12:11:46	2022-02-02	12:11:46	https://twitter.com/yeshukrish1987/status/1488847611138576386			1488847611138576386		FALSE	0		FALSE	en			FALSE	19	1488708505921937408	Twitter Web App	FALSE	1488708505921937408	Tweet	0	0
phosphoria31	pj13302									No	357			MentionsInRetweet	2022-01-27 17:01:31	Scale of nutrient challenge is underestimated in UK policy. 84% loss of biodiversity also results in loss of ecosystem services. In the maps, if was with no pollution the maps would be all blue… @pj13302 https://t.co/zT5CUQHifg https://t.co/4vwY8SsupZ	https://twitter.com/jakedrum/status/1486690360415956995	twitter.com		https://pbs.twimg.com/media/FKHNprwXMAwbd3p.jpg	https://pbs.twimg.com/media/FKHNprwXMAwbd3p.jpg	2022-01-27 17:01:31	2022-01-27	17:01:31	https://twitter.com/phosphoria31/status/1486746200221097988			1486746200221097988		FALSE	0		TRUE	en		1486690360415956995	FALSE	4	1486695477944987649	phos-tweet1	FALSE	1486695477944987649	Tweet	0	0
sapnatr39914528	parveenkaswan									No	358			Retweet	2022-02-02 12:13:58	#Wetlands provide many ecosystem services. - They replenish the ground water https://t.co/rgUH2UWL05			wetlands	https://pbs.twimg.com/media/FKj0fdvVcAwpcZX.jpg	https://pbs.twimg.com/media/FKj0fdvVcAwpcZX.jpg	2022-02-02 12:13:58	2022-02-02	12:13:58	https://twitter.com/sapnatr39914528/status/1488848165100871681			1488848165100871681		FALSE	0		FALSE	en			FALSE	19	1488708505921937408	Twitter for Android	FALSE	1488708505921937408	Tweet	0	0
mloretocastillo	ipbes									No	359			MentionsInRetweet	2022-01-27 17:02:51	#Cameroon finally has its National Biodiversity and Ecosystem Services Assessment. 4 years of Work, sleepless nights, proof readings, etc. We finally got it. Congrats to the team of authors, reviewers, experts and fellows who contributed in the assessment. @IPBES https://t.co/KQztTyZlAa			cameroon	https://pbs.twimg.com/media/FKGLRMaX0AYYAtI.jpg	https://pbs.twimg.com/media/FKGLRMaX0AYYAtI.jpg	2022-01-27 17:02:51	2022-01-27	17:02:51	https://twitter.com/mloretocastillo/status/1486746536159682563			1486746536159682563		FALSE	0		FALSE	en			FALSE	12	1486622481934954501	Twitter Web App	FALSE	1486622481934954501	Tweet	0	0
mineandursonly	parveenkaswan									No	360			Retweet	2022-02-02 12:14:18	#Wetlands provide many ecosystem services. - They replenish the ground water https://t.co/rgUH2UWL05			wetlands	https://pbs.twimg.com/media/FKj0fdvVcAwpcZX.jpg	https://pbs.twimg.com/media/FKj0fdvVcAwpcZX.jpg	2022-02-02 12:14:18	2022-02-02	12:14:18	https://twitter.com/mineandursonly/status/1488848247661625344			1488848247661625344		FALSE	0		FALSE	en			FALSE	19	1488708505921937408	Twitter for iPhone	FALSE	1488708505921937408	Tweet	0	0
mahtabhdr	thegef									No	361			MentionsInRetweet	2022-01-27 17:09:47	How can we know what to save unless we know what it is we’re losing? Working with local communities, @UNDP_Pakistan @thegef works to demarcate - &amp; protect - forest lands &amp; their ecosystem services: https://t.co/G6F72uSHr8 🌲🌲🌲🌲🌲🌲🌲🌲	https://undp-biodiversity.exposure.co/taking-stock	exposure.co			https://pbs.twimg.com/profile_images/1488315039002275840/ZD4Wgft0_normal.jpg	2022-01-27 17:09:47	2022-01-27	17:09:47	https://twitter.com/mahtabhdr/status/1486748283535978502			1486748283535978502		FALSE	0		FALSE	en			FALSE	7	1486632069254066180	Twitter for iPhone	FALSE	1486632069254066180	Tweet	0	0
mahtabhdr	undp_pakistan									No	362			MentionsInRetweet	2022-01-27 17:09:47	How can we know what to save unless we know what it is we’re losing? Working with local communities, @UNDP_Pakistan @thegef works to demarcate - &amp; protect - forest lands &amp; their ecosystem services: https://t.co/G6F72uSHr8 🌲🌲🌲🌲🌲🌲🌲🌲	https://undp-biodiversity.exposure.co/taking-stock	exposure.co			https://pbs.twimg.com/profile_images/1488315039002275840/ZD4Wgft0_normal.jpg	2022-01-27 17:09:47	2022-01-27	17:09:47	https://twitter.com/mahtabhdr/status/1486748283535978502			1486748283535978502		FALSE	0		FALSE	en			FALSE	7	1486632069254066180	Twitter for iPhone	FALSE	1486632069254066180	Tweet	0	0
meanderingwonk	parveenkaswan									No	363			Retweet	2022-02-02 12:14:22	#Wetlands provide many ecosystem services. - They replenish the ground water https://t.co/rgUH2UWL05			wetlands	https://pbs.twimg.com/media/FKj0fdvVcAwpcZX.jpg	https://pbs.twimg.com/media/FKj0fdvVcAwpcZX.jpg	2022-02-02 12:14:22	2022-02-02	12:14:22	https://twitter.com/meanderingwonk/status/1488848264468508672			1488848264468508672		FALSE	0		FALSE	en			FALSE	19	1488708505921937408	Twitter for Android	FALSE	1488708505921937408	Tweet	0	0
jakedrum	pj13302									Yes	364			Mentions	2022-01-27 13:39:58	Scale of nutrient challenge is underestimated in UK policy. 84% loss of biodiversity also results in loss of ecosystem services. In the maps, if was with no pollution the maps would be all blue… @pj13302 https://t.co/zT5CUQHifg https://t.co/4vwY8SsupZ	https://twitter.com/jakedrum/status/1486690360415956995	twitter.com		https://pbs.twimg.com/media/FKHNprwXMAwbd3p.jpg	https://pbs.twimg.com/media/FKHNprwXMAwbd3p.jpg	2022-01-27 13:39:58	2022-01-27	13:39:58	https://twitter.com/jakedrum/status/1486695477944987649			1486695477944987649		FALSE	5		TRUE	en		1486690360415956995	FALSE	4		Twitter for iPhone	FALSE	1486695477944987649	Tweet	0	0
praveensaha13	parveenkaswan									No	365			Retweet	2022-02-02 14:08:05	#Wetlands provide many ecosystem services. - They replenish the ground water https://t.co/rgUH2UWL05			wetlands	https://pbs.twimg.com/media/FKj0fdvVcAwpcZX.jpg	https://pbs.twimg.com/media/FKj0fdvVcAwpcZX.jpg	2022-02-02 14:08:05	2022-02-02	14:08:05	https://twitter.com/praveensaha13/status/1488876882515087363			1488876882515087363		FALSE	0		FALSE	en			FALSE	19	1488708505921937408	Twitter for Android	FALSE	1488708505921937408	Tweet	0	0
janthealgaeman	pj13302									No	366			MentionsInRetweet	2022-01-27 17:19:51	Scale of nutrient challenge is underestimated in UK policy. 84% loss of biodiversity also results in loss of ecosystem services. In the maps, if was with no pollution the maps would be all blue… @pj13302 https://t.co/zT5CUQHifg https://t.co/4vwY8SsupZ	https://twitter.com/jakedrum/status/1486690360415956995	twitter.com		https://pbs.twimg.com/media/FKHNprwXMAwbd3p.jpg	https://pbs.twimg.com/media/FKHNprwXMAwbd3p.jpg	2022-01-27 17:19:51	2022-01-27	17:19:51	https://twitter.com/janthealgaeman/status/1486750816778215431			1486750816778215431		FALSE	0		TRUE	en		1486690360415956995	FALSE	4	1486695477944987649	Twitter for iPhone	FALSE	1486695477944987649	Tweet	0	0
indiegourmand	parveenkaswan									No	367			Retweet	2022-02-02 14:33:35	#Wetlands provide many ecosystem services. - They replenish the ground water https://t.co/rgUH2UWL05			wetlands	https://pbs.twimg.com/media/FKj0fdvVcAwpcZX.jpg	https://pbs.twimg.com/media/FKj0fdvVcAwpcZX.jpg	2022-02-02 14:33:35	2022-02-02	14:33:35	https://twitter.com/indiegourmand/status/1488883300345126919			1488883300345126919		FALSE	0		FALSE	en			FALSE	19	1488708505921937408	Twitter for Android	FALSE	1488708505921937408	Tweet	0	0
houseofst	thegef									No	368			MentionsInRetweet	2022-01-27 17:22:34	How can we know what to save unless we know what it is we’re losing? Working with local communities, @UNDP_Pakistan @thegef works to demarcate - &amp; protect - forest lands &amp; their ecosystem services: https://t.co/GQKHzLYJ8C 🌲🌲🌲🌲🌲🌲🌲🌲	https://undp-biodiversity.exposure.co/taking-stock	exposure.co			https://pbs.twimg.com/profile_images/1419035797475504128/Iz_9FcoW_normal.jpg	2022-01-27 17:22:34	2022-01-27	17:22:34	https://twitter.com/houseofst/status/1486751497526333444			1486751497526333444		FALSE	0		FALSE	en			FALSE	7	1486700752458465280	Twitter for Android	FALSE	1486700752458465280	Tweet	0	0
houseofst	undp_pakistan									No	369			MentionsInRetweet	2022-01-27 17:22:34	How can we know what to save unless we know what it is we’re losing? Working with local communities, @UNDP_Pakistan @thegef works to demarcate - &amp; protect - forest lands &amp; their ecosystem services: https://t.co/GQKHzLYJ8C 🌲🌲🌲🌲🌲🌲🌲🌲	https://undp-biodiversity.exposure.co/taking-stock	exposure.co			https://pbs.twimg.com/profile_images/1419035797475504128/Iz_9FcoW_normal.jpg	2022-01-27 17:22:34	2022-01-27	17:22:34	https://twitter.com/houseofst/status/1486751497526333444			1486751497526333444		FALSE	0		FALSE	en			FALSE	7	1486700752458465280	Twitter for Android	FALSE	1486700752458465280	Tweet	0	0
sandeepkumawat_	parveenkaswan									No	370			Retweet	2022-02-02 15:04:01	#Wetlands provide many ecosystem services. - They replenish the ground water https://t.co/rgUH2UWL05			wetlands	https://pbs.twimg.com/media/FKj0fdvVcAwpcZX.jpg	https://pbs.twimg.com/media/FKj0fdvVcAwpcZX.jpg	2022-02-02 15:04:01	2022-02-02	15:04:01	https://twitter.com/sandeepkumawat_/status/1488890957806256129			1488890957806256129		FALSE	0		FALSE	en			FALSE	19	1488708505921937408	Twitter for Android	FALSE	1488708505921937408	Tweet	0	0
d7349181464	parveenkaswan									No	371			Retweet	2022-02-02 15:50:27	#Wetlands provide many ecosystem services. - They replenish the ground water https://t.co/rgUH2UWL05			wetlands	https://pbs.twimg.com/media/FKj0fdvVcAwpcZX.jpg	https://pbs.twimg.com/media/FKj0fdvVcAwpcZX.jpg	2022-02-02 15:50:27	2022-02-02	15:50:27	https://twitter.com/d7349181464/status/1488902642424172550			1488902642424172550		FALSE	0		FALSE	en			FALSE	19	1488708505921937408	Twitter for iPhone	FALSE	1488708505921937408	Tweet	0	0
ammrutledge	ammrutledge									No	372			Tweet	2022-01-27 17:38:56	I want to protect the BWCA - first and foremost - to protect the pristine water and woodlands, and the fish and wildlife that depend upon them. But economics, ecosystem services, and human experiences are important, too. Being out in nature does the human body good!					https://pbs.twimg.com/profile_images/1468668935180623877/MXPoyXyQ_normal.jpg	2022-01-27 17:38:56	2022-01-27	17:38:56	https://twitter.com/ammrutledge/status/1486755618421567489			1486755618421567489	1486755616399970305	FALSE	5	1588989829	FALSE	en			FALSE	0		Twitter for Android	FALSE	1486755616399970305	Tweet	0	0
jenniferdbarnes	mongabay									No	373			Mentions	2022-01-27 18:26:18	Community project helps Kenya aim for climate goals one mangrove tree at a time #ecosystemrestoration #ecosystemservices https://t.co/6iM7w48UlP via @Mongabay	https://news.mongabay.com/2022/01/community-project-helps-kenya-aim-for-climate-goals-one-mangrove-tree-at-a-time/	mongabay.com	ecosystemrestoration ecosystemservices		https://pbs.twimg.com/profile_images/1379519042445213696/8M2oC_Zt_normal.jpg	2022-01-27 18:26:18	2022-01-27	18:26:18	https://twitter.com/jenniferdbarnes/status/1486767536385396738			1486767536385396738		FALSE	0		FALSE	en			FALSE	0		Twitter for iPhone	FALSE	1486767536385396738	Tweet	0	0
pib_india	byadavbjp									No	374			Mentions	2022-01-21 10:40:28	Tiger conservation crucial for sustaining a plethora of ecosystem services for mankind: Union Minister @byadavbjp Delivers India’s statement at the fourth asia ministerial conference on #TigerConservation 🐯https://t.co/VkXWa3q73K https://t.co/bd83lQ4fUO	https://pib.gov.in/PressReleasePage.aspx?PRID=1791473	gov.in	tigerconservation	https://pbs.twimg.com/media/FJnq5YqUcAATqSv.jpg	https://pbs.twimg.com/media/FJnq5YqUcAATqSv.jpg	2022-01-21 10:40:28	2022-01-21	10:40:28	https://twitter.com/pib_india/status/1484475979321933829			1484475979321933829		FALSE	132		FALSE	en			FALSE	33		Twitter Web App	FALSE	1484475979321933829	Retweet	0	0
devendrakr_ydav	byadavbjp									No	375			MentionsInRetweet	2022-01-27 18:48:43	Tiger conservation crucial for sustaining a plethora of ecosystem services for mankind: Union Minister @byadavbjp Delivers India’s statement at the fourth asia ministerial conference on #TigerConservation 🐯https://t.co/VkXWa3q73K https://t.co/bd83lQ4fUO	https://pib.gov.in/PressReleasePage.aspx?PRID=1791473	gov.in	tigerconservation	https://pbs.twimg.com/media/FJnq5YqUcAATqSv.jpg	https://pbs.twimg.com/media/FJnq5YqUcAATqSv.jpg	2022-01-27 18:48:43	2022-01-27	18:48:43	https://twitter.com/devendrakr_ydav/status/1486773179640999937			1486773179640999937		FALSE	0		FALSE	en			FALSE	33	1484475979321933829	Twitter for Android	FALSE	1484475979321933829	Tweet	0	0
parveenkaswan	parveenkaswan									No	376			Retweet	2022-02-02 12:08:14	#Wetlands provide many ecosystem services. - They replenish the ground water https://t.co/rgUH2UWL05			wetlands	https://pbs.twimg.com/media/FKj0fdvVcAwpcZX.jpg	https://pbs.twimg.com/media/FKj0fdvVcAwpcZX.jpg	2022-02-02 12:08:14	2022-02-02	12:08:14	https://twitter.com/parveenkaswan/status/1488846721698263041			1488846721698263041		FALSE	0		FALSE	en			FALSE	19	1488708505921937408	Twitter Web App	FALSE	1488708505921937408	Tweet	0	0
iucnrwanda	iucnrwanda									No	377			Tweet	2022-01-26 09:49:23	#ESPAfrica is coming up this year - don't miss the chance to submit a session proposal or abstract now! 👉https://t.co/nzrQWwE9Yn Conference theme: #EcosystemServices for the future: Delivering value for Nature, Livelihoods and Economic Investment #Africa #Rwanda #Nature #Green https://t.co/Yihfx5HVN5	https://www.espconference.org/africa2021	espconference.org	espafrica ecosystemservices africa rwanda nature green	https://pbs.twimg.com/media/FKBNwofXwAMCUIe.jpg	https://pbs.twimg.com/media/FKBNwofXwAMCUIe.jpg	2022-01-26 09:49:23	2022-01-26	09:49:23	https://twitter.com/iucnrwanda/status/1486275065540841472			1486275065540841472		FALSE	14		FALSE	en			FALSE	8		Twitter Web App	FALSE	1486275065540841472	Tweet	0	0
ichauhanrjatin1	parveenkaswan									No	378			Retweet	2022-02-03 05:59:48	#Wetlands provide many ecosystem services. - They replenish the ground water https://t.co/rgUH2UWL05			wetlands	https://pbs.twimg.com/media/FKj0fdvVcAwpcZX.jpg	https://pbs.twimg.com/media/FKj0fdvVcAwpcZX.jpg	2022-02-03 05:59:48	2022-02-03	05:59:48	https://twitter.com/ichauhanrjatin1/status/1489116390623571973			1489116390623571973		FALSE	0		FALSE	en			FALSE	19	1488708505921937408	Twitter for Android	FALSE	1488708505921937408	Tweet	0	0
gmwanjela	thegef									No	379			Retweet	2022-01-30 20:18:51	What makes mercury management a global issue? Mercury #pollution has negative impacts on 🌿#biodiversity, 🩺human health, and 🌏ecosystem services. Discover how @minamataMEA’s actions are reducing mercury emissions, releases, and exposures: https://t.co/Ys4iaUqwvE https://t.co/Ge5tePlaxP	http://wrld.bg/IyXt50GVuyw	wrld.bg	pollution biodiversity	https://pbs.twimg.com/media/FKYCkEmXEAQY_pm.jpg	https://pbs.twimg.com/media/FKYCkEmXEAQY_pm.jpg	2022-01-30 20:18:51	2022-01-30	20:18:51	https://twitter.com/gmwanjela/status/1487883027661344769			1487883027661344769		FALSE	0		FALSE	en			FALSE	18	1487879546980515844	Twitter for iPhone	FALSE	1487879546980515844	Tweet	0	0
dukeuenergy	dukeu									No	380			Mentions	2022-01-27 14:01:40	👏 Five @DukeU faculty have been named AAAS Fellows for 2021. Congratulations to all, and a special shout-out to a Fellow on our @DukeUEnergy and @NichInstitute team: Lydia Olander, director of the Ecosystem Services Program. https://t.co/Q4wjNQE0Uy	https://today.duke.edu/2022/01/five-duke-faculty-named-aaas-fellows-2021	duke.edu			https://pbs.twimg.com/profile_images/1290362754499588099/fP-oSLut_normal.jpg	2022-01-27 14:01:40	2022-01-27	14:01:40	https://twitter.com/dukeuenergy/status/1486700940266819589			1486700940266819589		FALSE	5		FALSE	en			FALSE	2		Twitter Web App	FALSE	1486700940266819589	Tweet	0	0
billholman4	dukeu									No	381			MentionsInRetweet	2022-01-27 19:45:39	👏 Five @DukeU faculty have been named AAAS Fellows for 2021. Congratulations to all, and a special shout-out to a Fellow on our @DukeUEnergy and @NichInstitute team: Lydia Olander, director of the Ecosystem Services Program. https://t.co/Q4wjNQE0Uy	https://today.duke.edu/2022/01/five-duke-faculty-named-aaas-fellows-2021	duke.edu			https://pbs.twimg.com/profile_images/557998461589921792/GzpIgNSW_normal.jpeg	2022-01-27 19:45:39	2022-01-27	19:45:39	https://twitter.com/billholman4/status/1486787505546485771			1486787505546485771		FALSE	0		FALSE	en			FALSE	2	1486700940266819589	Twitter for iPhone	FALSE	1486700940266819589	Tweet	0	0
dukeuenergy	nichinstitute									No	382			Mentions	2022-01-27 14:01:40	👏 Five @DukeU faculty have been named AAAS Fellows for 2021. Congratulations to all, and a special shout-out to a Fellow on our @DukeUEnergy and @NichInstitute team: Lydia Olander, director of the Ecosystem Services Program. https://t.co/Q4wjNQE0Uy	https://today.duke.edu/2022/01/five-duke-faculty-named-aaas-fellows-2021	duke.edu			https://pbs.twimg.com/profile_images/1290362754499588099/fP-oSLut_normal.jpg	2022-01-27 14:01:40	2022-01-27	14:01:40	https://twitter.com/dukeuenergy/status/1486700940266819589			1486700940266819589		FALSE	5		FALSE	en			FALSE	2		Twitter Web App	FALSE	1486700940266819589	Tweet	0	0
billholman4	dukeuenergy									No	383			MentionsInRetweet	2022-01-27 19:45:39	👏 Five @DukeU faculty have been named AAAS Fellows for 2021. Congratulations to all, and a special shout-out to a Fellow on our @DukeUEnergy and @NichInstitute team: Lydia Olander, director of the Ecosystem Services Program. https://t.co/Q4wjNQE0Uy	https://today.duke.edu/2022/01/five-duke-faculty-named-aaas-fellows-2021	duke.edu			https://pbs.twimg.com/profile_images/557998461589921792/GzpIgNSW_normal.jpeg	2022-01-27 19:45:39	2022-01-27	19:45:39	https://twitter.com/billholman4/status/1486787505546485771			1486787505546485771		FALSE	0		FALSE	en			FALSE	2	1486700940266819589	Twitter for iPhone	FALSE	1486700940266819589	Tweet	0	0
neba_k	thegef									No	384			Retweet	2022-01-30 21:29:15	What makes mercury management a global issue? Mercury #pollution has negative impacts on 🌿#biodiversity, 🩺human health, and 🌏ecosystem services. Discover how @minamataMEA’s actions are reducing mercury emissions, releases, and exposures: https://t.co/Ys4iaUqwvE https://t.co/Ge5tePlaxP	http://wrld.bg/IyXt50GVuyw	wrld.bg	pollution biodiversity	https://pbs.twimg.com/media/FKYCkEmXEAQY_pm.jpg	https://pbs.twimg.com/media/FKYCkEmXEAQY_pm.jpg	2022-01-30 21:29:15	2022-01-30	21:29:15	https://twitter.com/neba_k/status/1487900743671681031			1487900743671681031		FALSE	0		FALSE	en			FALSE	18	1487879546980515844	Twitter Web App	FALSE	1487879546980515844	Tweet	0	0
billholman4	nichinstitute									No	385			MentionsInRetweet	2022-01-27 19:45:39	👏 Five @DukeU faculty have been named AAAS Fellows for 2021. Congratulations to all, and a special shout-out to a Fellow on our @DukeUEnergy and @NichInstitute team: Lydia Olander, director of the Ecosystem Services Program. https://t.co/Q4wjNQE0Uy	https://today.duke.edu/2022/01/five-duke-faculty-named-aaas-fellows-2021	duke.edu			https://pbs.twimg.com/profile_images/557998461589921792/GzpIgNSW_normal.jpeg	2022-01-27 19:45:39	2022-01-27	19:45:39	https://twitter.com/billholman4/status/1486787505546485771			1486787505546485771		FALSE	0		FALSE	en			FALSE	2	1486700940266819589	Twitter for iPhone	FALSE	1486700940266819589	Tweet	0	0
nezhageology	nezhageology									No	386			Tweet	2022-01-27 20:06:13	Our paper about deep sea ecosystem services is shown in the Deep-Sea Life Issue 18 Link to the issue: https://t.co/FUnsiNPc1J Link to paper: https://t.co/TADVRjkqgM https://t.co/8jw4NHoS2x	https://www.dosi-project.org/wp-content/uploads/DSL18_final.pdf https://www.mdpi.com/2071-1050/13/22/12478	dosi-project.org mdpi.com		https://pbs.twimg.com/media/FKImD2kXwAEG1Lk.jpg	https://pbs.twimg.com/media/FKImD2kXwAEG1Lk.jpg	2022-01-27 20:06:13	2022-01-27	20:06:13	https://twitter.com/nezhageology/status/1486792680977883138			1486792680977883138		FALSE	0		FALSE	en			FALSE	0		Twitter for Android	FALSE	1486792680977883138	Tweet	0	0
simonaneck	ipbes									Yes	387			Mentions	2022-01-27 08:49:54	#Cameroon finally has its National Biodiversity and Ecosystem Services Assessment. 4 years of Work, sleepless nights, proof readings, etc. We finally got it. Congrats to the team of authors, reviewers, experts and fellows who contributed in the assessment. @IPBES https://t.co/KQztTyZlAa			cameroon	https://pbs.twimg.com/media/FKGLRMaX0AYYAtI.jpg	https://pbs.twimg.com/media/FKGLRMaX0AYYAtI.jpg	2022-01-27 08:49:54	2022-01-27	08:49:54	https://twitter.com/simonaneck/status/1486622481934954501			1486622481934954501		FALSE	48		FALSE	en			FALSE	12		Twitter for Android	FALSE	1486622481934954501	Tweet	0	0
planetgoldk	thegef									No	388			Retweet	2022-01-30 21:43:30	What makes mercury management a global issue? Mercury #pollution has negative impacts on 🌿#biodiversity, 🩺human health, and 🌏ecosystem services. Discover how @minamataMEA’s actions are reducing mercury emissions, releases, and exposures: https://t.co/Ys4iaUqwvE https://t.co/Ge5tePlaxP	http://wrld.bg/IyXt50GVuyw	wrld.bg	pollution biodiversity	https://pbs.twimg.com/media/FKYCkEmXEAQY_pm.jpg	https://pbs.twimg.com/media/FKYCkEmXEAQY_pm.jpg	2022-01-30 21:43:30	2022-01-30	21:43:30	https://twitter.com/planetgoldk/status/1487904328677568520			1487904328677568520		FALSE	0		FALSE	en			FALSE	18	1487879546980515844	Twitter for Android	FALSE	1487879546980515844	Tweet	0	0
isamanangaossey	thegef									No	389			Retweet	2022-01-31 04:24:51	What makes mercury management a global issue? Mercury #pollution has negative impacts on 🌿#biodiversity, 🩺human health, and 🌏ecosystem services. Discover how @minamataMEA’s actions are reducing mercury emissions, releases, and exposures: https://t.co/Ys4iaUqwvE https://t.co/Ge5tePlaxP	http://wrld.bg/IyXt50GVuyw	wrld.bg	pollution biodiversity	https://pbs.twimg.com/media/FKYCkEmXEAQY_pm.jpg	https://pbs.twimg.com/media/FKYCkEmXEAQY_pm.jpg	2022-01-31 04:24:51	2022-01-31	04:24:51	https://twitter.com/isamanangaossey/status/1488005331053682689			1488005331053682689		FALSE	0		FALSE	en			FALSE	18	1487879546980515844	Twitter for Android	FALSE	1487879546980515844	Tweet	0	0
montijano	thegef									No	390			Retweet	2022-01-31 04:38:57	What makes mercury management a global issue? Mercury #pollution has negative impacts on 🌿#biodiversity, 🩺human health, and 🌏ecosystem services. Discover how @minamataMEA’s actions are reducing mercury emissions, releases, and exposures: https://t.co/Ys4iaUqwvE https://t.co/Ge5tePlaxP	http://wrld.bg/IyXt50GVuyw	wrld.bg	pollution biodiversity	https://pbs.twimg.com/media/FKYCkEmXEAQY_pm.jpg	https://pbs.twimg.com/media/FKYCkEmXEAQY_pm.jpg	2022-01-31 04:38:57	2022-01-31	04:38:57	https://twitter.com/montijano/status/1488008880798019588			1488008880798019588		FALSE	0		FALSE	en			FALSE	18	1487879546980515844	Twitter for Android	FALSE	1487879546980515844	Tweet	0	0
buntewieseld	jappliedecology									No	391			MentionsInRetweet	2022-01-27 20:45:25	Perennial #wildflower strips made from high-quality native seed mixes are an effective agri-environmental measure "to counteract the loss of #biodiversity and related #ecosystem services in agricultural #landscapes" See our new publication @JAppliedEcology 👇 https://t.co/Wgmhwx5Vcl	https://twitter.com/JAppliedEcology/status/1486636759538667524	twitter.com	wildflower biodiversity ecosystem landscapes		https://pbs.twimg.com/profile_images/1353656364879532032/VkuQhTSQ_normal.jpg	2022-01-27 20:45:25	2022-01-27	20:45:25	https://twitter.com/buntewieseld/status/1486802547595792387			1486802547595792387		FALSE	0		TRUE	en		1486636759538667524	FALSE	5	1486682583899508739	Twitter for iPhone	FALSE	1486682583899508739	Tweet	0	0
aljibearabe	thegef									No	392			Retweet	2022-01-31 04:52:01	What makes mercury management a global issue? Mercury #pollution has negative impacts on 🌿#biodiversity, 🩺human health, and 🌏ecosystem services. Discover how @minamataMEA’s actions are reducing mercury emissions, releases, and exposures: https://t.co/Ys4iaUqwvE https://t.co/Ge5tePlaxP	http://wrld.bg/IyXt50GVuyw	wrld.bg	pollution biodiversity	https://pbs.twimg.com/media/FKYCkEmXEAQY_pm.jpg	https://pbs.twimg.com/media/FKYCkEmXEAQY_pm.jpg	2022-01-31 04:52:01	2022-01-31	04:52:01	https://twitter.com/aljibearabe/status/1488012166850564097			1488012166850564097		FALSE	0		FALSE	en			FALSE	18	1487879546980515844	Twitter for Android	FALSE	1487879546980515844	Tweet	0	0
climahub	thegef									No	393			Retweet	2022-01-31 05:13:51	What makes mercury management a global issue? Mercury #pollution has negative impacts on 🌿#biodiversity, 🩺human health, and 🌏ecosystem services. Discover how @minamataMEA’s actions are reducing mercury emissions, releases, and exposures: https://t.co/Ys4iaUqwvE https://t.co/Ge5tePlaxP	http://wrld.bg/IyXt50GVuyw	wrld.bg	pollution biodiversity	https://pbs.twimg.com/media/FKYCkEmXEAQY_pm.jpg	https://pbs.twimg.com/media/FKYCkEmXEAQY_pm.jpg	2022-01-31 05:13:51	2022-01-31	05:13:51	https://twitter.com/climahub/status/1488017662152216576			1488017662152216576		FALSE	0		FALSE	en			FALSE	18	1487879546980515844	Twitter for Android	FALSE	1487879546980515844	Tweet	0	0
eeb_msu	lauraellendee									No	394			Mentions	2022-01-27 21:11:03	Thanks for a fantastic talk @LauraEllenDee! It was super impressive to hear about your work pulling together the widespread effects of climate change and disturbances to ecosystem services. #eeb_msu			eeb_msu		https://pbs.twimg.com/profile_images/1428726168627331078/A0izpxPI_normal.jpg	2022-01-27 21:11:03	2022-01-27	21:11:03	https://twitter.com/eeb_msu/status/1486808996572921856			1486808996572921856	1486805566445932545	FALSE	2	1424813993714233344	FALSE	en			FALSE	0		Twitter Web App	FALSE	1486805566445932545	Tweet	0	0
big_biology	cornellnbb									No	395			Mentions	2022-01-27 22:00:00	Watch our newly released uncut interview from S3 where we talk with @CornellNBB Dr. Robert Raguso about the #RedQueen hypothesis and how the coevolutionary interactions between organisms generate key ecosystem services.			redqueen		https://pbs.twimg.com/profile_images/938170150619979776/VyekGrap_normal.jpg	2022-01-27 22:00:00	2022-01-27	22:00:00	https://twitter.com/big_biology/status/1486821317034876931			1486821317034876931		FALSE	2		FALSE	en			FALSE	0		Twitter for Advertisers.	FALSE	1486821317034876931	Tweet	0	0
frank_burdon	frank_burdon									No	396			Tweet	2022-01-27 22:12:49	Fundamental questions + the functional composition of riparian zones—how can we better design landscapes for multi-functionality that include productive uses, biodiversity, and ecosystem services? The #CROSSLINK project is helping to provide these answers https://t.co/cfmAuoE2f1 https://t.co/LCgzAC6Mtj	https://www.riparianbuffers.com/ https://twitter.com/enviro_DNA/status/1486474979810357249	riparianbuffers.com twitter.com	crosslink		https://pbs.twimg.com/profile_images/862736486906679296/-mUb1MkG_normal.jpg	2022-01-27 22:12:49	2022-01-27	22:12:49	https://twitter.com/frank_burdon/status/1486824540655087617			1486824540655087617		FALSE	0		TRUE	en		1486474979810357249	FALSE	0		Twitter Web App	FALSE	1486824540655087617	Tweet	0	0
cardinalelab	cardinalelab									No	397			Tweet	2022-01-27 22:26:10	This is an uninspiring plan for conservation: "by 2050, biodiversity will be valued, conserved, restored and wisely used, maintaining ecosystem services, sustaining a healthy planet and delivering benefits essential for all people." We can do better! https://t.co/cmfmr1UhF0	https://idp.nature.com/authorize?response_type=cookie&client_id=grover&redirect_uri=https%3A%2F%2Fwww.nature.com%2Farticles%2Fd41586-022-00110-w	nature.com			https://pbs.twimg.com/profile_images/1344761678601347072/zEL8m10s_normal.jpg	2022-01-27 22:26:10	2022-01-27	22:26:10	https://twitter.com/cardinalelab/status/1486827902687715330			1486827902687715330		FALSE	3		FALSE	en			FALSE	0		Twitter Web App	FALSE	1486827902687715330	Tweet	0	0
jlblasco_me	jlblasco_me									No	398			Tweet	2022-01-27 23:01:22	G20 State of Finance for Nature Report 👉🏼To scale up private finance, Governments can boost the investment case for nature by creating stable and predictable markets for ecosystem services like forest carbon or developing innovat…https://t.co/EFNzjBG8FS https://t.co/3gLbp0B5TG	https://www.linkedin.com/feed/update/urn:li:share:6892602383948738560 https://www.unep.org/resources/report/state-finance-nature-g20-report	linkedin.com unep.org			https://pbs.twimg.com/profile_images/1171858903656796161/INbL5Ap5_normal.jpg	2022-01-27 23:01:22	2022-01-27	23:01:22	https://twitter.com/jlblasco_me/status/1486836758625009674			1486836758625009674		FALSE	0		FALSE	en			FALSE	1		LinkedIn	FALSE	1486836758625009674	Tweet	0	0
lennahsharone	thegef									No	399			Retweet	2022-01-31 05:14:42	What makes mercury management a global issue? Mercury #pollution has negative impacts on 🌿#biodiversity, 🩺human health, and 🌏ecosystem services. Discover how @minamataMEA’s actions are reducing mercury emissions, releases, and exposures: https://t.co/Ys4iaUqwvE https://t.co/Ge5tePlaxP	http://wrld.bg/IyXt50GVuyw	wrld.bg	pollution biodiversity	https://pbs.twimg.com/media/FKYCkEmXEAQY_pm.jpg	https://pbs.twimg.com/media/FKYCkEmXEAQY_pm.jpg	2022-01-31 05:14:42	2022-01-31	05:14:42	https://twitter.com/lennahsharone/status/1488017876682428420			1488017876682428420		FALSE	0		FALSE	en			FALSE	18	1487879546980515844	Twitter for iPhone	FALSE	1487879546980515844	Tweet	0	0
climaterealtor	thegef									No	400			Retweet	2022-01-31 05:25:04	What makes mercury management a global issue? Mercury #pollution has negative impacts on 🌿#biodiversity, 🩺human health, and 🌏ecosystem services. Discover how @minamataMEA’s actions are reducing mercury emissions, releases, and exposures: https://t.co/Ys4iaUqwvE https://t.co/Ge5tePlaxP	http://wrld.bg/IyXt50GVuyw	wrld.bg	pollution biodiversity	https://pbs.twimg.com/media/FKYCkEmXEAQY_pm.jpg	https://pbs.twimg.com/media/FKYCkEmXEAQY_pm.jpg	2022-01-31 05:25:04	2022-01-31	05:25:04	https://twitter.com/climaterealtor/status/1488020486047125504			1488020486047125504		FALSE	0		FALSE	en			FALSE	18	1487879546980515844	Twitter for Android	FALSE	1487879546980515844	Tweet	0	0
greencropinfo	greencropinfo									No	401			Tweet	2022-01-27 11:31:19	Today we are launching a soils course to our current clients with the first session covering soil degradation and ecosystem services followed by an overview of the inherent properties of soil.					https://pbs.twimg.com/profile_images/1323964798644686854/Rl1tHIJx_normal.jpg	2022-01-27 11:31:19	2022-01-27	11:31:19	https://twitter.com/greencropinfo/status/1486663104079486985			1486663104079486985		FALSE	13		FALSE	en			FALSE	6		Twitter Web App	FALSE	1486663104079486985	Tweet	0	0
juliancribb	thegef									No	402			Retweet	2022-01-31 09:19:27	What makes mercury management a global issue? Mercury #pollution has negative impacts on 🌿#biodiversity, 🩺human health, and 🌏ecosystem services. Discover how @minamataMEA’s actions are reducing mercury emissions, releases, and exposures: https://t.co/Ys4iaUqwvE https://t.co/Ge5tePlaxP	http://wrld.bg/IyXt50GVuyw	wrld.bg	pollution biodiversity	https://pbs.twimg.com/media/FKYCkEmXEAQY_pm.jpg	https://pbs.twimg.com/media/FKYCkEmXEAQY_pm.jpg	2022-01-31 09:19:27	2022-01-31	09:19:27	https://twitter.com/juliancribb/status/1488079470481141760			1488079470481141760		FALSE	0		FALSE	en			FALSE	18	1487879546980515844	Twitter Web App	FALSE	1487879546980515844	Tweet	0	0
uptownini	uptownini									No	403			Tweet	2022-01-27 23:52:19	&lt;$70-$100 Per Tree&gt; "The ecosystem services that the observed trees can provide to the neighbourhood...value is based on the ecosystem services such as improved air quality, stormwater management, carbon intake, etc.,'" https://t.co/zF9wvfpNLE https://t.co/ve8PfFdbRZ	https://www.acapsj.org/reports/2020/9/29/tree-inventory	acapsj.org		https://pbs.twimg.com/media/FKJZhZjXMAIn_DX.png	https://pbs.twimg.com/media/FKJZhZjXMAIn_DX.png	2022-01-27 23:52:19	2022-01-27	23:52:19	https://twitter.com/uptownini/status/1486849583640686596			1486849583640686596	1486849580478177283	FALSE	0	1147209629895516161	FALSE	en			FALSE	0		Twitter Web App	FALSE	1486849580478177283	Tweet	0	0
csss_soils	csss_soils									No	404			Tweet	2022-01-23 13:21:00	What are #soil ecosystem services? Soil is an important natural resource. It provides “services” to us, like supporting #agriculture, managing water, and life on Earth. Learn more in this #GroundedInSoil blog: https://t.co/IxTz46nuE7 https://t.co/6IGIBjHIea	https://groundedinsoils.wordpress.com/2022/01/23/what-are-soil-ecosystem-services/	wordpress.com	soil agriculture groundedinsoil	https://pbs.twimg.com/media/FHY6MhVXECkL7rZ.jpg	https://pbs.twimg.com/media/FHY6MhVXECkL7rZ.jpg	2022-01-23 13:21:00	2022-01-23	13:21:00	https://twitter.com/csss_soils/status/1485241154044145668			1485241154044145668		FALSE	99		FALSE	en			FALSE	46		Twitter Web App	FALSE	1485241154044145668	Retweet	0	0
ajmuraikhi	thegef									No	405			Retweet	2022-01-31 11:46:19	What makes mercury management a global issue? Mercury #pollution has negative impacts on 🌿#biodiversity, 🩺human health, and 🌏ecosystem services. Discover how @minamataMEA’s actions are reducing mercury emissions, releases, and exposures: https://t.co/Ys4iaUqwvE https://t.co/Ge5tePlaxP	http://wrld.bg/IyXt50GVuyw	wrld.bg	pollution biodiversity	https://pbs.twimg.com/media/FKYCkEmXEAQY_pm.jpg	https://pbs.twimg.com/media/FKYCkEmXEAQY_pm.jpg	2022-01-31 11:46:19	2022-01-31	11:46:19	https://twitter.com/ajmuraikhi/status/1488116428809117698			1488116428809117698		FALSE	0		FALSE	en			FALSE	18	1487879546980515844	Twitter for Android	FALSE	1487879546980515844	Tweet	0	0
climatechange_z	climatechange_z									No	406			Tweet	2022-01-28 02:34:56	It could also affect biodiversity and ecosystem services.					https://pbs.twimg.com/profile_images/1460115664434204673/80j9YgKb_normal.jpg	2022-01-28 02:34:56	2022-01-28	02:34:56	https://twitter.com/climatechange_z/status/1486890505653059584			1486890505653059584		FALSE	0		FALSE	en			FALSE	0		Twitter Web App	FALSE	1486890505653059584	Tweet	0	0
undpguyana	thegef									No	407			Retweet	2022-01-31 14:08:59	What makes mercury management a global issue? Mercury #pollution has negative impacts on 🌿#biodiversity, 🩺human health, and 🌏ecosystem services. Discover how @minamataMEA’s actions are reducing mercury emissions, releases, and exposures: https://t.co/Ys4iaUqwvE https://t.co/Ge5tePlaxP	http://wrld.bg/IyXt50GVuyw	wrld.bg	pollution biodiversity	https://pbs.twimg.com/media/FKYCkEmXEAQY_pm.jpg	https://pbs.twimg.com/media/FKYCkEmXEAQY_pm.jpg	2022-01-31 14:08:59	2022-01-31	14:08:59	https://twitter.com/undpguyana/status/1488152334798573576			1488152334798573576		FALSE	0		FALSE	en			FALSE	18	1487879546980515844	Twitter Web App	FALSE	1487879546980515844	Tweet	0	0
meldawson6	mr_spock									No	408			Replies to	2022-01-28 04:26:41	@Mr_Spock True..unfortunately conservation in many cases is pinned directly to the tourist dollar, as funding from other sources is simply not an option - it forces the commercialisation &amp; exploitation of nature &amp; animals..to be constantly producing revenue or 'ecosystem services'.					https://pbs.twimg.com/profile_images/707411067341635584/jd3hZ4LY_normal.jpg	2022-01-28 04:26:41	2022-01-28	04:26:41	https://twitter.com/meldawson6/status/1486918627362103296			1486918627362103296	1486914054224752640	FALSE	0	15761785	FALSE	en			FALSE	0		Twitter for Android	FALSE	1486914054224752640	Tweet	0	0
fiore_alc	thegef									No	409			Retweet	2022-01-31 14:41:59	What makes mercury management a global issue? Mercury #pollution has negative impacts on 🌿#biodiversity, 🩺human health, and 🌏ecosystem services. Discover how @minamataMEA’s actions are reducing mercury emissions, releases, and exposures: https://t.co/Ys4iaUqwvE https://t.co/Ge5tePlaxP	http://wrld.bg/IyXt50GVuyw	wrld.bg	pollution biodiversity	https://pbs.twimg.com/media/FKYCkEmXEAQY_pm.jpg	https://pbs.twimg.com/media/FKYCkEmXEAQY_pm.jpg	2022-01-31 14:41:59	2022-01-31	14:41:59	https://twitter.com/fiore_alc/status/1488160637742202886			1488160637742202886		FALSE	0		FALSE	en			FALSE	18	1487879546980515844	Twitter Web App	FALSE	1487879546980515844	Tweet	0	0
josphatkasyima1	ktnnewske									No	410			Mentions	2022-01-28 06:35:47	A focus on restoring our nature, soil and all other ecosystem services is the answer. The government, scientists and other partners are only addressing the symptoms rather than the root course #FarmKenyaBreakfast @KTNNewsKE			farmkenyabreakfast		https://pbs.twimg.com/profile_images/1217057527696908288/td5qHFCe_normal.jpg	2022-01-28 06:35:47	2022-01-28	06:35:47	https://twitter.com/josphatkasyima1/status/1486951119297331203			1486951119297331203		FALSE	0		FALSE	en			FALSE	0		Twitter Web App	FALSE	1486951119297331203	Tweet	0	0
josef_tumbrinck	fao									No	411			MentionsInRetweet	2022-01-28 06:49:15	#Uzbekistan has more than 23 m ha of desert rangelands - about 43 % are degraded! #Restoration &amp; sustainable use would lead to a considerable carbon sequestration, restoration of #ecosystem services &amp; can contribute to national food security. https://t.co/P5KTtWWS0d @iki_bmu @FAO https://t.co/hOdmROE77A	https://www.succow-stiftung.de/en/succow-stiftung/news/detail/pathways-to-desert-rangeland-restoration-and-how-climate-finance-mechanisms-can-contribute	succow-stiftung.de	uzbekistan restoration ecosystem	https://pbs.twimg.com/media/FKHBwe9XsAAwcxj.jpg	https://pbs.twimg.com/media/FKHBwe9XsAAwcxj.jpg	2022-01-28 06:49:15	2022-01-28	06:49:15	https://twitter.com/josef_tumbrinck/status/1486954506583777281			1486954506583777281		FALSE	0		FALSE	en			FALSE	4	1486954191595589632	Twitter for Android	FALSE	1486954191595589632	Tweet	0	0
josef_tumbrinck	iki_bmu									No	412			MentionsInRetweet	2022-01-28 06:49:15	#Uzbekistan has more than 23 m ha of desert rangelands - about 43 % are degraded! #Restoration &amp; sustainable use would lead to a considerable carbon sequestration, restoration of #ecosystem services &amp; can contribute to national food security. https://t.co/P5KTtWWS0d @iki_bmu @FAO https://t.co/hOdmROE77A	https://www.succow-stiftung.de/en/succow-stiftung/news/detail/pathways-to-desert-rangeland-restoration-and-how-climate-finance-mechanisms-can-contribute	succow-stiftung.de	uzbekistan restoration ecosystem	https://pbs.twimg.com/media/FKHBwe9XsAAwcxj.jpg	https://pbs.twimg.com/media/FKHBwe9XsAAwcxj.jpg	2022-01-28 06:49:15	2022-01-28	06:49:15	https://twitter.com/josef_tumbrinck/status/1486954506583777281			1486954506583777281		FALSE	0		FALSE	en			FALSE	4	1486954191595589632	Twitter for Android	FALSE	1486954191595589632	Tweet	0	0
jakeluonto	thegef									No	413			Retweet	2022-01-31 15:30:15	What makes mercury management a global issue? Mercury #pollution has negative impacts on 🌿#biodiversity, 🩺human health, and 🌏ecosystem services. Discover how @minamataMEA’s actions are reducing mercury emissions, releases, and exposures: https://t.co/Ys4iaUqwvE https://t.co/Ge5tePlaxP	http://wrld.bg/IyXt50GVuyw	wrld.bg	pollution biodiversity	https://pbs.twimg.com/media/FKYCkEmXEAQY_pm.jpg	https://pbs.twimg.com/media/FKYCkEmXEAQY_pm.jpg	2022-01-31 15:30:15	2022-01-31	15:30:15	https://twitter.com/jakeluonto/status/1488172784459075584			1488172784459075584		FALSE	0		FALSE	en			FALSE	18	1487879546980515844	Twitter for Android	FALSE	1487879546980515844	Tweet	0	0
forscherrobert	jappliedecology									No	414			MentionsInRetweet	2022-01-28 06:54:14	Perennial #wildflower strips made from high-quality native seed mixes are an effective agri-environmental measure "to counteract the loss of #biodiversity and related #ecosystem services in agricultural #landscapes" See our new publication @JAppliedEcology 👇 https://t.co/Wgmhwx5Vcl	https://twitter.com/JAppliedEcology/status/1486636759538667524	twitter.com	wildflower biodiversity ecosystem landscapes		https://pbs.twimg.com/profile_images/1039893155188011008/wNM81ZJD_normal.jpg	2022-01-28 06:54:14	2022-01-28	06:54:14	https://twitter.com/forscherrobert/status/1486955760328265728			1486955760328265728		FALSE	0		TRUE	en		1486636759538667524	FALSE	5	1486682583899508739	Twitter Web App	FALSE	1486682583899508739	Tweet	0	0
_convineomondi	thegef									No	415			Retweet	2022-01-31 21:54:08	What makes mercury management a global issue? Mercury #pollution has negative impacts on 🌿#biodiversity, 🩺human health, and 🌏ecosystem services. Discover how @minamataMEA’s actions are reducing mercury emissions, releases, and exposures: https://t.co/Ys4iaUqwvE https://t.co/Ge5tePlaxP	http://wrld.bg/IyXt50GVuyw	wrld.bg	pollution biodiversity	https://pbs.twimg.com/media/FKYCkEmXEAQY_pm.jpg	https://pbs.twimg.com/media/FKYCkEmXEAQY_pm.jpg	2022-01-31 21:54:08	2022-01-31	21:54:08	https://twitter.com/_convineomondi/status/1488269392202936327			1488269392202936327		FALSE	0		FALSE	en			FALSE	18	1487879546980515844	Twitter for Android	FALSE	1487879546980515844	Tweet	0	0
huellahidrica	thegef									No	416			Retweet	2022-02-01 20:26:16	What makes mercury management a global issue? Mercury #pollution has negative impacts on 🌿#biodiversity, 🩺human health, and 🌏ecosystem services. Discover how @minamataMEA’s actions are reducing mercury emissions, releases, and exposures: https://t.co/Ys4iaUqwvE https://t.co/Ge5tePlaxP	http://wrld.bg/IyXt50GVuyw	wrld.bg	pollution biodiversity	https://pbs.twimg.com/media/FKYCkEmXEAQY_pm.jpg	https://pbs.twimg.com/media/FKYCkEmXEAQY_pm.jpg	2022-02-01 20:26:16	2022-02-01	20:26:16	https://twitter.com/huellahidrica/status/1488609668436041728			1488609668436041728		FALSE	0		FALSE	en			FALSE	18	1487879546980515844	Twitter for Android	FALSE	1487879546980515844	Tweet	0	0
prospektmiraorg	thegef									No	417			MentionsInRetweet	2022-01-27 21:11:13	How can we know what to save unless we know what it is we’re losing? Working with local communities, @UNDP_Pakistan @thegef works to demarcate - &amp; protect - forest lands &amp; their ecosystem services: https://t.co/GQKHzLYJ8C 🌲🌲🌲🌲🌲🌲🌲🌲	https://undp-biodiversity.exposure.co/taking-stock	exposure.co			https://pbs.twimg.com/profile_images/584104749873504256/IABqE5aR_normal.jpg	2022-01-27 21:11:13	2022-01-27	21:11:13	https://twitter.com/prospektmiraorg/status/1486809038880866304			1486809038880866304		FALSE	0		FALSE	en			FALSE	7	1486700752458465280	Twitter for iPhone	FALSE	1486700752458465280	Tweet	0	0
prospektmiraorg	undp_pakistan									No	418			MentionsInRetweet	2022-01-27 21:11:13	How can we know what to save unless we know what it is we’re losing? Working with local communities, @UNDP_Pakistan @thegef works to demarcate - &amp; protect - forest lands &amp; their ecosystem services: https://t.co/GQKHzLYJ8C 🌲🌲🌲🌲🌲🌲🌲🌲	https://undp-biodiversity.exposure.co/taking-stock	exposure.co			https://pbs.twimg.com/profile_images/584104749873504256/IABqE5aR_normal.jpg	2022-01-27 21:11:13	2022-01-27	21:11:13	https://twitter.com/prospektmiraorg/status/1486809038880866304			1486809038880866304		FALSE	0		FALSE	en			FALSE	7	1486700752458465280	Twitter for iPhone	FALSE	1486700752458465280	Tweet	0	0
minamatamea	thegef									Yes	419			Retweet	2022-01-31 11:05:38	What makes mercury management a global issue? Mercury #pollution has negative impacts on 🌿#biodiversity, 🩺human health, and 🌏ecosystem services. Discover how @minamataMEA’s actions are reducing mercury emissions, releases, and exposures: https://t.co/Ys4iaUqwvE https://t.co/Ge5tePlaxP	http://wrld.bg/IyXt50GVuyw	wrld.bg	pollution biodiversity	https://pbs.twimg.com/media/FKYCkEmXEAQY_pm.jpg	https://pbs.twimg.com/media/FKYCkEmXEAQY_pm.jpg	2022-01-31 11:05:38	2022-01-31	11:05:38	https://twitter.com/minamatamea/status/1488106190022262785			1488106190022262785		FALSE	0		FALSE	en			FALSE	18	1487879546980515844	Twitter Web App	FALSE	1487879546980515844	Tweet	0	0
prospektmiraorg	thegef									No	420			MentionsInRetweet	2022-01-28 07:10:27	How can we know what to save unless we know what it is we’re losing? Working with local communities, @UNDP_Pakistan @thegef works to demarcate - &amp; protect - forest lands &amp; their ecosystem services: https://t.co/G6F72uSHr8 🌲🌲🌲🌲🌲🌲🌲🌲	https://undp-biodiversity.exposure.co/taking-stock	exposure.co			https://pbs.twimg.com/profile_images/584104749873504256/IABqE5aR_normal.jpg	2022-01-28 07:10:27	2022-01-28	07:10:27	https://twitter.com/prospektmiraorg/status/1486959844351709184			1486959844351709184		FALSE	0		FALSE	en			FALSE	7	1486632069254066180	Twitter for iPhone	FALSE	1486632069254066180	Tweet	0	0
prospektmiraorg	undp_pakistan									No	421			MentionsInRetweet	2022-01-28 07:10:27	How can we know what to save unless we know what it is we’re losing? Working with local communities, @UNDP_Pakistan @thegef works to demarcate - &amp; protect - forest lands &amp; their ecosystem services: https://t.co/G6F72uSHr8 🌲🌲🌲🌲🌲🌲🌲🌲	https://undp-biodiversity.exposure.co/taking-stock	exposure.co			https://pbs.twimg.com/profile_images/584104749873504256/IABqE5aR_normal.jpg	2022-01-28 07:10:27	2022-01-28	07:10:27	https://twitter.com/prospektmiraorg/status/1486959844351709184			1486959844351709184		FALSE	0		FALSE	en			FALSE	7	1486632069254066180	Twitter for iPhone	FALSE	1486632069254066180	Tweet	0	0
alchemylgc	thegef									No	422			Retweet	2022-02-02 03:44:39	What makes mercury management a global issue? Mercury #pollution has negative impacts on 🌿#biodiversity, 🩺human health, and 🌏ecosystem services. Discover how @minamataMEA’s actions are reducing mercury emissions, releases, and exposures: https://t.co/Ys4iaUqwvE https://t.co/Ge5tePlaxP	http://wrld.bg/IyXt50GVuyw	wrld.bg	pollution biodiversity	https://pbs.twimg.com/media/FKYCkEmXEAQY_pm.jpg	https://pbs.twimg.com/media/FKYCkEmXEAQY_pm.jpg	2022-02-02 03:44:39	2022-02-02	03:44:39	https://twitter.com/alchemylgc/status/1488719991063003139			1488719991063003139		FALSE	0		FALSE	en			FALSE	18	1487879546980515844	Twitter Web App	FALSE	1487879546980515844	Tweet	0	0
darastanley	janecstout									No	423			Retweet	2022-01-26 19:52:16	Amazing postdoc opportunity with @Johnfinn310 on @SOILGUARD_H2020 @TeagascEnviron working on effects of farm management and climate change on soil biodiversity and ecosystem services Closing Date: Friday, 28 Jan 2022 https://t.co/fMc5ttqcU7 https://t.co/2DxcwBK3nb	https://topjobs-teagasc.thehirelab.com/LiveJobs/JobApply/80133?source=1&externalAgency=-1	thehirelab.com		https://pbs.twimg.com/media/FJe7xHbX0AUrsqi.jpg	https://pbs.twimg.com/media/FJe7xHbX0AUrsqi.jpg	2022-01-26 19:52:16	2022-01-26	19:52:16	https://twitter.com/darastanley/status/1486426784887410688			1486426784887410688		FALSE	0		FALSE	en			FALSE	17	1483861529724432392	Twitter for Android	FALSE	1483861529724432392	Tweet	0	0
manishakaur21	undp_india									No	424			Retweet	2022-02-02 08:24:26	High-altitude #wetlands in #Himalaya🏔️ provide livelihoods👩🏽‍🌾 &amp; important ecosystem services. However, they face challenges like #ClimateChange &amp; unsustainable tourism. Read how @moefcc, @theGEF &amp; @UNDP🇮🇳 are working to protect them: https://t.co/EzKbR6kE6b #ActForWetlands https://t.co/8Pue1TrSCM	https://stories.undp.org/these-wetlands-give-us-everything	undp.org	wetlands himalaya climatechange actforwetlands	https://pbs.twimg.com/media/FKk9HDUVEAMdZvG.jpg	https://pbs.twimg.com/media/FKk9HDUVEAMdZvG.jpg	2022-02-02 08:24:26	2022-02-02	08:24:26	https://twitter.com/manishakaur21/status/1488790400144142337			1488790400144142337		FALSE	0		FALSE	en			FALSE	17	1488789819081695233	Twitter for Android	FALSE	1488789819081695233	Tweet	0	0
iamolsg	fao									No	425			MentionsInRetweet	2022-01-28 07:45:08	#Uzbekistan has more than 23 m ha of desert rangelands - about 43 % are degraded! #Restoration &amp; sustainable use would lead to a considerable carbon sequestration, restoration of #ecosystem services &amp; can contribute to national food security. https://t.co/P5KTtWWS0d @iki_bmu @FAO https://t.co/hOdmROE77A	https://www.succow-stiftung.de/en/succow-stiftung/news/detail/pathways-to-desert-rangeland-restoration-and-how-climate-finance-mechanisms-can-contribute	succow-stiftung.de	uzbekistan restoration ecosystem	https://pbs.twimg.com/media/FKHBwe9XsAAwcxj.jpg	https://pbs.twimg.com/media/FKHBwe9XsAAwcxj.jpg	2022-01-28 07:45:08	2022-01-28	07:45:08	https://twitter.com/iamolsg/status/1486968569162309634			1486968569162309634		FALSE	0		FALSE	en			FALSE	4	1486954191595589632	TweetDeck	FALSE	1486954191595589632	Tweet	0	0
iamolsg	iki_bmu									No	426			MentionsInRetweet	2022-01-28 07:45:08	#Uzbekistan has more than 23 m ha of desert rangelands - about 43 % are degraded! #Restoration &amp; sustainable use would lead to a considerable carbon sequestration, restoration of #ecosystem services &amp; can contribute to national food security. https://t.co/P5KTtWWS0d @iki_bmu @FAO https://t.co/hOdmROE77A	https://www.succow-stiftung.de/en/succow-stiftung/news/detail/pathways-to-desert-rangeland-restoration-and-how-climate-finance-mechanisms-can-contribute	succow-stiftung.de	uzbekistan restoration ecosystem	https://pbs.twimg.com/media/FKHBwe9XsAAwcxj.jpg	https://pbs.twimg.com/media/FKHBwe9XsAAwcxj.jpg	2022-01-28 07:45:08	2022-01-28	07:45:08	https://twitter.com/iamolsg/status/1486968569162309634			1486968569162309634		FALSE	0		FALSE	en			FALSE	4	1486954191595589632	TweetDeck	FALSE	1486954191595589632	Tweet	0	0
unmountains	undp_india									No	427			Retweet	2022-02-02 08:25:40	High-altitude #wetlands in #Himalaya🏔️ provide livelihoods👩🏽‍🌾 &amp; important ecosystem services. However, they face challenges like #ClimateChange &amp; unsustainable tourism. Read how @moefcc, @theGEF &amp; @UNDP🇮🇳 are working to protect them: https://t.co/EzKbR6kE6b #ActForWetlands https://t.co/8Pue1TrSCM	https://stories.undp.org/these-wetlands-give-us-everything	undp.org	wetlands himalaya climatechange actforwetlands	https://pbs.twimg.com/media/FKk9HDUVEAMdZvG.jpg	https://pbs.twimg.com/media/FKk9HDUVEAMdZvG.jpg	2022-02-02 08:25:40	2022-02-02	08:25:40	https://twitter.com/unmountains/status/1488790711768162304			1488790711768162304		FALSE	0		FALSE	en			FALSE	17	1488789819081695233	Twitter Web App	FALSE	1488789819081695233	Tweet	0	0
maczkak	maczkak									No	428			Tweet	2022-01-28 08:13:46	Our new article #OpenData sets concerning #EcosystemServices provided by #trees and appreciated by polish citizens tested in our iTre-es project https://t.co/LwIwsjAjhU https://t.co/wYfGLYBDTl	https://www.mdpi.com/2306-5729/6/12/128 https://twitter.com/PatrycjaPrzewo1/status/1466795163234222080	mdpi.com twitter.com	opendata ecosystemservices trees		https://pbs.twimg.com/profile_images/561114197505748992/3urFMWJZ_normal.jpeg	2022-01-28 08:13:46	2022-01-28	08:13:46	https://twitter.com/maczkak/status/1486975777337978881			1486975777337978881		FALSE	0		TRUE	en		1466795163234222080	FALSE	0		Twitter Web App	FALSE	1486975777337978881	Tweet	0	0
mweiss_tue	thegef									No	429			MentionsInRetweet	2022-01-28 08:24:43	How can we know what to save unless we know what it is we’re losing? Working with local communities, @UNDP_Pakistan @thegef works to demarcate - &amp; protect - forest lands &amp; their ecosystem services: https://t.co/G6F72uSHr8 🌲🌲🌲🌲🌲🌲🌲🌲	https://undp-biodiversity.exposure.co/taking-stock	exposure.co			https://pbs.twimg.com/profile_images/1445701467763994631/4ZcwWgTp_normal.jpg	2022-01-28 08:24:43	2022-01-28	08:24:43	https://twitter.com/mweiss_tue/status/1486978531448004612			1486978531448004612		FALSE	0		FALSE	en			FALSE	7	1486632069254066180	Twitter for iPhone	FALSE	1486632069254066180	Tweet	0	0
mweiss_tue	undp_pakistan									No	430			MentionsInRetweet	2022-01-28 08:24:43	How can we know what to save unless we know what it is we’re losing? Working with local communities, @UNDP_Pakistan @thegef works to demarcate - &amp; protect - forest lands &amp; their ecosystem services: https://t.co/G6F72uSHr8 🌲🌲🌲🌲🌲🌲🌲🌲	https://undp-biodiversity.exposure.co/taking-stock	exposure.co			https://pbs.twimg.com/profile_images/1445701467763994631/4ZcwWgTp_normal.jpg	2022-01-28 08:24:43	2022-01-28	08:24:43	https://twitter.com/mweiss_tue/status/1486978531448004612			1486978531448004612		FALSE	0		FALSE	en			FALSE	7	1486632069254066180	Twitter for iPhone	FALSE	1486632069254066180	Tweet	0	0
rajputsachin001	undp_india									No	431			Retweet	2022-02-02 08:28:25	High-altitude #wetlands in #Himalaya🏔️ provide livelihoods👩🏽‍🌾 &amp; important ecosystem services. However, they face challenges like #ClimateChange &amp; unsustainable tourism. Read how @moefcc, @theGEF &amp; @UNDP🇮🇳 are working to protect them: https://t.co/EzKbR6kE6b #ActForWetlands https://t.co/8Pue1TrSCM	https://stories.undp.org/these-wetlands-give-us-everything	undp.org	wetlands himalaya climatechange actforwetlands	https://pbs.twimg.com/media/FKk9HDUVEAMdZvG.jpg	https://pbs.twimg.com/media/FKk9HDUVEAMdZvG.jpg	2022-02-02 08:28:25	2022-02-02	08:28:25	https://twitter.com/rajputsachin001/status/1488791401483554820			1488791401483554820		FALSE	0		FALSE	en			FALSE	17	1488789819081695233	Twitter for Android	FALSE	1488789819081695233	Tweet	0	0
faldyadhoez1	undp_india									No	432			Retweet	2022-02-02 08:30:12	High-altitude #wetlands in #Himalaya🏔️ provide livelihoods👩🏽‍🌾 &amp; important ecosystem services. However, they face challenges like #ClimateChange &amp; unsustainable tourism. Read how @moefcc, @theGEF &amp; @UNDP🇮🇳 are working to protect them: https://t.co/EzKbR6kE6b #ActForWetlands https://t.co/8Pue1TrSCM	https://stories.undp.org/these-wetlands-give-us-everything	undp.org	wetlands himalaya climatechange actforwetlands	https://pbs.twimg.com/media/FKk9HDUVEAMdZvG.jpg	https://pbs.twimg.com/media/FKk9HDUVEAMdZvG.jpg	2022-02-02 08:30:12	2022-02-02	08:30:12	https://twitter.com/faldyadhoez1/status/1488791853000364033			1488791853000364033		FALSE	0		FALSE	en			FALSE	17	1488789819081695233	Twitter for Android	FALSE	1488789819081695233	Tweet	0	0
julianfelten	fao									No	433			MentionsInRetweet	2022-01-28 09:24:05	#Uzbekistan has more than 23 m ha of desert rangelands - about 43 % are degraded! #Restoration &amp; sustainable use would lead to a considerable carbon sequestration, restoration of #ecosystem services &amp; can contribute to national food security. https://t.co/P5KTtWWS0d @iki_bmu @FAO https://t.co/hOdmROE77A	https://www.succow-stiftung.de/en/succow-stiftung/news/detail/pathways-to-desert-rangeland-restoration-and-how-climate-finance-mechanisms-can-contribute	succow-stiftung.de	uzbekistan restoration ecosystem	https://pbs.twimg.com/media/FKHBwe9XsAAwcxj.jpg	https://pbs.twimg.com/media/FKHBwe9XsAAwcxj.jpg	2022-01-28 09:24:05	2022-01-28	09:24:05	https://twitter.com/julianfelten/status/1486993471198146561			1486993471198146561		FALSE	0		FALSE	en			FALSE	4	1486954191595589632	Twitter for iPhone	FALSE	1486954191595589632	Tweet	0	0
julianfelten	iki_bmu									No	434			MentionsInRetweet	2022-01-28 09:24:05	#Uzbekistan has more than 23 m ha of desert rangelands - about 43 % are degraded! #Restoration &amp; sustainable use would lead to a considerable carbon sequestration, restoration of #ecosystem services &amp; can contribute to national food security. https://t.co/P5KTtWWS0d @iki_bmu @FAO https://t.co/hOdmROE77A	https://www.succow-stiftung.de/en/succow-stiftung/news/detail/pathways-to-desert-rangeland-restoration-and-how-climate-finance-mechanisms-can-contribute	succow-stiftung.de	uzbekistan restoration ecosystem	https://pbs.twimg.com/media/FKHBwe9XsAAwcxj.jpg	https://pbs.twimg.com/media/FKHBwe9XsAAwcxj.jpg	2022-01-28 09:24:05	2022-01-28	09:24:05	https://twitter.com/julianfelten/status/1486993471198146561			1486993471198146561		FALSE	0		FALSE	en			FALSE	4	1486954191595589632	Twitter for iPhone	FALSE	1486954191595589632	Tweet	0	0
bonnconvention	undp_india									No	435			Retweet	2022-02-02 09:23:08	High-altitude #wetlands in #Himalaya🏔️ provide livelihoods👩🏽‍🌾 &amp; important ecosystem services. However, they face challenges like #ClimateChange &amp; unsustainable tourism. Read how @moefcc, @theGEF &amp; @UNDP🇮🇳 are working to protect them: https://t.co/EzKbR6kE6b #ActForWetlands https://t.co/8Pue1TrSCM	https://stories.undp.org/these-wetlands-give-us-everything	undp.org	wetlands himalaya climatechange actforwetlands	https://pbs.twimg.com/media/FKk9HDUVEAMdZvG.jpg	https://pbs.twimg.com/media/FKk9HDUVEAMdZvG.jpg	2022-02-02 09:23:08	2022-02-02	09:23:08	https://twitter.com/bonnconvention/status/1488805173770305536			1488805173770305536		FALSE	0		FALSE	en			FALSE	17	1488789819081695233	Twitter Web App	FALSE	1488789819081695233	Tweet	0	0
ineeshadvs	thegef									No	436			MentionsInRetweet	2022-01-28 09:24:53	How can we know what to save unless we know what it is we’re losing? Working with local communities, @UNDP_Pakistan @thegef works to demarcate - &amp; protect - forest lands &amp; their ecosystem services: https://t.co/GQKHzLYJ8C 🌲🌲🌲🌲🌲🌲🌲🌲	https://undp-biodiversity.exposure.co/taking-stock	exposure.co			https://pbs.twimg.com/profile_images/1486175206855127044/7M1rIiMV_normal.jpg	2022-01-28 09:24:53	2022-01-28	09:24:53	https://twitter.com/ineeshadvs/status/1486993672545648645			1486993672545648645		FALSE	0		FALSE	en			FALSE	7	1486700752458465280	Twitter for iPhone	FALSE	1486700752458465280	Tweet	0	0
ineeshadvs	undp_pakistan									No	437			MentionsInRetweet	2022-01-28 09:24:53	How can we know what to save unless we know what it is we’re losing? Working with local communities, @UNDP_Pakistan @thegef works to demarcate - &amp; protect - forest lands &amp; their ecosystem services: https://t.co/GQKHzLYJ8C 🌲🌲🌲🌲🌲🌲🌲🌲	https://undp-biodiversity.exposure.co/taking-stock	exposure.co			https://pbs.twimg.com/profile_images/1486175206855127044/7M1rIiMV_normal.jpg	2022-01-28 09:24:53	2022-01-28	09:24:53	https://twitter.com/ineeshadvs/status/1486993672545648645			1486993672545648645		FALSE	0		FALSE	en			FALSE	7	1486700752458465280	Twitter for iPhone	FALSE	1486700752458465280	Tweet	0	0
wocatnet	undp_india									No	438			Retweet	2022-02-02 09:29:18	High-altitude #wetlands in #Himalaya🏔️ provide livelihoods👩🏽‍🌾 &amp; important ecosystem services. However, they face challenges like #ClimateChange &amp; unsustainable tourism. Read how @moefcc, @theGEF &amp; @UNDP🇮🇳 are working to protect them: https://t.co/EzKbR6kE6b #ActForWetlands https://t.co/8Pue1TrSCM	https://stories.undp.org/these-wetlands-give-us-everything	undp.org	wetlands himalaya climatechange actforwetlands	https://pbs.twimg.com/media/FKk9HDUVEAMdZvG.jpg	https://pbs.twimg.com/media/FKk9HDUVEAMdZvG.jpg	2022-02-02 09:29:18	2022-02-02	09:29:18	https://twitter.com/wocatnet/status/1488806725453074437			1488806725453074437		FALSE	0		FALSE	en			FALSE	17	1488789819081695233	Twitter Web App	FALSE	1488789819081695233	Tweet	0	0
succow_stiftung	fao									No	439			Mentions	2022-01-28 06:48:00	#Uzbekistan has more than 23 m ha of desert rangelands - about 43 % are degraded! #Restoration &amp; sustainable use would lead to a considerable carbon sequestration, restoration of #ecosystem services &amp; can contribute to national food security. https://t.co/P5KTtWWS0d @iki_bmu @FAO https://t.co/hOdmROE77A	https://www.succow-stiftung.de/en/succow-stiftung/news/detail/pathways-to-desert-rangeland-restoration-and-how-climate-finance-mechanisms-can-contribute	succow-stiftung.de	uzbekistan restoration ecosystem	https://pbs.twimg.com/media/FKHBwe9XsAAwcxj.jpg	https://pbs.twimg.com/media/FKHBwe9XsAAwcxj.jpg	2022-01-28 06:48:00	2022-01-28	06:48:00	https://twitter.com/succow_stiftung/status/1486954191595589632			1486954191595589632		FALSE	16		FALSE	en			FALSE	4		Twitter Web App	FALSE	1486954191595589632	Tweet	0	0
succow_stiftung	iki_bmu									Yes	440			Mentions	2022-01-28 06:48:00	#Uzbekistan has more than 23 m ha of desert rangelands - about 43 % are degraded! #Restoration &amp; sustainable use would lead to a considerable carbon sequestration, restoration of #ecosystem services &amp; can contribute to national food security. https://t.co/P5KTtWWS0d @iki_bmu @FAO https://t.co/hOdmROE77A	https://www.succow-stiftung.de/en/succow-stiftung/news/detail/pathways-to-desert-rangeland-restoration-and-how-climate-finance-mechanisms-can-contribute	succow-stiftung.de	uzbekistan restoration ecosystem	https://pbs.twimg.com/media/FKHBwe9XsAAwcxj.jpg	https://pbs.twimg.com/media/FKHBwe9XsAAwcxj.jpg	2022-01-28 06:48:00	2022-01-28	06:48:00	https://twitter.com/succow_stiftung/status/1486954191595589632			1486954191595589632		FALSE	16		FALSE	en			FALSE	4		Twitter Web App	FALSE	1486954191595589632	Tweet	0	0
john1966olsen	undp_india									No	441			Retweet	2022-02-02 09:42:21	High-altitude #wetlands in #Himalaya🏔️ provide livelihoods👩🏽‍🌾 &amp; important ecosystem services. However, they face challenges like #ClimateChange &amp; unsustainable tourism. Read how @moefcc, @theGEF &amp; @UNDP🇮🇳 are working to protect them: https://t.co/EzKbR6kE6b #ActForWetlands https://t.co/8Pue1TrSCM	https://stories.undp.org/these-wetlands-give-us-everything	undp.org	wetlands himalaya climatechange actforwetlands	https://pbs.twimg.com/media/FKk9HDUVEAMdZvG.jpg	https://pbs.twimg.com/media/FKk9HDUVEAMdZvG.jpg	2022-02-02 09:42:21	2022-02-02	09:42:21	https://twitter.com/john1966olsen/status/1488810008175337472			1488810008175337472		FALSE	0		FALSE	en			FALSE	17	1488789819081695233	Twitter Web App	FALSE	1488789819081695233	Tweet	0	0
iki_bmu	fao									No	442			MentionsInRetweet	2022-01-28 10:11:46	#Uzbekistan has more than 23 m ha of desert rangelands - about 43 % are degraded! #Restoration &amp; sustainable use would lead to a considerable carbon sequestration, restoration of #ecosystem services &amp; can contribute to national food security. https://t.co/P5KTtWWS0d @iki_bmu @FAO https://t.co/hOdmROE77A	https://www.succow-stiftung.de/en/succow-stiftung/news/detail/pathways-to-desert-rangeland-restoration-and-how-climate-finance-mechanisms-can-contribute	succow-stiftung.de	uzbekistan restoration ecosystem	https://pbs.twimg.com/media/FKHBwe9XsAAwcxj.jpg	https://pbs.twimg.com/media/FKHBwe9XsAAwcxj.jpg	2022-01-28 10:11:46	2022-01-28	10:11:46	https://twitter.com/iki_bmu/status/1487005470992777216			1487005470992777216		FALSE	0		FALSE	en			FALSE	4	1486954191595589632	TweetDeck	FALSE	1486954191595589632	Tweet	0	0
aneraokailash	larry79115									No	443			Replies to	2021-07-19 15:08:16	@larry79115 Solution is to power down the heat engine &amp; introduce new GDP measurements which consider destruction of natural ecosystems, loss of ecosystem services as negatives &amp; consider human &amp; biodiversity welfare as the key objective of economic activity &amp; not corporate profits.					https://pbs.twimg.com/profile_images/1190149324224843776/KoBxb8zA_normal.jpg	2021-07-19 15:08:16	2021-07-19	15:08:16	https://twitter.com/aneraokailash/status/1417139229830762497			1417139229830762497	1264106369713614849	FALSE	7	708201634937987076	FALSE	en			FALSE	5		Twitter for iPhone	FALSE	1264106369713614849	Retweet	0	0
jfsebastian146	undp_india									No	444			Retweet	2022-02-02 08:36:34	High-altitude #wetlands in #Himalaya🏔️ provide livelihoods👩🏽‍🌾 &amp; important ecosystem services. However, they face challenges like #ClimateChange &amp; unsustainable tourism. Read how @moefcc, @theGEF &amp; @UNDP🇮🇳 are working to protect them: https://t.co/EzKbR6kE6b #ActForWetlands https://t.co/8Pue1TrSCM	https://stories.undp.org/these-wetlands-give-us-everything	undp.org	wetlands himalaya climatechange actforwetlands	https://pbs.twimg.com/media/FKk9HDUVEAMdZvG.jpg	https://pbs.twimg.com/media/FKk9HDUVEAMdZvG.jpg	2022-02-02 08:36:34	2022-02-02	08:36:34	https://twitter.com/jfsebastian146/status/1488793453488189440			1488793453488189440		FALSE	0		FALSE	en			FALSE	17	1488789819081695233	My1stNewApp	FALSE	1488789819081695233	Tweet	0	0
vegans4bernie	larry79115									No	445			Replies to	2022-01-28 10:14:45	@larry79115 Solution is to power down the heat engine &amp; introduce new GDP measurements which consider destruction of natural ecosystems, loss of ecosystem services as negatives &amp; consider human &amp; biodiversity welfare as the key objective of economic activity &amp; not corporate profits.					https://pbs.twimg.com/profile_images/1325149487984152576/Mm80WDdk_normal.jpg	2022-01-28 10:14:45	2022-01-28	10:14:45	https://twitter.com/vegans4bernie/status/1487006224180781058			1487006224180781058		FALSE	0		FALSE	en			FALSE	5	1417139229830762497	Twitter for iPhone	FALSE	1417139229830762497	Tweet	0	0
ecosulis	mhaonb									No	446			Mentions	2022-01-28 10:34:00	Last year, we worked on enhancing the use of #naturalcapital mapping for the @MHAONB. Our project involved developing #ecosystem service baseline maps to contribute to the development of their #naturerecovery strategy. Learn more here -&gt; https://t.co/Pjz5Q4n0H2 https://t.co/Lnvq06GVzC	https://ecosulis.co.uk/case-studies/mapping-natural-capital-and-ecosystem-services-for-malvern-hills-aonb/	co.uk	naturalcapital ecosystem naturerecovery	https://pbs.twimg.com/media/FKLsqSFXwAUb2Yp.jpg	https://pbs.twimg.com/media/FKLsqSFXwAUb2Yp.jpg	2022-01-28 10:34:00	2022-01-28	10:34:00	https://twitter.com/ecosulis/status/1487011067431636995			1487011067431636995		FALSE	0		FALSE	en			FALSE	0		Twitter Web App	FALSE	1487011067431636995	Tweet	0	0
pnoukas	innoforest									No	447			MentionsInRetweet	2022-01-28 11:06:38	🌳🌲EU project @InnoForESt supports forest ecosystem services to inspire innovative policy, management and business solutions in the #forestry sector. Videos, policy briefs, brochures, infographics, ... - here: https://t.co/pgnogR0sxS https://t.co/Ossixo7Zkf	https://innoforest.eu/enabling-innovation/#	innoforest.eu	forestry	https://pbs.twimg.com/media/FKLya6VWYAAkB7R.jpg	https://pbs.twimg.com/media/FKLya6VWYAAkB7R.jpg	2022-01-28 11:06:38	2022-01-28	11:06:38	https://twitter.com/pnoukas/status/1487019279052595204			1487019279052595204		FALSE	0		FALSE	en			FALSE	7	1487017506443304960	Twitter Web App	FALSE	1487017506443304960	Tweet	0	0
unbiodiversity	undp_india									No	448			Retweet	2022-02-02 14:02:23	High-altitude #wetlands in #Himalaya🏔️ provide livelihoods👩🏽‍🌾 &amp; important ecosystem services. However, they face challenges like #ClimateChange &amp; unsustainable tourism. Read how @moefcc, @theGEF &amp; @UNDP🇮🇳 are working to protect them: https://t.co/EzKbR6kE6b #ActForWetlands https://t.co/8Pue1TrSCM	https://stories.undp.org/these-wetlands-give-us-everything	undp.org	wetlands himalaya climatechange actforwetlands	https://pbs.twimg.com/media/FKk9HDUVEAMdZvG.jpg	https://pbs.twimg.com/media/FKk9HDUVEAMdZvG.jpg	2022-02-02 14:02:23	2022-02-02	14:02:23	https://twitter.com/unbiodiversity/status/1488875448381575175			1488875448381575175		FALSE	0		FALSE	en			FALSE	17	1488789819081695233	Twitter Web App	FALSE	1488789819081695233	Tweet	0	0
skylarksight	undp_india									No	449			Retweet	2022-02-02 14:05:39	High-altitude #wetlands in #Himalaya🏔️ provide livelihoods👩🏽‍🌾 &amp; important ecosystem services. However, they face challenges like #ClimateChange &amp; unsustainable tourism. Read how @moefcc, @theGEF &amp; @UNDP🇮🇳 are working to protect them: https://t.co/EzKbR6kE6b #ActForWetlands https://t.co/8Pue1TrSCM	https://stories.undp.org/these-wetlands-give-us-everything	undp.org	wetlands himalaya climatechange actforwetlands	https://pbs.twimg.com/media/FKk9HDUVEAMdZvG.jpg	https://pbs.twimg.com/media/FKk9HDUVEAMdZvG.jpg	2022-02-02 14:05:39	2022-02-02	14:05:39	https://twitter.com/skylarksight/status/1488876271698608128			1488876271698608128		FALSE	0		FALSE	en			FALSE	17	1488789819081695233	Twitter for Android	FALSE	1488789819081695233	Tweet	0	0
jp_trueba	innoforest									No	450			MentionsInRetweet	2022-01-28 11:10:43	🌳🌲EU project @InnoForESt supports forest ecosystem services to inspire innovative policy, management and business solutions in the #forestry sector. Videos, policy briefs, brochures, infographics, ... - here: https://t.co/pgnogR0sxS https://t.co/Ossixo7Zkf	https://innoforest.eu/enabling-innovation/#	innoforest.eu	forestry	https://pbs.twimg.com/media/FKLya6VWYAAkB7R.jpg	https://pbs.twimg.com/media/FKLya6VWYAAkB7R.jpg	2022-01-28 11:10:43	2022-01-28	11:10:43	https://twitter.com/jp_trueba/status/1487020309278564357			1487020309278564357		FALSE	0		FALSE	en			FALSE	7	1487017506443304960	Twitter for Android	FALSE	1487017506443304960	Tweet	0	0
greeneyedlizzie	undp_india									No	451			Retweet	2022-02-02 14:23:42	High-altitude #wetlands in #Himalaya🏔️ provide livelihoods👩🏽‍🌾 &amp; important ecosystem services. However, they face challenges like #ClimateChange &amp; unsustainable tourism. Read how @moefcc, @theGEF &amp; @UNDP🇮🇳 are working to protect them: https://t.co/EzKbR6kE6b #ActForWetlands https://t.co/8Pue1TrSCM	https://stories.undp.org/these-wetlands-give-us-everything	undp.org	wetlands himalaya climatechange actforwetlands	https://pbs.twimg.com/media/FKk9HDUVEAMdZvG.jpg	https://pbs.twimg.com/media/FKk9HDUVEAMdZvG.jpg	2022-02-02 14:23:42	2022-02-02	14:23:42	https://twitter.com/greeneyedlizzie/status/1488880812225302528			1488880812225302528		FALSE	0		FALSE	en			FALSE	17	1488789819081695233	Twitter for iPhone	FALSE	1488789819081695233	Tweet	0	0
creaf_ecologia	creaf_ecologia									No	452			Tweet	2022-01-28 11:14:26	and here is our blog post😊 https://t.co/rns50ocmJo	https://blog.creaf.cat/en/noticies/ecosystem-services-mediterranean-forests-risk-global-temperatures-rise-more-2-celsius-degrees/	creaf.cat			https://pbs.twimg.com/profile_images/1372131633407655943/Btfoq0kA_normal.jpg	2022-01-28 11:14:26	2022-01-28	11:14:26	https://twitter.com/creaf_ecologia/status/1487021241039007749			1487021241039007749	1487018376375504903	FALSE	2	381485762	FALSE	en			FALSE	0		Twitter Web App	FALSE	1487018376375504903	Tweet	0	0
sus_mdpi	sghawken									No	453			Mentions	2022-01-28 10:30:00	#SUSInterestingPaper The SDGs, Ecosystem Services and Cities: A Network Analysis of Current Research Innovation for Implementing Urban Sustainability by Scott Hawken, et al. #sustainability #Ecosystem #SDGs Full text available at https://t.co/IdJQ6xNtBw @SGHawken @homa_r86 https://t.co/B1deQzx5Yw	https://www.mdpi.com/2071-1050/13/24/14057	mdpi.com	susinterestingpaper sustainability ecosystem sdgs	https://pbs.twimg.com/media/FKAnHLiXsAE_yzn.jpg	https://pbs.twimg.com/media/FKAnHLiXsAE_yzn.jpg	2022-01-28 10:30:00	2022-01-28	10:30:00	https://twitter.com/sus_mdpi/status/1487010062589562882			1487010062589562882		FALSE	3		FALSE	en			FALSE	1		Twitter Web App	FALSE	1487010062589562882	Tweet	0	0
kutandb	sghawken									No	454			MentionsInRetweet	2022-01-28 11:21:08	#SUSInterestingPaper The SDGs, Ecosystem Services and Cities: A Network Analysis of Current Research Innovation for Implementing Urban Sustainability by Scott Hawken, et al. #sustainability #Ecosystem #SDGs Full text available at https://t.co/IdJQ6xNtBw @SGHawken @homa_r86 https://t.co/B1deQzx5Yw	https://www.mdpi.com/2071-1050/13/24/14057	mdpi.com	susinterestingpaper sustainability ecosystem sdgs	https://pbs.twimg.com/media/FKAnHLiXsAE_yzn.jpg	https://pbs.twimg.com/media/FKAnHLiXsAE_yzn.jpg	2022-01-28 11:21:08	2022-01-28	11:21:08	https://twitter.com/kutandb/status/1487022927631507457			1487022927631507457		FALSE	0		FALSE	en			FALSE	1	1487010062589562882	Twitter for Android	FALSE	1487010062589562882	Tweet	0	0
sus_mdpi	homa_r86									No	455			Mentions	2022-01-28 10:30:00	#SUSInterestingPaper The SDGs, Ecosystem Services and Cities: A Network Analysis of Current Research Innovation for Implementing Urban Sustainability by Scott Hawken, et al. #sustainability #Ecosystem #SDGs Full text available at https://t.co/IdJQ6xNtBw @SGHawken @homa_r86 https://t.co/B1deQzx5Yw	https://www.mdpi.com/2071-1050/13/24/14057	mdpi.com	susinterestingpaper sustainability ecosystem sdgs	https://pbs.twimg.com/media/FKAnHLiXsAE_yzn.jpg	https://pbs.twimg.com/media/FKAnHLiXsAE_yzn.jpg	2022-01-28 10:30:00	2022-01-28	10:30:00	https://twitter.com/sus_mdpi/status/1487010062589562882			1487010062589562882		FALSE	3		FALSE	en			FALSE	1		Twitter Web App	FALSE	1487010062589562882	Tweet	0	0
earthlingspod	undp_india									No	456			Retweet	2022-02-02 14:51:27	High-altitude #wetlands in #Himalaya🏔️ provide livelihoods👩🏽‍🌾 &amp; important ecosystem services. However, they face challenges like #ClimateChange &amp; unsustainable tourism. Read how @moefcc, @theGEF &amp; @UNDP🇮🇳 are working to protect them: https://t.co/EzKbR6kE6b #ActForWetlands https://t.co/8Pue1TrSCM	https://stories.undp.org/these-wetlands-give-us-everything	undp.org	wetlands himalaya climatechange actforwetlands	https://pbs.twimg.com/media/FKk9HDUVEAMdZvG.jpg	https://pbs.twimg.com/media/FKk9HDUVEAMdZvG.jpg	2022-02-02 14:51:27	2022-02-02	14:51:27	https://twitter.com/earthlingspod/status/1488887794638413833			1488887794638413833		FALSE	0		FALSE	en			FALSE	17	1488789819081695233	Twitter Web App	FALSE	1488789819081695233	Tweet	0	0
kutandb	homa_r86									No	457			MentionsInRetweet	2022-01-28 11:21:08	#SUSInterestingPaper The SDGs, Ecosystem Services and Cities: A Network Analysis of Current Research Innovation for Implementing Urban Sustainability by Scott Hawken, et al. #sustainability #Ecosystem #SDGs Full text available at https://t.co/IdJQ6xNtBw @SGHawken @homa_r86 https://t.co/B1deQzx5Yw	https://www.mdpi.com/2071-1050/13/24/14057	mdpi.com	susinterestingpaper sustainability ecosystem sdgs	https://pbs.twimg.com/media/FKAnHLiXsAE_yzn.jpg	https://pbs.twimg.com/media/FKAnHLiXsAE_yzn.jpg	2022-01-28 11:21:08	2022-01-28	11:21:08	https://twitter.com/kutandb/status/1487022927631507457			1487022927631507457		FALSE	0		FALSE	en			FALSE	1	1487010062589562882	Twitter for Android	FALSE	1487010062589562882	Tweet	0	0
pico5x	azti_brta									No	458			MentionsInRetweet	2022-01-28 11:24:30	How will climate change impact the distribution of ecosystem services of diadromous fish? In #DiadESproject we are developing a #seriousgame, a tool for managers to explore different management options. We tested it in @azti_brta and it was lots of fun! https://t.co/rCcw1LeZyB			diadesproject seriousgame	https://pbs.twimg.com/media/FKLqOfXXEAMg5pB.jpg	https://pbs.twimg.com/media/FKLqOfXXEAMg5pB.jpg	2022-01-28 11:24:30	2022-01-28	11:24:30	https://twitter.com/pico5x/status/1487023777502437378			1487023777502437378		FALSE	0		FALSE	en			FALSE	7	1487010215966949384	Twitter Web App	FALSE	1487010215966949384	Tweet	0	0
ashwini4soil	undp_india									No	459			Retweet	2022-02-02 15:52:13	High-altitude #wetlands in #Himalaya🏔️ provide livelihoods👩🏽‍🌾 &amp; important ecosystem services. However, they face challenges like #ClimateChange &amp; unsustainable tourism. Read how @moefcc, @theGEF &amp; @UNDP🇮🇳 are working to protect them: https://t.co/EzKbR6kE6b #ActForWetlands https://t.co/8Pue1TrSCM	https://stories.undp.org/these-wetlands-give-us-everything	undp.org	wetlands himalaya climatechange actforwetlands	https://pbs.twimg.com/media/FKk9HDUVEAMdZvG.jpg	https://pbs.twimg.com/media/FKk9HDUVEAMdZvG.jpg	2022-02-02 15:52:13	2022-02-02	15:52:13	https://twitter.com/ashwini4soil/status/1488903087179718656			1488903087179718656		FALSE	0		FALSE	en			FALSE	17	1488789819081695233	Twitter for iPhone	FALSE	1488789819081695233	Tweet	0	0
ibrahimthiaw	ibrahimthiaw									No	460			Tweet	2021-12-04 13:21:24	5 December is #WorldSoilDay Soil delivers ecosystem services that enable life on earth. A quarter of the planet’s land is already severely degraded. Fertile soil is being lost at the rate of 24 billion tonnes a year. Our best asset is found just beneath our feet! https://t.co/QpcR8Z9UT8			worldsoilday	https://pbs.twimg.com/ext_tw_video_thumb/1467121304482586630/pu/img/8UVwqUm18oFwF3lI.jpg	https://pbs.twimg.com/ext_tw_video_thumb/1467121304482586630/pu/img/8UVwqUm18oFwF3lI.jpg	2021-12-04 13:21:24	2021-12-04	13:21:24	https://twitter.com/ibrahimthiaw/status/1467121862312402956			1467121862312402956		FALSE	94		FALSE	en			FALSE	44		Twitter for iPad	FALSE	1467121862312402956	Retweet	0	0
beartrust	undp_india									No	461			Retweet	2022-02-02 16:01:55	High-altitude #wetlands in #Himalaya🏔️ provide livelihoods👩🏽‍🌾 &amp; important ecosystem services. However, they face challenges like #ClimateChange &amp; unsustainable tourism. Read how @moefcc, @theGEF &amp; @UNDP🇮🇳 are working to protect them: https://t.co/EzKbR6kE6b #ActForWetlands https://t.co/8Pue1TrSCM	https://stories.undp.org/these-wetlands-give-us-everything	undp.org	wetlands himalaya climatechange actforwetlands	https://pbs.twimg.com/media/FKk9HDUVEAMdZvG.jpg	https://pbs.twimg.com/media/FKk9HDUVEAMdZvG.jpg	2022-02-02 16:01:55	2022-02-02	16:01:55	https://twitter.com/beartrust/status/1488905527841091584			1488905527841091584		FALSE	0		FALSE	en			FALSE	17	1488789819081695233	Twitter Web App	FALSE	1488789819081695233	Tweet	0	0
valoforp	innoforest									No	462			MentionsInRetweet	2022-01-28 12:05:59	🌳🌲EU project @InnoForESt supports forest ecosystem services to inspire innovative policy, management and business solutions in the #forestry sector. Videos, policy briefs, brochures, infographics, ... - here: https://t.co/pgnogR0sxS https://t.co/Ossixo7Zkf	https://innoforest.eu/enabling-innovation/#	innoforest.eu	forestry	https://pbs.twimg.com/media/FKLya6VWYAAkB7R.jpg	https://pbs.twimg.com/media/FKLya6VWYAAkB7R.jpg	2022-01-28 12:05:59	2022-01-28	12:05:59	https://twitter.com/valoforp/status/1487034217607442435			1487034217607442435		FALSE	0		FALSE	en			FALSE	7	1487017506443304960	Twitter Web App	FALSE	1487017506443304960	Tweet	0	0
jyaniajay1	undp_india									No	463			Retweet	2022-02-02 10:04:16	High-altitude #wetlands in #Himalaya🏔️ provide livelihoods👩🏽‍🌾 &amp; important ecosystem services. However, they face challenges like #ClimateChange &amp; unsustainable tourism. Read how @moefcc, @theGEF &amp; @UNDP🇮🇳 are working to protect them: https://t.co/EzKbR6kE6b #ActForWetlands https://t.co/8Pue1TrSCM	https://stories.undp.org/these-wetlands-give-us-everything	undp.org	wetlands himalaya climatechange actforwetlands	https://pbs.twimg.com/media/FKk9HDUVEAMdZvG.jpg	https://pbs.twimg.com/media/FKk9HDUVEAMdZvG.jpg	2022-02-02 10:04:16	2022-02-02	10:04:16	https://twitter.com/jyaniajay1/status/1488815524624551937			1488815524624551937		FALSE	0		FALSE	en			FALSE	17	1488789819081695233	Twitter for Android	FALSE	1488789819081695233	Tweet	0	0
bc3research	espartnership									No	464			MentionsInRetweet	2022-01-28 12:10:27	▶️The recording of the ARIES masterclass at the third @ESPartnership Asia Conference is now available! Rewatch the full training session and grasp more about semantic web modelling! https://t.co/KRnSJ7E2qj #esp21asia #ecosystemservices #AI #opensource #tech4good #FAIRdata https://t.co/jPv1dchJw2	https://aries.integratedmodelling.org/the-recording-of-the-aries-masterclass-at-the-esp-asia-conference-2021-is-now-available/	integratedmodelling.org	esp21asia ecosystemservices ai opensource tech4good fairdata	https://pbs.twimg.com/media/FKLu3XkXEAIok2X.jpg	https://pbs.twimg.com/media/FKLu3XkXEAIok2X.jpg	2022-01-28 12:10:27	2022-01-28	12:10:27	https://twitter.com/bc3research/status/1487035342049923072			1487035342049923072		FALSE	0		FALSE	en			FALSE	7	1487014410598113285	Twitter Web App	FALSE	1487014410598113285	Tweet	0	0
oceanshealthy	undp_india									No	465			Retweet	2022-02-02 17:49:59	High-altitude #wetlands in #Himalaya🏔️ provide livelihoods👩🏽‍🌾 &amp; important ecosystem services. However, they face challenges like #ClimateChange &amp; unsustainable tourism. Read how @moefcc, @theGEF &amp; @UNDP🇮🇳 are working to protect them: https://t.co/EzKbR6kE6b #ActForWetlands https://t.co/8Pue1TrSCM	https://stories.undp.org/these-wetlands-give-us-everything	undp.org	wetlands himalaya climatechange actforwetlands	https://pbs.twimg.com/media/FKk9HDUVEAMdZvG.jpg	https://pbs.twimg.com/media/FKk9HDUVEAMdZvG.jpg	2022-02-02 17:49:59	2022-02-02	17:49:59	https://twitter.com/oceanshealthy/status/1488932725327286275			1488932725327286275		FALSE	0		FALSE	en			FALSE	17	1488789819081695233	Twitter Web App	FALSE	1488789819081695233	Tweet	0	0
filhoeterno12	undp_india									No	466			Retweet	2022-02-02 14:33:15	High-altitude #wetlands in #Himalaya🏔️ provide livelihoods👩🏽‍🌾 &amp; important ecosystem services. However, they face challenges like #ClimateChange &amp; unsustainable tourism. Read how @moefcc, @theGEF &amp; @UNDP🇮🇳 are working to protect them: https://t.co/EzKbR6kE6b #ActForWetlands https://t.co/8Pue1TrSCM	https://stories.undp.org/these-wetlands-give-us-everything	undp.org	wetlands himalaya climatechange actforwetlands	https://pbs.twimg.com/media/FKk9HDUVEAMdZvG.jpg	https://pbs.twimg.com/media/FKk9HDUVEAMdZvG.jpg	2022-02-02 14:33:15	2022-02-02	14:33:15	https://twitter.com/filhoeterno12/status/1488883216144547845			1488883216144547845		FALSE	0		FALSE	en			FALSE	17	1488789819081695233	Twitter for Android	FALSE	1488789819081695233	Tweet	0	0
britishecolsoc	msu_ibio									No	467			Mentions	2022-01-20 09:25:03	New research led by @smitholiviam reports that farmers can use landscape and farm diversification practices to harness ecosystem services from birds while reducing negative trade offs @OrnithoAle @jebpowen @birdsnbugs @EEB_MSU @MSU_IBIO @JAppliedEcology https://t.co/ohKNgNFScT https://t.co/5Kt6AhGW1Y	https://www.britishecologicalsociety.org/bird-friendly-agriculture-finding-the-right-balance-to-benefit-birds-and-farmers/	britishecologicalsociety.org		https://pbs.twimg.com/media/FJiQLtJXoAotqbj.jpg	https://pbs.twimg.com/media/FJiQLtJXoAotqbj.jpg	2022-01-20 09:25:03	2022-01-20	09:25:03	https://twitter.com/britishecolsoc/status/1484094612419629061			1484094612419629061		FALSE	7		FALSE	en			FALSE	5		Hootsuite Inc.	FALSE	1484094612419629061	Retweet	0	0
avelasc	msu_ibio									No	468			MentionsInRetweet	2022-01-28 12:22:29	New research led by @smitholiviam reports that farmers can use landscape and farm diversification practices to harness ecosystem services from birds while reducing negative trade offs @OrnithoAle @jebpowen @birdsnbugs @EEB_MSU @MSU_IBIO @JAppliedEcology https://t.co/ohKNgNFScT https://t.co/5Kt6AhGW1Y	https://www.britishecologicalsociety.org/bird-friendly-agriculture-finding-the-right-balance-to-benefit-birds-and-farmers/	britishecologicalsociety.org		https://pbs.twimg.com/media/FJiQLtJXoAotqbj.jpg	https://pbs.twimg.com/media/FJiQLtJXoAotqbj.jpg	2022-01-28 12:22:29	2022-01-28	12:22:29	https://twitter.com/avelasc/status/1487038367145639943			1487038367145639943		FALSE	0		FALSE	en			FALSE	5	1484094612419629061	Twitter for iPhone	FALSE	1484094612419629061	Tweet	0	0
britishecolsoc	eeb_msu									No	469			Mentions	2022-01-20 09:25:03	New research led by @smitholiviam reports that farmers can use landscape and farm diversification practices to harness ecosystem services from birds while reducing negative trade offs @OrnithoAle @jebpowen @birdsnbugs @EEB_MSU @MSU_IBIO @JAppliedEcology https://t.co/ohKNgNFScT https://t.co/5Kt6AhGW1Y	https://www.britishecologicalsociety.org/bird-friendly-agriculture-finding-the-right-balance-to-benefit-birds-and-farmers/	britishecologicalsociety.org		https://pbs.twimg.com/media/FJiQLtJXoAotqbj.jpg	https://pbs.twimg.com/media/FJiQLtJXoAotqbj.jpg	2022-01-20 09:25:03	2022-01-20	09:25:03	https://twitter.com/britishecolsoc/status/1484094612419629061			1484094612419629061		FALSE	7		FALSE	en			FALSE	5		Hootsuite Inc.	FALSE	1484094612419629061	Retweet	0	0
eeb_msu	eeb_msu									No	470			Tweet	2022-01-27 20:57:25	Dr. Dee's group is looking at the Big Picture; bridging the gap between ecosystem disturbances and societal responses to changes in ecosystem services #eeb_msu			eeb_msu		https://pbs.twimg.com/profile_images/1428726168627331078/A0izpxPI_normal.jpg	2022-01-27 20:57:25	2022-01-27	20:57:25	https://twitter.com/eeb_msu/status/1486805566445932545			1486805566445932545	1486798751666561024	FALSE	3	1424813993714233344	FALSE	en			FALSE	0		Twitter Web App	FALSE	1486798751666561024	Tweet	0	0
avelasc	eeb_msu									No	471			MentionsInRetweet	2022-01-28 12:22:29	New research led by @smitholiviam reports that farmers can use landscape and farm diversification practices to harness ecosystem services from birds while reducing negative trade offs @OrnithoAle @jebpowen @birdsnbugs @EEB_MSU @MSU_IBIO @JAppliedEcology https://t.co/ohKNgNFScT https://t.co/5Kt6AhGW1Y	https://www.britishecologicalsociety.org/bird-friendly-agriculture-finding-the-right-balance-to-benefit-birds-and-farmers/	britishecologicalsociety.org		https://pbs.twimg.com/media/FJiQLtJXoAotqbj.jpg	https://pbs.twimg.com/media/FJiQLtJXoAotqbj.jpg	2022-01-28 12:22:29	2022-01-28	12:22:29	https://twitter.com/avelasc/status/1487038367145639943			1487038367145639943		FALSE	0		FALSE	en			FALSE	5	1484094612419629061	Twitter for iPhone	FALSE	1484094612419629061	Tweet	0	0
britishecolsoc	birdsnbugs									No	472			Mentions	2022-01-20 09:25:03	New research led by @smitholiviam reports that farmers can use landscape and farm diversification practices to harness ecosystem services from birds while reducing negative trade offs @OrnithoAle @jebpowen @birdsnbugs @EEB_MSU @MSU_IBIO @JAppliedEcology https://t.co/ohKNgNFScT https://t.co/5Kt6AhGW1Y	https://www.britishecologicalsociety.org/bird-friendly-agriculture-finding-the-right-balance-to-benefit-birds-and-farmers/	britishecologicalsociety.org		https://pbs.twimg.com/media/FJiQLtJXoAotqbj.jpg	https://pbs.twimg.com/media/FJiQLtJXoAotqbj.jpg	2022-01-20 09:25:03	2022-01-20	09:25:03	https://twitter.com/britishecolsoc/status/1484094612419629061			1484094612419629061		FALSE	7		FALSE	en			FALSE	5		Hootsuite Inc.	FALSE	1484094612419629061	Retweet	0	0
avelasc	birdsnbugs									No	473			MentionsInRetweet	2022-01-28 12:22:29	New research led by @smitholiviam reports that farmers can use landscape and farm diversification practices to harness ecosystem services from birds while reducing negative trade offs @OrnithoAle @jebpowen @birdsnbugs @EEB_MSU @MSU_IBIO @JAppliedEcology https://t.co/ohKNgNFScT https://t.co/5Kt6AhGW1Y	https://www.britishecologicalsociety.org/bird-friendly-agriculture-finding-the-right-balance-to-benefit-birds-and-farmers/	britishecologicalsociety.org		https://pbs.twimg.com/media/FJiQLtJXoAotqbj.jpg	https://pbs.twimg.com/media/FJiQLtJXoAotqbj.jpg	2022-01-28 12:22:29	2022-01-28	12:22:29	https://twitter.com/avelasc/status/1487038367145639943			1487038367145639943		FALSE	0		FALSE	en			FALSE	5	1484094612419629061	Twitter for iPhone	FALSE	1484094612419629061	Tweet	0	0
britishecolsoc	jebpowen									No	474			Mentions	2022-01-20 09:25:03	New research led by @smitholiviam reports that farmers can use landscape and farm diversification practices to harness ecosystem services from birds while reducing negative trade offs @OrnithoAle @jebpowen @birdsnbugs @EEB_MSU @MSU_IBIO @JAppliedEcology https://t.co/ohKNgNFScT https://t.co/5Kt6AhGW1Y	https://www.britishecologicalsociety.org/bird-friendly-agriculture-finding-the-right-balance-to-benefit-birds-and-farmers/	britishecologicalsociety.org		https://pbs.twimg.com/media/FJiQLtJXoAotqbj.jpg	https://pbs.twimg.com/media/FJiQLtJXoAotqbj.jpg	2022-01-20 09:25:03	2022-01-20	09:25:03	https://twitter.com/britishecolsoc/status/1484094612419629061			1484094612419629061		FALSE	7		FALSE	en			FALSE	5		Hootsuite Inc.	FALSE	1484094612419629061	Retweet	0	0
avelasc	jebpowen									No	475			MentionsInRetweet	2022-01-28 12:22:29	New research led by @smitholiviam reports that farmers can use landscape and farm diversification practices to harness ecosystem services from birds while reducing negative trade offs @OrnithoAle @jebpowen @birdsnbugs @EEB_MSU @MSU_IBIO @JAppliedEcology https://t.co/ohKNgNFScT https://t.co/5Kt6AhGW1Y	https://www.britishecologicalsociety.org/bird-friendly-agriculture-finding-the-right-balance-to-benefit-birds-and-farmers/	britishecologicalsociety.org		https://pbs.twimg.com/media/FJiQLtJXoAotqbj.jpg	https://pbs.twimg.com/media/FJiQLtJXoAotqbj.jpg	2022-01-28 12:22:29	2022-01-28	12:22:29	https://twitter.com/avelasc/status/1487038367145639943			1487038367145639943		FALSE	0		FALSE	en			FALSE	5	1484094612419629061	Twitter for iPhone	FALSE	1484094612419629061	Tweet	0	0
britishecolsoc	ornithoale									No	476			Mentions	2022-01-20 09:25:03	New research led by @smitholiviam reports that farmers can use landscape and farm diversification practices to harness ecosystem services from birds while reducing negative trade offs @OrnithoAle @jebpowen @birdsnbugs @EEB_MSU @MSU_IBIO @JAppliedEcology https://t.co/ohKNgNFScT https://t.co/5Kt6AhGW1Y	https://www.britishecologicalsociety.org/bird-friendly-agriculture-finding-the-right-balance-to-benefit-birds-and-farmers/	britishecologicalsociety.org		https://pbs.twimg.com/media/FJiQLtJXoAotqbj.jpg	https://pbs.twimg.com/media/FJiQLtJXoAotqbj.jpg	2022-01-20 09:25:03	2022-01-20	09:25:03	https://twitter.com/britishecolsoc/status/1484094612419629061			1484094612419629061		FALSE	7		FALSE	en			FALSE	5		Hootsuite Inc.	FALSE	1484094612419629061	Retweet	0	0
avelasc	ornithoale									No	477			MentionsInRetweet	2022-01-28 12:22:29	New research led by @smitholiviam reports that farmers can use landscape and farm diversification practices to harness ecosystem services from birds while reducing negative trade offs @OrnithoAle @jebpowen @birdsnbugs @EEB_MSU @MSU_IBIO @JAppliedEcology https://t.co/ohKNgNFScT https://t.co/5Kt6AhGW1Y	https://www.britishecologicalsociety.org/bird-friendly-agriculture-finding-the-right-balance-to-benefit-birds-and-farmers/	britishecologicalsociety.org		https://pbs.twimg.com/media/FJiQLtJXoAotqbj.jpg	https://pbs.twimg.com/media/FJiQLtJXoAotqbj.jpg	2022-01-28 12:22:29	2022-01-28	12:22:29	https://twitter.com/avelasc/status/1487038367145639943			1487038367145639943		FALSE	0		FALSE	en			FALSE	5	1484094612419629061	Twitter for iPhone	FALSE	1484094612419629061	Tweet	0	0
britishecolsoc	smitholiviam									No	478			Mentions	2022-01-20 09:25:03	New research led by @smitholiviam reports that farmers can use landscape and farm diversification practices to harness ecosystem services from birds while reducing negative trade offs @OrnithoAle @jebpowen @birdsnbugs @EEB_MSU @MSU_IBIO @JAppliedEcology https://t.co/ohKNgNFScT https://t.co/5Kt6AhGW1Y	https://www.britishecologicalsociety.org/bird-friendly-agriculture-finding-the-right-balance-to-benefit-birds-and-farmers/	britishecologicalsociety.org		https://pbs.twimg.com/media/FJiQLtJXoAotqbj.jpg	https://pbs.twimg.com/media/FJiQLtJXoAotqbj.jpg	2022-01-20 09:25:03	2022-01-20	09:25:03	https://twitter.com/britishecolsoc/status/1484094612419629061			1484094612419629061		FALSE	7		FALSE	en			FALSE	5		Hootsuite Inc.	FALSE	1484094612419629061	Retweet	0	0
avelasc	smitholiviam									No	479			MentionsInRetweet	2022-01-28 12:22:29	New research led by @smitholiviam reports that farmers can use landscape and farm diversification practices to harness ecosystem services from birds while reducing negative trade offs @OrnithoAle @jebpowen @birdsnbugs @EEB_MSU @MSU_IBIO @JAppliedEcology https://t.co/ohKNgNFScT https://t.co/5Kt6AhGW1Y	https://www.britishecologicalsociety.org/bird-friendly-agriculture-finding-the-right-balance-to-benefit-birds-and-farmers/	britishecologicalsociety.org		https://pbs.twimg.com/media/FJiQLtJXoAotqbj.jpg	https://pbs.twimg.com/media/FJiQLtJXoAotqbj.jpg	2022-01-28 12:22:29	2022-01-28	12:22:29	https://twitter.com/avelasc/status/1487038367145639943			1487038367145639943		FALSE	0		FALSE	en			FALSE	5	1484094612419629061	Twitter for iPhone	FALSE	1484094612419629061	Tweet	0	0
britishecolsoc	jappliedecology									No	480			Mentions	2022-01-20 09:25:03	New research led by @smitholiviam reports that farmers can use landscape and farm diversification practices to harness ecosystem services from birds while reducing negative trade offs @OrnithoAle @jebpowen @birdsnbugs @EEB_MSU @MSU_IBIO @JAppliedEcology https://t.co/ohKNgNFScT https://t.co/5Kt6AhGW1Y	https://www.britishecologicalsociety.org/bird-friendly-agriculture-finding-the-right-balance-to-benefit-birds-and-farmers/	britishecologicalsociety.org		https://pbs.twimg.com/media/FJiQLtJXoAotqbj.jpg	https://pbs.twimg.com/media/FJiQLtJXoAotqbj.jpg	2022-01-20 09:25:03	2022-01-20	09:25:03	https://twitter.com/britishecolsoc/status/1484094612419629061			1484094612419629061		FALSE	7		FALSE	en			FALSE	5		Hootsuite Inc.	FALSE	1484094612419629061	Retweet	0	0
projectseagrass	jdscuba									No	481			Retweet	2022-01-26 09:47:12	More than just a leaf Seagrass are found globally from the tropics up to colder temperate seas, on all continents except for Antarctica Once an overlooked marine habitat, they are now considered a hugely important ecosystem for coastal seas with a range of #ecosystem services https://t.co/UHg2AJc9dn			ecosystem	https://pbs.twimg.com/media/FJdVqpdXEAETamv.jpg	https://pbs.twimg.com/media/FJdVqpdXEAETamv.jpg	2022-01-26 09:47:12	2022-01-26	09:47:12	https://twitter.com/projectseagrass/status/1486274516196208640			1486274516196208640		FALSE	0		FALSE	en			FALSE	15	1483748801164808192	Twitter Web App	FALSE	1483748801164808192	Tweet	0	0
avelasc	jappliedecology									No	482			MentionsInRetweet	2022-01-28 12:22:29	New research led by @smitholiviam reports that farmers can use landscape and farm diversification practices to harness ecosystem services from birds while reducing negative trade offs @OrnithoAle @jebpowen @birdsnbugs @EEB_MSU @MSU_IBIO @JAppliedEcology https://t.co/ohKNgNFScT https://t.co/5Kt6AhGW1Y	https://www.britishecologicalsociety.org/bird-friendly-agriculture-finding-the-right-balance-to-benefit-birds-and-farmers/	britishecologicalsociety.org		https://pbs.twimg.com/media/FJiQLtJXoAotqbj.jpg	https://pbs.twimg.com/media/FJiQLtJXoAotqbj.jpg	2022-01-28 12:22:29	2022-01-28	12:22:29	https://twitter.com/avelasc/status/1487038367145639943			1487038367145639943		FALSE	0		FALSE	en			FALSE	5	1484094612419629061	Twitter for iPhone	FALSE	1484094612419629061	Tweet	0	0
veronic11620550	veronic11620550									No	483			Tweet	2022-01-28 12:23:48	#Coralreefs are ecologically and economically valuable ecosystems. serve up to a billion people with ecosystem services such as coastal protection, fisheries , medicine, recreational benefits, &amp; tourism revenues. Link: https://t.co/a93kLo7yrH #climatechange #ecosystem #ecology https://t.co/ESYnfqxsdM	https://climate.conferenceseries.com/	conferenceseries.com	coralreefs climatechange ecosystem ecology	https://pbs.twimg.com/media/FKMFuNZVQAIabtM.jpg	https://pbs.twimg.com/media/FKMFuNZVQAIabtM.jpg	2022-01-28 12:23:48	2022-01-28	12:23:48	https://twitter.com/veronic11620550/status/1487038698386432006			1487038698386432006		FALSE	1		FALSE	en			FALSE	0		Twitter Web App	FALSE	1487038698386432006	Tweet	0	0
catarinapmateus	azti_brta									No	484			MentionsInRetweet	2022-01-28 12:53:50	How will climate change impact the distribution of ecosystem services of diadromous fish? In #DiadESproject we are developing a #seriousgame, a tool for managers to explore different management options. We tested it in @azti_brta and it was lots of fun! https://t.co/rCcw1LeZyB			diadesproject seriousgame	https://pbs.twimg.com/media/FKLqOfXXEAMg5pB.jpg	https://pbs.twimg.com/media/FKLqOfXXEAMg5pB.jpg	2022-01-28 12:53:50	2022-01-28	12:53:50	https://twitter.com/catarinapmateus/status/1487046256396546058			1487046256396546058		FALSE	0		FALSE	en			FALSE	7	1487010215966949384	Twitter for Android	FALSE	1487010215966949384	Tweet	0	0
elehelp	jdscuba									No	485			Retweet	2022-01-26 09:47:58	More than just a leaf Seagrass are found globally from the tropics up to colder temperate seas, on all continents except for Antarctica Once an overlooked marine habitat, they are now considered a hugely important ecosystem for coastal seas with a range of #ecosystem services https://t.co/UHg2AJc9dn			ecosystem	https://pbs.twimg.com/media/FJdVqpdXEAETamv.jpg	https://pbs.twimg.com/media/FJdVqpdXEAETamv.jpg	2022-01-26 09:47:58	2022-01-26	09:47:58	https://twitter.com/elehelp/status/1486274706831716359			1486274706831716359		FALSE	0		FALSE	en			FALSE	15	1483748801164808192	TweetDeck	FALSE	1483748801164808192	Tweet	0	0
rleistungen	jappliedecology									No	486			MentionsInRetweet	2022-01-28 12:55:06	Perennial #wildflower strips made from high-quality native seed mixes are an effective agri-environmental measure "to counteract the loss of #biodiversity and related #ecosystem services in agricultural #landscapes" See our new publication @JAppliedEcology 👇 https://t.co/Wgmhwx5Vcl	https://twitter.com/JAppliedEcology/status/1486636759538667524	twitter.com	wildflower biodiversity ecosystem landscapes		https://pbs.twimg.com/profile_images/1337026553906139136/tHML1eOx_normal.jpg	2022-01-28 12:55:06	2022-01-28	12:55:06	https://twitter.com/rleistungen/status/1487046576971423756			1487046576971423756		FALSE	0		TRUE	en		1486636759538667524	FALSE	5	1486682583899508739	Twitter Web App	FALSE	1486682583899508739	Tweet	0	0
arthuristheboy	jdscuba									No	487			Retweet	2022-01-26 09:51:12	More than just a leaf Seagrass are found globally from the tropics up to colder temperate seas, on all continents except for Antarctica Once an overlooked marine habitat, they are now considered a hugely important ecosystem for coastal seas with a range of #ecosystem services https://t.co/UHg2AJc9dn			ecosystem	https://pbs.twimg.com/media/FJdVqpdXEAETamv.jpg	https://pbs.twimg.com/media/FJdVqpdXEAETamv.jpg	2022-01-26 09:51:12	2022-01-26	09:51:12	https://twitter.com/arthuristheboy/status/1486275520392478725			1486275520392478725		FALSE	0		FALSE	en			FALSE	15	1483748801164808192	Twitter for Android	FALSE	1483748801164808192	Tweet	0	0
regionswnature	regionswnature									No	488			Tweet	2022-01-28 13:00:01	Do you know how much we benefit from living in #CitiesWithNature &amp; #RegionsWithNature? Cultural ecosystem services are the benefits people obtain from nature that include recreation, aesthetic enjoyment, physical &amp; mental health benefits &amp; spiritual experiences. #ForNature 🌱 https://t.co/0o6ATr5nFk			citieswithnature regionswithnature fornature	https://pbs.twimg.com/tweet_video_thumb/FJ8VpHZXIAM-7ng.jpg	https://pbs.twimg.com/tweet_video_thumb/FJ8VpHZXIAM-7ng.jpg	2022-01-28 13:00:01	2022-01-28	13:00:01	https://twitter.com/regionswnature/status/1487047815331299335			1487047815331299335		FALSE	1		FALSE	en			FALSE	0		TweetDeck	FALSE	1487047815331299335	Tweet	0	0
librelulaman	enrigarau									No	489			MentionsInRetweet	2022-01-28 13:04:00	Excited to be part of this PhD committee next at Girona Uni. (@UdGGovern) where @EnriGarau is presenting inspiring results about water #ecosystemservices research. When? January 31, 11am CET time How? connect virtually here: https://t.co/PohVTfsUT2 https://t.co/Er0Fo7Rr4u	https://meet.google.com/unsupported?meetingCode=ovu-fgpe-zmh&ref=https://meet.google.com/ovu-fgpe-zmh	google.com	ecosystemservices	https://pbs.twimg.com/media/FKMJSdlXsAkk8Wb.png	https://pbs.twimg.com/media/FKMJSdlXsAkk8Wb.png	2022-01-28 13:04:00	2022-01-28	13:04:00	https://twitter.com/librelulaman/status/1487048817635729412			1487048817635729412		FALSE	0		FALSE	en			FALSE	6	1487044883898634244	Twitter for Android	FALSE	1487044883898634244	Tweet	0	0
librelulaman	udggovern									No	490			MentionsInRetweet	2022-01-28 13:04:00	Excited to be part of this PhD committee next at Girona Uni. (@UdGGovern) where @EnriGarau is presenting inspiring results about water #ecosystemservices research. When? January 31, 11am CET time How? connect virtually here: https://t.co/PohVTfsUT2 https://t.co/Er0Fo7Rr4u	https://meet.google.com/unsupported?meetingCode=ovu-fgpe-zmh&ref=https://meet.google.com/ovu-fgpe-zmh	google.com	ecosystemservices	https://pbs.twimg.com/media/FKMJSdlXsAkk8Wb.png	https://pbs.twimg.com/media/FKMJSdlXsAkk8Wb.png	2022-01-28 13:04:00	2022-01-28	13:04:00	https://twitter.com/librelulaman/status/1487048817635729412			1487048817635729412		FALSE	0		FALSE	en			FALSE	6	1487044883898634244	Twitter for Android	FALSE	1487044883898634244	Tweet	0	0
enavarrorod	apetijo									No	491			Retweet	2022-01-28 16:45:21	Os presento a mi nuevo retoño: paper recién publicado en #EcosystemServices donde exploramos la relación entre la #despoblación, usos del suelo y la provisión de servicios de ecosistémicos en tres zonas de #Aragón con baja densidad de población🧓👇 https://t.co/5scek6uiBh	https://www.sciencedirect.com/science/article/pii/S2212041621001273	sciencedirect.com	ecosystemservices despoblación aragón		https://pbs.twimg.com/profile_images/1159758054931537920/6Dd3PsLj_normal.jpg	2022-01-28 16:45:21	2022-01-28	16:45:21	https://twitter.com/enavarrorod/status/1487104519544651782			1487104519544651782		FALSE	0		FALSE	es			FALSE	14	1450885306895507465	Twitter for Android	FALSE	1450885306895507465	Tweet	0	0
vasuvenkat522	brookfield_zoo									No	492			Retweet	2022-01-31 07:47:05	Birds is ALWAYS the word at Brookfield Zoo, and there's so many avians we admire. 🐦🐧🐦🦅🦚 Birds provide invaluable ecosystem services like: 🐦pest control 🐦pollination &amp; seed dispersal 🐦fertilization and so much more! A reminder to thank a bird this #NationalBirdDay. https://t.co/FJdpl3pUrS			nationalbirdday	https://pbs.twimg.com/media/FIWNjYBX0AA-URz.jpg	https://pbs.twimg.com/media/FIWNjYBX0AA-URz.jpg	2022-01-31 07:47:05	2022-01-31	07:47:05	https://twitter.com/vasuvenkat522/status/1488056224218488833			1488056224218488833		FALSE	0		FALSE	en			FALSE	13	1478743694941601794	Twitter for iPhone	FALSE	1478743694941601794	Tweet	0	0
sanjayjena17021	sanjayjena17021									No	493			Tweet	2022-01-28 13:17:54	Natural forests with multi-species native tree plantations could store more carbon than plantation monocultures, while supporting biodiversity conservation and other ecosystem services					https://pbs.twimg.com/profile_images/1379705681549266945/YdP9SJPc_normal.jpg	2022-01-28 13:17:54	2022-01-28	13:17:54	https://twitter.com/sanjayjena17021/status/1487052312841383938			1487052312841383938	1487051289154359305	FALSE	0	1331119984987176962	FALSE	en			FALSE	0		Twitter for Android	FALSE	1487051289154359305	Tweet	0	0	81.391502,17.810452 87.490202,17.810452 87.490202,22.566854 81.391502,22.566854	India	IN	Orissa, India
vasuvenkat522	brookfield_zoo									No	494			Retweet	2022-02-02 09:35:41	Birds is ALWAYS the word at Brookfield Zoo, and there's so many avians we admire. 🐦🐧🐦🦅🦚 Birds provide invaluable ecosystem services like: 🐦pest control 🐦pollination &amp; seed dispersal 🐦fertilization and so much more! A reminder to thank a bird this #NationalBirdDay. https://t.co/FJdpl3pUrS			nationalbirdday	https://pbs.twimg.com/media/FIWNjYBX0AA-URz.jpg	https://pbs.twimg.com/media/FIWNjYBX0AA-URz.jpg	2022-02-02 09:35:41	2022-02-02	09:35:41	https://twitter.com/vasuvenkat522/status/1488808332140101634			1488808332140101634		FALSE	0		FALSE	en			FALSE	13	1478743694941601794	Twitter for iPhone	FALSE	1478743694941601794	Tweet	0	0
noahsabich	natureasmeasure									No	495			Retweet	2022-01-26 02:04:41	“Investments in diverse perennial grain-producing crops that produce abundant biomass while enhancing ecosystem services are needed to sustain global food production and growing biomass demands.” #agtwitter #perennialgrains #regenerativeagriculture https://t.co/yo58hI7SoA	https://twitter.com/OneEarth_CP/status/1484571494298447873	twitter.com	agtwitter perennialgrains regenerativeagriculture		https://pbs.twimg.com/profile_images/1472235607766315009/LjQ1G2e4_normal.jpg	2022-01-26 02:04:41	2022-01-26	02:04:41	https://twitter.com/noahsabich/status/1486158117696065537			1486158117696065537		FALSE	0		TRUE	en		1484571494298447873	FALSE	12	1485088535979900932	Twitter Web App	FALSE	1485088535979900932	Tweet	0	0
eloyfgfernandez	enrigarau									No	496			MentionsInRetweet	2022-01-28 13:29:11	Excited to be part of this PhD committee next at Girona Uni. (@UdGGovern) where @EnriGarau is presenting inspiring results about water #ecosystemservices research. When? January 31, 11am CET time How? connect virtually here: https://t.co/PohVTfsUT2 https://t.co/Er0Fo7Rr4u	https://meet.google.com/unsupported?meetingCode=ovu-fgpe-zmh&ref=https://meet.google.com/ovu-fgpe-zmh	google.com	ecosystemservices	https://pbs.twimg.com/media/FKMJSdlXsAkk8Wb.png	https://pbs.twimg.com/media/FKMJSdlXsAkk8Wb.png	2022-01-28 13:29:11	2022-01-28	13:29:11	https://twitter.com/eloyfgfernandez/status/1487055153886859280			1487055153886859280		FALSE	0		FALSE	en			FALSE	6	1487044883898634244	Twitter for iPhone	FALSE	1487044883898634244	Tweet	0	0
eloyfgfernandez	udggovern									No	497			MentionsInRetweet	2022-01-28 13:29:11	Excited to be part of this PhD committee next at Girona Uni. (@UdGGovern) where @EnriGarau is presenting inspiring results about water #ecosystemservices research. When? January 31, 11am CET time How? connect virtually here: https://t.co/PohVTfsUT2 https://t.co/Er0Fo7Rr4u	https://meet.google.com/unsupported?meetingCode=ovu-fgpe-zmh&ref=https://meet.google.com/ovu-fgpe-zmh	google.com	ecosystemservices	https://pbs.twimg.com/media/FKMJSdlXsAkk8Wb.png	https://pbs.twimg.com/media/FKMJSdlXsAkk8Wb.png	2022-01-28 13:29:11	2022-01-28	13:29:11	https://twitter.com/eloyfgfernandez/status/1487055153886859280			1487055153886859280		FALSE	0		FALSE	en			FALSE	6	1487044883898634244	Twitter for iPhone	FALSE	1487044883898634244	Tweet	0	0
rnaamdhew	simonaneck									No	498			Retweet	2022-01-27 09:25:36	#Cameroon finally has its National Biodiversity and Ecosystem Services Assessment. 4 years of Work, sleepless nights, proof readings, etc. We finally got it. Congrats to the team of authors, reviewers, experts and fellows who contributed in the assessment. @IPBES https://t.co/KQztTyZlAa			cameroon	https://pbs.twimg.com/media/FKGLRMaX0AYYAtI.jpg	https://pbs.twimg.com/media/FKGLRMaX0AYYAtI.jpg	2022-01-27 09:25:36	2022-01-27	09:25:36	https://twitter.com/rnaamdhew/status/1486631464515031040			1486631464515031040		FALSE	0		FALSE	en			FALSE	12	1486622481934954501	Twitter for iPhone	FALSE	1486622481934954501	Tweet	0	0
fredrikmoberg	fredrikmoberg									No	499			Tweet	2022-01-28 07:02:29	”Climate-impacted reefs can still provide some important ecosystem services, and therefore should still be considered in management plans and conservation.” https://t.co/y3LPKy2Nzv	https://twitter.com/mongabay/status/1484444816599621633	twitter.com			https://pbs.twimg.com/profile_images/1189250542700290048/kqO4BKSO_normal.jpg	2022-01-28 07:02:29	2022-01-28	07:02:29	https://twitter.com/fredrikmoberg/status/1486957839142854657			1486957839142854657		FALSE	2		TRUE	en		1484444816599621633	FALSE	1		Twitter for iPhone	FALSE	1486957839142854657	Tweet	0	0
christinemilne	simonaneck									No	500			Retweet	2022-01-27 09:57:50	#Cameroon finally has its National Biodiversity and Ecosystem Services Assessment. 4 years of Work, sleepless nights, proof readings, etc. We finally got it. Congrats to the team of authors, reviewers, experts and fellows who contributed in the assessment. @IPBES https://t.co/KQztTyZlAa			cameroon	https://pbs.twimg.com/media/FKGLRMaX0AYYAtI.jpg	https://pbs.twimg.com/media/FKGLRMaX0AYYAtI.jpg	2022-01-27 09:57:50	2022-01-27	09:57:50	https://twitter.com/christinemilne/status/1486639578253434882			1486639578253434882		FALSE	0		FALSE	en			FALSE	12	1486622481934954501	Twitter for iPhone	FALSE	1486622481934954501	Tweet	0	0
dataoz	espartnership									No	501			MentionsInRetweet	2022-01-28 13:31:32	▶️The recording of the ARIES masterclass at the third @ESPartnership Asia Conference is now available! Rewatch the full training session and grasp more about semantic web modelling! https://t.co/KRnSJ7E2qj #esp21asia #ecosystemservices #AI #opensource #tech4good #FAIRdata https://t.co/jPv1dchJw2	https://aries.integratedmodelling.org/the-recording-of-the-aries-masterclass-at-the-esp-asia-conference-2021-is-now-available/	integratedmodelling.org	esp21asia ecosystemservices ai opensource tech4good fairdata	https://pbs.twimg.com/media/FKLu3XkXEAIok2X.jpg	https://pbs.twimg.com/media/FKLu3XkXEAIok2X.jpg	2022-01-28 13:31:32	2022-01-28	13:31:32	https://twitter.com/dataoz/status/1487055743471820801			1487055743471820801		FALSE	0		FALSE	en			FALSE	7	1487014410598113285	oz_data_bot	FALSE	1487014410598113285	Tweet	0	0
ipbesfr	simonaneck									No	502			Retweet	2022-01-27 10:00:15	#Cameroon finally has its National Biodiversity and Ecosystem Services Assessment. 4 years of Work, sleepless nights, proof readings, etc. We finally got it. Congrats to the team of authors, reviewers, experts and fellows who contributed in the assessment. @IPBES https://t.co/KQztTyZlAa			cameroon	https://pbs.twimg.com/media/FKGLRMaX0AYYAtI.jpg	https://pbs.twimg.com/media/FKGLRMaX0AYYAtI.jpg	2022-01-27 10:00:15	2022-01-27	10:00:15	https://twitter.com/ipbesfr/status/1486640185093857281			1486640185093857281		FALSE	0		FALSE	en			FALSE	12	1486622481934954501	Buffer	FALSE	1486622481934954501	Tweet	0	0
sue0606	simonaneck									No	503			Retweet	2022-01-27 10:00:54	#Cameroon finally has its National Biodiversity and Ecosystem Services Assessment. 4 years of Work, sleepless nights, proof readings, etc. We finally got it. Congrats to the team of authors, reviewers, experts and fellows who contributed in the assessment. @IPBES https://t.co/KQztTyZlAa			cameroon	https://pbs.twimg.com/media/FKGLRMaX0AYYAtI.jpg	https://pbs.twimg.com/media/FKGLRMaX0AYYAtI.jpg	2022-01-27 10:00:54	2022-01-27	10:00:54	https://twitter.com/sue0606/status/1486640350672285701			1486640350672285701		FALSE	0		FALSE	en			FALSE	12	1486622481934954501	Twitter for iPhone	FALSE	1486622481934954501	Tweet	0	0
spiritgateoz	simonaneck									No	504			Retweet	2022-01-27 10:01:28	#Cameroon finally has its National Biodiversity and Ecosystem Services Assessment. 4 years of Work, sleepless nights, proof readings, etc. We finally got it. Congrats to the team of authors, reviewers, experts and fellows who contributed in the assessment. @IPBES https://t.co/KQztTyZlAa			cameroon	https://pbs.twimg.com/media/FKGLRMaX0AYYAtI.jpg	https://pbs.twimg.com/media/FKGLRMaX0AYYAtI.jpg	2022-01-27 10:01:28	2022-01-27	10:01:28	https://twitter.com/spiritgateoz/status/1486640490363506688			1486640490363506688		FALSE	0		FALSE	en			FALSE	12	1486622481934954501	Twitter Web App	FALSE	1486622481934954501	Tweet	0	0
icatchtrams	simonaneck									No	505			Retweet	2022-01-27 10:06:30	#Cameroon finally has its National Biodiversity and Ecosystem Services Assessment. 4 years of Work, sleepless nights, proof readings, etc. We finally got it. Congrats to the team of authors, reviewers, experts and fellows who contributed in the assessment. @IPBES https://t.co/KQztTyZlAa			cameroon	https://pbs.twimg.com/media/FKGLRMaX0AYYAtI.jpg	https://pbs.twimg.com/media/FKGLRMaX0AYYAtI.jpg	2022-01-27 10:06:30	2022-01-27	10:06:30	https://twitter.com/icatchtrams/status/1486641758335221762			1486641758335221762		FALSE	0		FALSE	en			FALSE	12	1486622481934954501	Twitter for iPhone	FALSE	1486622481934954501	Tweet	0	0
tuba2tuba	simonaneck									No	506			Retweet	2022-01-27 10:09:31	#Cameroon finally has its National Biodiversity and Ecosystem Services Assessment. 4 years of Work, sleepless nights, proof readings, etc. We finally got it. Congrats to the team of authors, reviewers, experts and fellows who contributed in the assessment. @IPBES https://t.co/KQztTyZlAa			cameroon	https://pbs.twimg.com/media/FKGLRMaX0AYYAtI.jpg	https://pbs.twimg.com/media/FKGLRMaX0AYYAtI.jpg	2022-01-27 10:09:31	2022-01-27	10:09:31	https://twitter.com/tuba2tuba/status/1486642518401818625			1486642518401818625		FALSE	0		FALSE	en			FALSE	12	1486622481934954501	Twitter Web App	FALSE	1486622481934954501	Tweet	0	0
jarkkohantula	kosonenhanna									No	507			Mentions	2022-01-28 13:45:53	@TKKalliokoski @niemi_karoliina @MaiSuominen @sannigrahn @KosonenHanna ...as well as higher performing on all ecosystem services including biodiversity". Ja perään viittauksia Tahvosen töihin. CTN:t ovat siis jatkuvan kasvatuksen metsiä, joissa juurikääpä on jo lähtökohtaisesti suurempi ongelma kuin tasaikäisessä metsässä.					https://pbs.twimg.com/profile_images/436451795368300544/9gKtBLSV_normal.jpeg	2022-01-28 13:45:53	2022-01-28	13:45:53	https://twitter.com/jarkkohantula/status/1487059357523132421			1487059357523132421	1487058876549709828	FALSE	2	2353028486	FALSE	fi			FALSE	0		Twitter Web App	FALSE	1487058876549709828	Tweet	0	0
jarkkohantula	sannigrahn									No	508			Mentions	2022-01-28 13:45:53	@TKKalliokoski @niemi_karoliina @MaiSuominen @sannigrahn @KosonenHanna ...as well as higher performing on all ecosystem services including biodiversity". Ja perään viittauksia Tahvosen töihin. CTN:t ovat siis jatkuvan kasvatuksen metsiä, joissa juurikääpä on jo lähtökohtaisesti suurempi ongelma kuin tasaikäisessä metsässä.					https://pbs.twimg.com/profile_images/436451795368300544/9gKtBLSV_normal.jpeg	2022-01-28 13:45:53	2022-01-28	13:45:53	https://twitter.com/jarkkohantula/status/1487059357523132421			1487059357523132421	1487058876549709828	FALSE	2	2353028486	FALSE	fi			FALSE	0		Twitter Web App	FALSE	1487058876549709828	Tweet	0	0
jarkkohantula	maisuominen									No	509			Mentions	2022-01-28 13:45:53	@TKKalliokoski @niemi_karoliina @MaiSuominen @sannigrahn @KosonenHanna ...as well as higher performing on all ecosystem services including biodiversity". Ja perään viittauksia Tahvosen töihin. CTN:t ovat siis jatkuvan kasvatuksen metsiä, joissa juurikääpä on jo lähtökohtaisesti suurempi ongelma kuin tasaikäisessä metsässä.					https://pbs.twimg.com/profile_images/436451795368300544/9gKtBLSV_normal.jpeg	2022-01-28 13:45:53	2022-01-28	13:45:53	https://twitter.com/jarkkohantula/status/1487059357523132421			1487059357523132421	1487058876549709828	FALSE	2	2353028486	FALSE	fi			FALSE	0		Twitter Web App	FALSE	1487058876549709828	Tweet	0	0
jarkkohantula	niemi_karoliina									No	510			Mentions	2022-01-28 13:45:53	@TKKalliokoski @niemi_karoliina @MaiSuominen @sannigrahn @KosonenHanna ...as well as higher performing on all ecosystem services including biodiversity". Ja perään viittauksia Tahvosen töihin. CTN:t ovat siis jatkuvan kasvatuksen metsiä, joissa juurikääpä on jo lähtökohtaisesti suurempi ongelma kuin tasaikäisessä metsässä.					https://pbs.twimg.com/profile_images/436451795368300544/9gKtBLSV_normal.jpeg	2022-01-28 13:45:53	2022-01-28	13:45:53	https://twitter.com/jarkkohantula/status/1487059357523132421			1487059357523132421	1487058876549709828	FALSE	2	2353028486	FALSE	fi			FALSE	0		Twitter Web App	FALSE	1487058876549709828	Tweet	0	0
jarkkohantula	tkkalliokoski									No	511			Replies to	2022-01-28 13:45:53	@TKKalliokoski @niemi_karoliina @MaiSuominen @sannigrahn @KosonenHanna ...as well as higher performing on all ecosystem services including biodiversity". Ja perään viittauksia Tahvosen töihin. CTN:t ovat siis jatkuvan kasvatuksen metsiä, joissa juurikääpä on jo lähtökohtaisesti suurempi ongelma kuin tasaikäisessä metsässä.					https://pbs.twimg.com/profile_images/436451795368300544/9gKtBLSV_normal.jpeg	2022-01-28 13:45:53	2022-01-28	13:45:53	https://twitter.com/jarkkohantula/status/1487059357523132421			1487059357523132421	1487058876549709828	FALSE	2	2353028486	FALSE	fi			FALSE	0		Twitter Web App	FALSE	1487058876549709828	Tweet	0	0
dinnovatrain	simonaneck									No	512			Retweet	2022-01-27 10:13:47	#Cameroon finally has its National Biodiversity and Ecosystem Services Assessment. 4 years of Work, sleepless nights, proof readings, etc. We finally got it. Congrats to the team of authors, reviewers, experts and fellows who contributed in the assessment. @IPBES https://t.co/KQztTyZlAa			cameroon	https://pbs.twimg.com/media/FKGLRMaX0AYYAtI.jpg	https://pbs.twimg.com/media/FKGLRMaX0AYYAtI.jpg	2022-01-27 10:13:47	2022-01-27	10:13:47	https://twitter.com/dinnovatrain/status/1486643592877645833			1486643592877645833		FALSE	0		FALSE	en			FALSE	12	1486622481934954501	Twitter Web App	FALSE	1486622481934954501	Tweet	0	0
carlosguerra_pt	simonaneck									No	513			Retweet	2022-01-27 11:14:59	#Cameroon finally has its National Biodiversity and Ecosystem Services Assessment. 4 years of Work, sleepless nights, proof readings, etc. We finally got it. Congrats to the team of authors, reviewers, experts and fellows who contributed in the assessment. @IPBES https://t.co/KQztTyZlAa			cameroon	https://pbs.twimg.com/media/FKGLRMaX0AYYAtI.jpg	https://pbs.twimg.com/media/FKGLRMaX0AYYAtI.jpg	2022-01-27 11:14:59	2022-01-27	11:14:59	https://twitter.com/carlosguerra_pt/status/1486658995226095630			1486658995226095630		FALSE	0		FALSE	en			FALSE	12	1486622481934954501	Twitter for iPhone	FALSE	1486622481934954501	Tweet	0	0
mloretocastillo	simonaneck									No	514			Retweet	2022-01-27 17:02:51	#Cameroon finally has its National Biodiversity and Ecosystem Services Assessment. 4 years of Work, sleepless nights, proof readings, etc. We finally got it. Congrats to the team of authors, reviewers, experts and fellows who contributed in the assessment. @IPBES https://t.co/KQztTyZlAa			cameroon	https://pbs.twimg.com/media/FKGLRMaX0AYYAtI.jpg	https://pbs.twimg.com/media/FKGLRMaX0AYYAtI.jpg	2022-01-27 17:02:51	2022-01-27	17:02:51	https://twitter.com/mloretocastillo/status/1486746536159682563			1486746536159682563		FALSE	0		FALSE	en			FALSE	12	1486622481934954501	Twitter Web App	FALSE	1486622481934954501	Tweet	0	0
ipbes	simonaneck									Yes	515			Retweet	2022-01-27 08:52:34	#Cameroon finally has its National Biodiversity and Ecosystem Services Assessment. 4 years of Work, sleepless nights, proof readings, etc. We finally got it. Congrats to the team of authors, reviewers, experts and fellows who contributed in the assessment. @IPBES https://t.co/KQztTyZlAa			cameroon	https://pbs.twimg.com/media/FKGLRMaX0AYYAtI.jpg	https://pbs.twimg.com/media/FKGLRMaX0AYYAtI.jpg	2022-01-27 08:52:34	2022-01-27	08:52:34	https://twitter.com/ipbes/status/1486623152931278849			1486623152931278849		FALSE	0		FALSE	en			FALSE	12	1486622481934954501	Twitter Web App	FALSE	1486622481934954501	Tweet	0	0
alextsatsou	alextsatsou									No	516			Tweet	2022-01-28 14:00:47	"Using ecosystem services to measure the degree to which a solution is nature-based" great #paperoftheday DOI: 10.1016/j.ecoser.2021.101330 #naturebasedsolutions #ecosystemservices			paperoftheday naturebasedsolutions ecosystemservices		https://pbs.twimg.com/profile_images/1170478703857545216/BLAPeUtF_normal.jpg	2022-01-28 14:00:47	2022-01-28	14:00:47	https://twitter.com/alextsatsou/status/1487063106408914946			1487063106408914946		FALSE	2		FALSE	en			FALSE	0		Twitter Web App	FALSE	1487063106408914946	Tweet	0	0
mvalmier	janecstout									No	517			Mentions	2022-01-28 14:22:26	Wonderful work and presentation @JaneCStout 🥰🧐 #ValuingNature #EcosystemServices #GenerationRestoration #WomanInSTEM 🍀 https://t.co/1ojbD1bQCs	https://twitter.com/teagasc/status/1486979873432391680	twitter.com	valuingnature ecosystemservices generationrestoration womaninstem		https://pbs.twimg.com/profile_images/1226804034151034881/EhdXcttV_normal.jpg	2022-01-28 14:22:26	2022-01-28	14:22:26	https://twitter.com/mvalmier/status/1487068555413790727			1487068555413790727		FALSE	4		TRUE	en		1486979873432391680	FALSE	0		Twitter for iPhone	FALSE	1487068555413790727	Tweet	0	0
cityvoiced	communityplann1									No	518			Retweet	2022-01-28 12:20:53	Councils do not consider ecosystem services because the NPPF doesn't make it mandatory. It should! https://t.co/HY0gBY97K2	https://twitter.com/SLeguil/status/1487005252800897026	twitter.com			https://pbs.twimg.com/profile_images/1387962512717586436/b04sSREO_normal.jpg	2022-01-28 12:20:53	2022-01-28	12:20:53	https://twitter.com/cityvoiced/status/1487037966383996930			1487037966383996930		FALSE	0		TRUE	en		1487005252800897026	FALSE	12	1487027525184372741	Twitter Web App	FALSE	1487027525184372741	Tweet	0	0
danicapriest	communityplann1									No	519			Retweet	2022-01-28 13:25:07	Councils do not consider ecosystem services because the NPPF doesn't make it mandatory. It should! https://t.co/HY0gBY97K2	https://twitter.com/SLeguil/status/1487005252800897026	twitter.com			https://pbs.twimg.com/profile_images/1408521871/dress_normal.png	2022-01-28 13:25:07	2022-01-28	13:25:07	https://twitter.com/danicapriest/status/1487054131621769221			1487054131621769221		FALSE	0		TRUE	en		1487005252800897026	FALSE	12	1487027525184372741	Twitter for iPhone	FALSE	1487027525184372741	Tweet	0	0
ourwestgate	communityplann1									No	520			Retweet	2022-01-28 13:53:10	Councils do not consider ecosystem services because the NPPF doesn't make it mandatory. It should! https://t.co/HY0gBY97K2	https://twitter.com/SLeguil/status/1487005252800897026	twitter.com			https://pbs.twimg.com/profile_images/1359471926570323980/qzZwZPsk_normal.jpg	2022-01-28 13:53:10	2022-01-28	13:53:10	https://twitter.com/ourwestgate/status/1487061191532945408			1487061191532945408		FALSE	0		TRUE	en		1487005252800897026	FALSE	12	1487027525184372741	Twitter Web App	FALSE	1487027525184372741	Tweet	0	0
hatim37371088	communityplann1									No	521			Retweet	2022-01-28 15:13:47	Councils do not consider ecosystem services because the NPPF doesn't make it mandatory. It should! https://t.co/HY0gBY97K2	https://twitter.com/SLeguil/status/1487005252800897026	twitter.com			https://abs.twimg.com/sticky/default_profile_images/default_profile_normal.png	2022-01-28 15:13:47	2022-01-28	15:13:47	https://twitter.com/hatim37371088/status/1487081476101451782			1487081476101451782		FALSE	0		TRUE	en		1487005252800897026	FALSE	12	1487027525184372741	Twitter for iPhone	FALSE	1487027525184372741	Tweet	0	0
jane45665825	communityplann1									No	522			Retweet	2022-01-28 20:55:50	Councils do not consider ecosystem services because the NPPF doesn't make it mandatory. It should! https://t.co/HY0gBY97K2	https://twitter.com/SLeguil/status/1487005252800897026	twitter.com			https://pbs.twimg.com/profile_images/1378050367150305283/kkS73xOV_normal.jpg	2022-01-28 20:55:50	2022-01-28	20:55:50	https://twitter.com/jane45665825/status/1487167555211038723			1487167555211038723		FALSE	0		TRUE	en		1487005252800897026	FALSE	12	1487027525184372741	Twitter for Android	FALSE	1487027525184372741	Tweet	0	0
hr_prodanova	espartnership									No	523			MentionsInRetweet	2022-01-28 15:25:02	▶️The recording of the ARIES masterclass at the third @ESPartnership Asia Conference is now available! Rewatch the full training session and grasp more about semantic web modelling! https://t.co/KRnSJ7E2qj #esp21asia #ecosystemservices #AI #opensource #tech4good #FAIRdata https://t.co/jPv1dchJw2	https://aries.integratedmodelling.org/the-recording-of-the-aries-masterclass-at-the-esp-asia-conference-2021-is-now-available/	integratedmodelling.org	esp21asia ecosystemservices ai opensource tech4good fairdata	https://pbs.twimg.com/media/FKLu3XkXEAIok2X.jpg	https://pbs.twimg.com/media/FKLu3XkXEAIok2X.jpg	2022-01-28 15:25:02	2022-01-28	15:25:02	https://twitter.com/hr_prodanova/status/1487084310595317762			1487084310595317762		FALSE	0		FALSE	en			FALSE	7	1487014410598113285	Twitter for iPhone	FALSE	1487014410598113285	Tweet	0	0
brenda07247626	communityplann1									No	524			Retweet	2022-01-29 01:05:09	Councils do not consider ecosystem services because the NPPF doesn't make it mandatory. It should! https://t.co/HY0gBY97K2	https://twitter.com/SLeguil/status/1487005252800897026	twitter.com			https://pbs.twimg.com/profile_images/1390813343422746624/hoLfvdV__normal.jpg	2022-01-29 01:05:09	2022-01-29	01:05:09	https://twitter.com/brenda07247626/status/1487230298173620228			1487230298173620228		FALSE	0		TRUE	en		1487005252800897026	FALSE	12	1487027525184372741	Twitter for iPhone	FALSE	1487027525184372741	Tweet	0	0
thestockdaddy	sofi									No	525			Mentions	2022-01-28 16:10:42	$AAPL says something about a well run company that makes products that people need &amp; want in a self created ecosystem. Services actually gives them room for amazing growth &amp; innovative products can come to market complete.They can work w/ @SoFi to make a square like dongle					https://pbs.twimg.com/profile_images/378800000674796434/f578a9d7325a6c0e255bd7e0123c036a_normal.jpeg	2022-01-28 16:10:42	2022-01-28	16:10:42	https://twitter.com/thestockdaddy/status/1487095799888678919			1487095799888678919		FALSE	1		FALSE	en			FALSE	0		Twitter for Android	FALSE	1487095799888678919	Tweet	0	0
westyhaynes	communityplann1									No	526			Retweet	2022-01-29 07:55:41	Councils do not consider ecosystem services because the NPPF doesn't make it mandatory. It should! https://t.co/HY0gBY97K2	https://twitter.com/SLeguil/status/1487005252800897026	twitter.com			https://pbs.twimg.com/profile_images/653349287225634816/BhzOAd3f_normal.jpg	2022-01-29 07:55:41	2022-01-29	07:55:41	https://twitter.com/westyhaynes/status/1487333614950010880			1487333614950010880		FALSE	0		TRUE	en		1487005252800897026	FALSE	12	1487027525184372741	Twitter Web App	FALSE	1487027525184372741	Tweet	0	0
envirowonk	aaas									No	527			Mentions	2022-01-28 16:27:37	Check out @DukeEnvironment @AAAS new fellows! #earthscience #ecosystemrestoration #ecosystemservices https://t.co/O1zgsYBv1D	https://twitter.com/DukeEnvironment/status/1486449051600048135	twitter.com	earthscience ecosystemrestoration ecosystemservices		https://pbs.twimg.com/profile_images/1033781642089975808/_QZcQE9s_normal.jpg	2022-01-28 16:27:37	2022-01-28	16:27:37	https://twitter.com/envirowonk/status/1487100057245601793			1487100057245601793		FALSE	1		TRUE	en		1486449051600048135	FALSE	0		Twitter for iPhone	FALSE	1487100057245601793	Tweet	0	0
envirowonk	dukeenvironment									No	528			Mentions	2022-01-28 16:27:37	Check out @DukeEnvironment @AAAS new fellows! #earthscience #ecosystemrestoration #ecosystemservices https://t.co/O1zgsYBv1D	https://twitter.com/DukeEnvironment/status/1486449051600048135	twitter.com	earthscience ecosystemrestoration ecosystemservices		https://pbs.twimg.com/profile_images/1033781642089975808/_QZcQE9s_normal.jpg	2022-01-28 16:27:37	2022-01-28	16:27:37	https://twitter.com/envirowonk/status/1487100057245601793			1487100057245601793		FALSE	1		TRUE	en		1486449051600048135	FALSE	0		Twitter for iPhone	FALSE	1487100057245601793	Tweet	0	0
erikness	kraykray									No	529			Mentions	2022-01-28 16:30:06	@aliciakennedy @kraykray If those focused on biodiversity and ecosystem services could actually ditch the bigots it would make for a better food system conversation.					https://pbs.twimg.com/profile_images/1781509484/onehead_normal.png	2022-01-28 16:30:06	2022-01-28	16:30:06	https://twitter.com/erikness/status/1487100682444419083			1487100682444419083	1487100423253250050	FALSE	1	28182747	FALSE	en			FALSE	0		Twitter Web App	FALSE	1487100423253250050	Tweet	0	0
erikness	aliciakennedy									No	530			Replies to	2022-01-28 16:30:06	@aliciakennedy @kraykray If those focused on biodiversity and ecosystem services could actually ditch the bigots it would make for a better food system conversation.					https://pbs.twimg.com/profile_images/1781509484/onehead_normal.png	2022-01-28 16:30:06	2022-01-28	16:30:06	https://twitter.com/erikness/status/1487100682444419083			1487100682444419083	1487100423253250050	FALSE	1	28182747	FALSE	en			FALSE	0		Twitter Web App	FALSE	1487100423253250050	Tweet	0	0
earthfund_io	earthfund_io									No	531			Tweet	2022-01-28 16:30:24	"If you’re reforesting an area, you might boost tourism and agricultural productivity and attendant ecosystem services, like flood control and cleaner air. - Dr. Lucy Tweed Join the chat: https://t.co/Yz0uYPYDLl	https://t.me/earthfund	t.me			https://pbs.twimg.com/profile_images/1479192567103250446/CKL2GFAr_normal.jpg	2022-01-28 16:30:24	2022-01-28	16:30:24	https://twitter.com/earthfund_io/status/1487100758508064768			1487100758508064768		FALSE	2		FALSE	en			FALSE	0		Twitter Web App	FALSE	1487100758508064768	Tweet	0	0
greenbeltnagger	communityplann1									No	532			Retweet	2022-01-29 08:34:53	Councils do not consider ecosystem services because the NPPF doesn't make it mandatory. It should! https://t.co/HY0gBY97K2	https://twitter.com/SLeguil/status/1487005252800897026	twitter.com			https://pbs.twimg.com/profile_images/698248540859060224/WN6g9m1k_normal.png	2022-01-29 08:34:53	2022-01-29	08:34:53	https://twitter.com/greenbeltnagger/status/1487343477759385605			1487343477759385605		FALSE	0		TRUE	en		1487005252800897026	FALSE	12	1487027525184372741	Twitter for Android	FALSE	1487027525184372741	Tweet	0	0
dean_murdock	dean_murdock									No	533			Tweet	2022-01-28 16:43:12	"The truth is that high urban density &amp; abundant #housing are entirely compatible with lush tree canopy. We can &amp; should retain existing #trees that are valuable in terms of ecosystem services: shade, beauty, clean air, erosion control, birdsong." https://t.co/agDJXqEPhe	https://www.strongtowns.org/journal/2022/1/12/there-is-unrest-in-the-urban-forest	strongtowns.org	housing trees		https://pbs.twimg.com/profile_images/1453806439147859973/867wIP75_normal.jpg	2022-01-28 16:43:12	2022-01-28	16:43:12	https://twitter.com/dean_murdock/status/1487103981268586497			1487103981268586497		FALSE	2		FALSE	en			FALSE	0		Twitter Web App	FALSE	1487103981268586497	Tweet	0	0
agridraincorp	agridraincorp									No	534			Tweet	2022-01-28 16:43:33	Ecosystem Services Exchange Announcement – News Release and Final Report on Automated Drainage Water Management https://t.co/0J0QZPH201	https://www.agridrain.com/news/company-news/ecosystem-services-exchange-announcement--news-release-and-final-report-on-automated-drainage-water-management	agridrain.com			https://pbs.twimg.com/profile_images/1362097298382151682/NOrQgqvZ_normal.jpg	2022-01-28 16:43:33	2022-01-28	16:43:33	https://twitter.com/agridraincorp/status/1487104067977494531			1487104067977494531		FALSE	0		FALSE	en			FALSE	0		Twitter Web App	FALSE	1487104067977494531	Tweet	0	0
apetijo	apetijo									No	535			Tweet	2021-10-20 18:03:07	Os presento a mi nuevo retoño: paper recién publicado en #EcosystemServices donde exploramos la relación entre la #despoblación, usos del suelo y la provisión de servicios de ecosistémicos en tres zonas de #Aragón con baja densidad de población🧓👇 https://t.co/5scek6uiBh	https://www.sciencedirect.com/science/article/pii/S2212041621001273	sciencedirect.com	ecosystemservices despoblación aragón		https://pbs.twimg.com/profile_images/1090910210775007232/7nXqY83l_normal.jpg	2021-10-20 18:03:07	2021-10-20	18:03:07	https://twitter.com/apetijo/status/1450885306895507465			1450885306895507465		FALSE	27		FALSE	es			FALSE	14		Twitter Web App	FALSE	1450885306895507465	Retweet	0	0
sallyn69461571	communityplann1									No	536			Retweet	2022-01-29 09:41:22	Councils do not consider ecosystem services because the NPPF doesn't make it mandatory. It should! https://t.co/HY0gBY97K2	https://twitter.com/SLeguil/status/1487005252800897026	twitter.com			https://pbs.twimg.com/profile_images/1431908356512440321/lxIjJ4_f_normal.jpg	2022-01-29 09:41:22	2022-01-29	09:41:22	https://twitter.com/sallyn69461571/status/1487360208292626435			1487360208292626435		FALSE	0		TRUE	en		1487005252800897026	FALSE	12	1487027525184372741	Twitter for Android	FALSE	1487027525184372741	Tweet	0	0
bgd_100	espartnership									No	537			MentionsInRetweet	2022-01-28 17:28:13	▶️The recording of the ARIES masterclass at the third @ESPartnership Asia Conference is now available! Rewatch the full training session and grasp more about semantic web modelling! https://t.co/KRnSJ7E2qj #esp21asia #ecosystemservices #AI #opensource #tech4good #FAIRdata https://t.co/jPv1dchJw2	https://aries.integratedmodelling.org/the-recording-of-the-aries-masterclass-at-the-esp-asia-conference-2021-is-now-available/	integratedmodelling.org	esp21asia ecosystemservices ai opensource tech4good fairdata	https://pbs.twimg.com/media/FKLu3XkXEAIok2X.jpg	https://pbs.twimg.com/media/FKLu3XkXEAIok2X.jpg	2022-01-28 17:28:13	2022-01-28	17:28:13	https://twitter.com/bgd_100/status/1487115308435451907			1487115308435451907		FALSE	0		FALSE	en			FALSE	7	1487014410598113285	Twitter for iPhone	FALSE	1487014410598113285	Tweet	0	0
greenbeltsal	communityplann1									No	538			Retweet	2022-01-29 12:39:10	Councils do not consider ecosystem services because the NPPF doesn't make it mandatory. It should! https://t.co/HY0gBY97K2	https://twitter.com/SLeguil/status/1487005252800897026	twitter.com			https://pbs.twimg.com/profile_images/533679889157603328/0ccCd2cv_normal.jpeg	2022-01-29 12:39:10	2022-01-29	12:39:10	https://twitter.com/greenbeltsal/status/1487404954449031171			1487404954449031171		FALSE	0		TRUE	en		1487005252800897026	FALSE	12	1487027525184372741	Twitter for Android	FALSE	1487027525184372741	Tweet	0	0
journal_bgs	espartnership									No	539			MentionsInRetweet	2022-01-28 17:29:16	▶️The recording of the ARIES masterclass at the third @ESPartnership Asia Conference is now available! Rewatch the full training session and grasp more about semantic web modelling! https://t.co/KRnSJ7E2qj #esp21asia #ecosystemservices #AI #opensource #tech4good #FAIRdata https://t.co/jPv1dchJw2	https://aries.integratedmodelling.org/the-recording-of-the-aries-masterclass-at-the-esp-asia-conference-2021-is-now-available/	integratedmodelling.org	esp21asia ecosystemservices ai opensource tech4good fairdata	https://pbs.twimg.com/media/FKLu3XkXEAIok2X.jpg	https://pbs.twimg.com/media/FKLu3XkXEAIok2X.jpg	2022-01-28 17:29:16	2022-01-28	17:29:16	https://twitter.com/journal_bgs/status/1487115574102605824			1487115574102605824		FALSE	0		FALSE	en			FALSE	7	1487014410598113285	Twitter for iPhone	FALSE	1487014410598113285	Tweet	0	0
sallygrover	communityplann1									No	540			Retweet	2022-01-29 18:31:03	Councils do not consider ecosystem services because the NPPF doesn't make it mandatory. It should! https://t.co/HY0gBY97K2	https://twitter.com/SLeguil/status/1487005252800897026	twitter.com			https://pbs.twimg.com/profile_images/431914134456631296/hCYR5_RR_normal.jpeg	2022-01-29 18:31:03	2022-01-29	18:31:03	https://twitter.com/sallygrover/status/1487493508315365384			1487493508315365384		FALSE	0		TRUE	en		1487005252800897026	FALSE	12	1487027525184372741	Twitter for iPhone	FALSE	1487027525184372741	Tweet	0	0
mwansa__	mulako									No	541			Retweet	2022-02-01 05:34:01	Placing value on ecosystem services that provide clean air and water, investing in value addition of forest foods and non-foods, sustainable land use and creating markets for forest based value chains continues to be the best way for pro-poor development.					https://pbs.twimg.com/profile_images/1480201903829049349/bbjIbI6U_normal.jpg	2022-02-01 05:34:01	2022-02-01	05:34:01	https://twitter.com/mwansa__/status/1488385127864573952			1488385127864573952		FALSE	0		FALSE	en			FALSE	12	1488383383969452032	Twitter for Android	FALSE	1488383383969452032	Tweet	0	0
rickbieber81	blacker_david									No	542			Mentions	2022-01-28 18:05:51	@gaff1wiz @barryjwill @blacker_david Fill the ecosystem services the undesirable plants are providing to the biological side of the soils with your desirable plants and you no longer have to use pre-ems					https://pbs.twimg.com/profile_images/701439128290725888/0i3qT38l_normal.jpg	2022-01-28 18:05:51	2022-01-28	18:05:51	https://twitter.com/rickbieber81/status/1487124779685462018			1487124779685462018	1487072477343854597	FALSE	0	252245813	FALSE	en			FALSE	0		Twitter for iPhone	FALSE	1487072477343854597	Tweet	0	0
rickbieber81	barryjwill									No	543			Mentions	2022-01-28 18:05:51	@gaff1wiz @barryjwill @blacker_david Fill the ecosystem services the undesirable plants are providing to the biological side of the soils with your desirable plants and you no longer have to use pre-ems					https://pbs.twimg.com/profile_images/701439128290725888/0i3qT38l_normal.jpg	2022-01-28 18:05:51	2022-01-28	18:05:51	https://twitter.com/rickbieber81/status/1487124779685462018			1487124779685462018	1487072477343854597	FALSE	0	252245813	FALSE	en			FALSE	0		Twitter for iPhone	FALSE	1487072477343854597	Tweet	0	0
rickbieber81	gaff1wiz									No	544			Replies to	2022-01-28 18:05:51	@gaff1wiz @barryjwill @blacker_david Fill the ecosystem services the undesirable plants are providing to the biological side of the soils with your desirable plants and you no longer have to use pre-ems					https://pbs.twimg.com/profile_images/701439128290725888/0i3qT38l_normal.jpg	2022-01-28 18:05:51	2022-01-28	18:05:51	https://twitter.com/rickbieber81/status/1487124779685462018			1487124779685462018	1487072477343854597	FALSE	0	252245813	FALSE	en			FALSE	0		Twitter for iPhone	FALSE	1487072477343854597	Tweet	0	0
[truncated: 1,539 more rows]
[truncated: 16 more columns]

## Sheet: Vertices
	Visual Properties						Labels				Layout						Graph Metrics									Do Not Edit		Other Columns
[truncated: 1,360 more rows]
[truncated: 22 more columns]

[truncated: 10 more sheets: Do Not Delete, Groups, Group Vertices, Overall Metrics, Misc, Export Options, Words, Word Pairs, Group Edges, Network Top Items]
