# Supplementary material for: Ecosystem Services: A Social and Semantic Network Analysis of Public Opinion on Twitter
Source: Int J Environ Res Public Health. 2022 Nov 15;19(22):15012. doi: 10.3390/ijerph192215012 (PMC9690915; doi:10.3390/ijerph192215012)
Supplement: Supplementary file 1 [file ijerph-19-15012-s001.zip › Table S3-Semantic_Network_Ecosystem_Services_25.01.2022.xlsx]

## Sheet: Edges
		Visual Properties					Labels			Graph Metrics	Do Not Edit		Other Columns
Vertex 1	Vertex 2	Color	Width	Style	Opacity	Visibility	Label	Label Text Color	Label Font Size	Reciprocated?	ID	Dynamic Filter	Count	Vertex 1 Group	Vertex 2 Group
socio	ecological										3		103	11	11
ecological	networks										4		95	11	11
interactions	people										5		92	11	11
people	environment										6		92	11	11
environment	socio										7		92	11	11
#morningpositives	#india										8		54	5	5
#india	#tiger										9		54	5	5
#tiger	reserves										10		54	5	5
reserves	secure										11		54	5	5
secure	habitat										12		54	5	5
habitat	wildlife										13		54	5	7
wildlife	tigers										14		54	7	7
tigers	conservation										15		54	7	7
conservation	gene										16		54	7	7
gene	pool										17		54	7	7
tiger	conservation										18		53	7	7
climate	change										19		49	3	4
role	connectivity										20		47	13	13
connectivity	coral										21		47	13	13
coral	reef										22		47	13	13
life	earth										23		46	10	10
#soil	soil										24		45	5	5
soil	natural										25		45	5	5
natural	resource										26		45	5	10
resource	provides										27		45	10	10
provides	supporting										28		45	10	10
supporting	#agriculture										29		45	10	10
#agriculture	managing										30		45	10	10
managing	water										31		45	10	10
water	life										32		45	10	10
earth	#groundedinsoil										33		45	10	10
#groundedinsoil	blog										34		45	10	10
conservation	crucial										35		44	7	7
crucial	sustaining										36		44	7	7
sustaining	plethora										37		44	7	7
asia	ministerial										38		41	7	7
ministerial	conference										39		41	7	7
plethora	union										40		39	7	7
union	minister										41		39	7	7
india	asia										42		36	7	7
minister	india										43		35	7	7
conference	#tigerconservation										44		32	7	7
tree	planting										45		28	3	3
planting	trees										46		25	3	3
trees	planted										47		25	3	3
planted	breeder's										48		25	3	3
breeder's	land										49		25	3	3
land	animal										50		25	3	11
animal	comfort										51		25	11	11
comfort	reintroduction										52		25	11	11
reintroduction	biodiversity										53		25	11	11
biodiversity	carbon										54		25	11	8
carbon	absorption										55		25	8	8
absorption	#savetheplanet										56		25	8	8
#savetheplanet	#ecology										57		25	8	8
#ecology	#impactxptoken										58		25	8	8
soil	biodiversity										59		23	5	11
land	use										60		22	3	4
range	#ecosystem										61		22	6	6
food	security										62		22	1	1
food	systems										63		22	1	1
avian	landscape										64		18	4	4
landscape	complexity										65		18	4	4
protected	areas										66		17	23	23
effects	farm										67		17	9	9
farm	management										68		17	9	3
management	climate										69		17	3	3
change	soil										70		17	4	5
remote	sensing										71		16	22	22
farm	bird										72		16	9	9
bird	communities										73		16	9	9
communities	expected										74		16	9	9
squirrel	appreciation										75		16	21	21
food	production										76		15	1	1
trade	offs										77		14	2	2
carbon	sequestration										78		14	8	8
potential	delivery										79		14	3	3
delivery	farmlands										80		14	3	3
farmlands	contrasting										81		14	3	3
contrasting	management										82		14	3	3
management	intensities										83		14	3	3
biota	brazil										84		14	15	15
brazil	pollinaton										85		14	15	15
farm	diversification										86		14	9	9
well	being										87		13	20	20
forest	supply										88		13	19	19
sustainable	development										89		13	1	1
decision	making										90		13	18	18
coastal	seas										91		13	4	6
landscape	farm										92		13	4	9
diversification	practices										93		13	9	9
birds	reducing										94		13	2	2
reducing	negative										95		13	2	2
negative	trade										96		13	2	2
carbon	emissions										97		12	8	8
biodiversity	conservation										98		12	11	7
complex	landscapes										99		12	9	9
landscapes	stabilize										100		12	9	9
stabilize	farm										101		12	9	9
sustainable	food										102		12	1	1
sense	place										103		12	4	4
leaf	seagrass										104		12	6	6
seagrass	found										105		12	6	6
found	globally										106		12	6	6
globally	tropics										107		12	6	6
tropics	up										108		12	6	6
up	colder										109		12	6	6
colder	temperate										110		12	6	6
temperate	seas										111		12	6	6
seas	continents										112		12	6	6
continents	antarctica										113		12	6	6
antarctica	once										114		12	6	6
once	overlooked										115		12	6	6
overlooked	marine										116		12	6	6
marine	habitat										117		12	6	5
habitat	coastal										118		12	5	4
seas	range										119		12	6	6
carbon	biodiversity										120		11	8	11
use	change										121		11	4	4
natural	capital										122		11	5	5
biodiversity	water										123		11	11	10
farmers	maximize										124		11	2	2
maximize	helpful										125		11	2	2
helpful	birds										126		11	2	2
birds	diversify										127		11	2	2
diversify	crops										128		11	2	2
crops	grow										129		11	2	2
grow	plant										130		11	2	2
plant	semi										131		11	2	2
semi	natural										132		11	2	5
natural	cover										133		11	5	5
cover	hedgerows										134		11	5	5
hedgerows	live										135		11	5	5
live	fences										136		11	5	5
fences	leave										137		11	5	5
leave	natural										138		11	5	5
natural	habitat										139		11	5	5
habitat	around										140		11	5	5
around	#farms										141		11	5	5
next	#ecologyseminar										142		11	9	9
#ecologyseminar	effects										143		11	9	9
effects	land										144		11	9	3
land	management										145		11	3	3
management	biodiversity										146		11	3	11
biodiversity	social										147		11	11	11
social	ecological										148		11	11	11
ecological	approach										149		11	11	11
#eescplenary	debates										150		11	1	1
debates	food										151		11	1	1
security	#sustainable										152		11	1	1
#sustainable	food										153		11	1	1
systems	#food										154		11	1	1
#food	policy										155		11	1	1
policy	nurturing										156		11	1	1
nurturing	healthy										157		11	1	1
healthy	diets										158		11	1	1
diets	sustainable										159		11	1	1
systems	agriculture										160		11	1	1
agriculture	nutrition										161		11	1	1
cultural	vietnam										162		11	4	4
vietnam	based										163		11	4	4
based	environmental										164		11	4	4
environmental	change										165		11	4	4
change	central										166		11	4	4
central	coastal										167		11	4	4
coastal	region										168		11	4	4
region	alteration										169		11	4	4
alteration	landscape										170		11	4	4
landscape	impact										171		11	4	4
impact	sense										172		11	4	4
place	use										173		11	4	4
use	resources										174		11	4	4
cmcc	foundation										175		10	17	17
human	health										176		10	16	16
delivering	vital										177		10	10	10
vital	life										178		10	10	10
life	supporting										179		10	10	10
science	policy										180		10	1	1
investments	diverse										181		10	2	2
diverse	perennial										182		10	2	2
perennial	grain										183		10	2	2
grain	producing										184		10	2	2
producing	crops										185		10	2	2
crops	produce										186		10	2	2
produce	abundant										187		10	2	2
abundant	biomass										188		10	2	1
biomass	enhancing										189		10	1	1
enhancing	needed										190		10	1	1
needed	sustain										191		10	1	1
sustain	global										192		10	1	1
global	food										193		10	1	1
production	growing										194		10	1	1
growing	biomass										195		10	1	1
biomass	demands										196		10	1	1
motivated	collaborative										197		10	12	12
collaborative	#naturalcapitalaccounting										198		10	12	12
#naturalcapitalaccounting	#farmzeroc										199		10	12	12
#farmzeroc	information										200		10	12	12
implemention	nature										201		10	3	3
nature	base										202		10	3	3
base	solutions										203		10	3	3
solutions	climate										204		10	3	3
change	lead										205		10	4	8
lead	reduced										206		10	8	8
reduced	carbon										207		10	8	8
emissions	livelihoods										208		10	8	8
livelihoods	poor										209		10	8	8
poor	preservation										210		10	8	8
preservation	non										211		10	8	8
non	carbon										212		10	8	8
land	succession										213		10	3	3
envi	justice										214		10	14	14
justice	ag										215		10	14	14

## Sheet: Vertices
	Visual Properties						Labels				Layout						Graph Metrics									Do Not Edit		Other Columns
Vertex	Color	Shape	Size	Opacity	Image File	Visibility	Label	Label Fill Color	Label Position	Tooltip	Layout Order	X	Y	Locked?	Polar R	Polar Angle	Degree	In-Degree	Out-Degree	Betweenness Centrality	Closeness Centrality	Eigenvector Centrality	PageRank	Clustering Coefficient	Reciprocated Vertex Pair Ratio	ID	Dynamic Filter	Add Your Own Columns Here	Vertex Group
soil							soil					4334.71	2830.38							5949.92	0.147286	0.250876	0.005131	0		3			5
natural							natural					4190.59	2262.56							7692.37	0.145708	0.182837	0.006432	0		4			5
biodiversity							biodiversity					2169.77	8052.44							7270.64	0.145425	0.387311	0.005668	0		5			11
change							change					5730.44	5545.73							2659.65	0.137919	0.246493	0.005736	0		6			4
management							management					5999.61	6515.97							3652.69	0.135669	0.367698	0.005716	0		7			3
semi							semi					3503.07	4152.34							5719	0.134088	0.056665	0.004583	0		8			2
habitat							habitat					5179.15	2417.88							3253.34	0.133371	0.118593	0.005816	0		9			5
conservation							conservation					4067.97	8745.33							2290.17	0.130351	0.170207	0.00591	0		10			7
climate							climate					5589.45	6743.06							895	0.129449	0.189406	0.004724	0		11			3
coastal							coastal					5592.71	3449.39							2626.51	0.126923	0.076397	0.005111	0		12			4
carbon							carbon					5524.17	8162.99							1802.08	0.126816	0.202252	0.006224	0		13			8
resource							resource					4297.13	5383.29							511.633	0.126494	0.058679	0.004575	0		14			10
water							water					3627.66	6184.96							1144.37	0.126387	0.13831	0.004757	0		15			10
social							social					1576.97	7880.81							1183	0.12575	0.122507	0.004435	0		16			11
#soil							#soil					4617.79	3046.33							0	0.125644	0.070493	0.004279	0		17			5
cover							cover					4476.17	1777.92							258.5	0.12491	0.057118	0.004584	0		18			5
leave							leave					3799.02	2494.82							258.5	0.12491	0.057118	0.004584	0		19			5
central							central					5668.93	4505.01							834.024	0.124702	0.091222	0.004422	0		20			4
reintroduction							reintroduction					2430.15	7819.25							181.1	0.124702	0.127096	0.004566	0		21			11
capital							capital					4569.49	2583.92							0	0.124495	0.051721	0.004224	0		22			5
plant							plant					3304.23	4550							5628	0.123979	0.017473	0.004779	0		23			2
use							use					6689.23	5530.33							1056.7	0.123671	0.175199	0.005371	0		24			4
wildlife							wildlife					4194.45	8233.77							445	0.123671	0.050901	0.004577	0		25			7
tigers							tigers					4022.89	8409.08							437.167	0.123264	0.062165	0.004607	0		26			7
land							land					6668.04	6985.65							1577.41	0.121958	0.267273	0.005993	0		27			3
farm							farm					8280.03	5567.78							2056.9	0.121859	0.23957	0.005712	0		28			9
lead							lead					6218.86	8534.26							170.5	0.12107	0.093096	0.004574	0		29			8
environmental							environmental					5879.48	5098.73							519	0.119332	0.076255	0.004591	0		30			4
contrasting							contrasting					6410.38	7421.23							519	0.117643	0.113138	0.004591	0		31			3
intensities							intensities					6221.57	6124.33							0	0.117091	0.103299	0.004229	0		32			3
secure							secure					4737.69	2237.41							688	0.116092	0.036505	0.004591	0		33			5
marine							marine					6703.29	1563.04							361.943	0.115912	0.036579	0.004591	0		34			6
around							around					5048.59	2010.11							175	0.115554	0.036205	0.0049	0		35			5
reduced							reduced					5837.28	8482.09							128.583	0.115287	0.08297	0.004585	0		36			8
grow							grow					2960.42	4607.41							5535	0.11511	0.005541	0.00465	0		37			2
crucial							crucial					3884.94	9112.71							1503	0.114669	0.052357	0.004623	0		38			7
region							region					5925.82	3685.53							509.84	0.114057	0.032642	0.004625	0		39			4
gene							gene					3619.98	8410.08							175	0.11328	0.051926	0.004932	0		40			7
tiger							tiger					4290.44	9267.33							0	0.113108	0.0478	0.004264	0		41			7
solutions							solutions					5414.6	6257.27							519	0.112938	0.058558	0.004684	0		42			3
seas							seas					7150.4	1693.03							1964.06	0.112683	0.029321	0.005347	0		43			6
landscape							landscape					6665.51	4117.29							850.924	0.111924	0.106294	0.006205	0		44			4
provides							provides					3828.95	5505.48							387.15	0.11184	0.024601	0.004679	0		45			10
life							life					3250.73	6082.12							975.267	0.111507	0.0568	0.005295	0		46			10
alteration							alteration					6260.58	3812.84							457.59	0.111424	0.039015	0.00462	0		47			4
comfort							comfort					2876.07	7621.77							51.1833	0.111258	0.061841	0.004774	0		48			11
absorption							absorption					5146.49	8689.3							519	0.110928	0.062199	0.004603	0		49			8
emissions							emissions					5383.99	9141.56							258.5	0.110764	0.062714	0.004602	0		50			8
non							non					5694.58	8834.85							258.5	0.110764	0.062714	0.004602	0		51			8
ecological							ecological					1014.05	8006.66							1029	0.110601	0.045621	0.006064	0		52			11
managing							managing					3862.51	6480.43							88.5	0.110519	0.044686	0.004676	0		53			10
supporting							supporting					3462.05	5858.57							347.917	0.110437	0.028878	0.004988	0		54			10
sequestration							sequestration					5036.76	7948.8							0	0.110437	0.05679	0.004242	0		55			8
effects							effects					7850.19	5834.97							424.583	0.109388	0.15696	0.004754	0		56			9
hedgerows							hedgerows					4274.14	1558.01							87.5	0.109308	0.019076	0.004791	0		57			5
fences							fences					3825.1	2068.3							87.5	0.109308	0.019076	0.004791	0		58			5
place							place					7045.4	5473.05							163.183	0.108989	0.056717	0.004647	0		59			4
resources							resources					6462.81	5113							0	0.108045	0.049245	0.004288	0		60			4
breeder's							breeder's					6856.81	7581.3							688	0.107348	0.082825	0.004596	0		61			3
crops							crops					2592.78	4377.25							5849	0.107271	0.002109	0.005473	0		62			2
animal							animal					3188.38	7492.38							43.0833	0.10704	0.093117	0.004594	0		63			11
bird							bird					8850.73	6293							348	0.106964	0.0742	0.004612	0		64			9
stabilize							stabilize					8036.3	5034.26							348	0.106964	0.0742	0.004612	0		65			9
diversification							diversification					8325.51	6134.76							175	0.106811	0.073647	0.004897	0		66			9
succession							succession					7330.13	7184.05							0	0.106735	0.075615	0.004236	0		67			3
based							based					6028.94	4731.01							348	0.105012	0.02348	0.004815	0		68			4
#agriculture							#agriculture					4139.11	6041.35							3	0.103918	0.02076	0.004687	0		69			10
farmlands							farmlands					6419.39	7812.73							348	0.103702	0.035032	0.004815	0		70			3
reserves							reserves					4687.86	1369.77							519	0.102635	0.011308	0.004793	0		71			5
overlooked							overlooked					6617.82	1196.07							197.943	0.102495	0.011572	0.004791	0		72			6
sustaining							sustaining					3604.96	8943.08							1344	0.102215	0.016231	0.004794	0		73			7
#farms							#farms					5140.63	1483.8							0	0.101798	0.010239	0.004454	0		74			5
temperate							temperate					7644.8	1866.54							1183	0.100499	0.009026	0.004647	0		75			6
base							base					5189.97	6674.08							348	0.100028	0.018043	0.004822	0		76			3
pool							pool					3223.85	8255.05							0	0.100028	0.014696	0.004456	0		77			7
continents							continents					7583.3	1343.19							154.057	0.099962	0.009326	0.004647	0		78			6
impact							impact					6805.14	4749.97							53.8167	0.099895	0.037316	0.004631	0		79			4
range							range					7339.57	2251.29							175	0.099695	0.008951	0.004956	0		80			6
avian							avian					7085.85	4158.86							0	0.09897	0.029844	0.004273	0		81			4
complexity							complexity					7308.49	4528.66							0	0.09897	0.029844	0.004273	0		82			4
earth							earth					2878.14	5883.13							348	0.098905	0.017592	0.004668	0		83			10
vital							vital					3119.1	6396.64							175	0.098774	0.017461	0.004954	0		84			10
sense							sense					6996.66	5056.76							41.5	0.098579	0.0266	0.004782	0		85			4
produce							produce					2701.24	3895.55							3775	0.098449	0.000655	0.004641	0		86			2
#savetheplanet							#savetheplanet					4854.15	8368.79							348	0.098449	0.01927	0.004816	0		87			8
socio							socio					630.776	8327.05							519	0.09832	0.014144	0.004676	0		88			11
livelihoods							livelihoods					5720.22	9732.3							87.5	0.09832	0.021107	0.004792	0		89			8
preservation							preservation					6044.06	9006.65							87.5	0.09832	0.021107	0.004792	0		90			8
networks							networks					1727.96	8413.06							0	0.097934	0.012913	0.004314	0		91			11
approach							approach					1075.63	8590.43							0	0.097934	0.012913	0.004314	0		92			11
live							live					3986.17	1730.79							2	0.09717	0.010795	0.004805	0		93			5
#ecologyseminar							#ecologyseminar					7608.2	6450.55							175	0.097107	0.047883	0.004993	0		94			9
diversify							diversify					2361.19	4808.03							1344	0.096295	0.00066	0.004549	0		95			2
producing							producing					2189.08	4260.91							688	0.095802	0.000654	0.004652	0		96			2
planted							planted					7142.24	7700.65							519	0.095741	0.025478	0.004793	0		97			3
communities							communities					8824.02	5785.86							175	0.095192	0.022633	0.005103	0		98			9
landscapes							landscapes					8506.12	5296.96							175	0.095192	0.022633	0.005103	0		99			9
practices							practices					8520.64	6499.94							0	0.094951	0.020679	0.004454	0		100			9
vietnam							vietnam					6359.95	4586.54							175	0.093644	0.007206	0.005118	0		101			4
once							once					6919.57	569.458							58.5667	0.093003	0.004337	0.004806	0		102			6
delivery							delivery					6767.43	8027.55							175	0.092601	0.010689	0.005118	0		103			3
plethora							plethora					3155.79	8729.13							1183	0.092088	0.004991	0.004807	0		104			7
#tiger							#tiger					4618.08	979.377							348	0.091862	0.003477	0.00483	0		105			5
abundant							abundant					2735	3426.7							3648	0.090858	0.000206	0.004651	0		106			2
colder							colder					8082.1	1807.02							1020	0.090583	0.002796	0.004796	0		107			6
antarctica							antarctica					7381.51	994.721							34.1238	0.089821	0.003864	0.004795	0		108			6
nature							nature					4892.25	6766.87							175	0.08966	0.005533	0.005119	0		109			3
#ecosystem							#ecosystem					7936.85	2347.87							0	0.089286	0.002531	0.004458	0		110			6
#groundedinsoil							#groundedinsoil					2435.73	6103.32							175	0.088756	0.005366	0.005107	0		111			10
delivering							delivering					2997.2	6866.22							0	0.088546	0.004903	0.004458	0		112			10
environment							environment					1061.65	9164.81							348	0.088389	0.004345	0.004821	0		113			11
#ecology							#ecology					4819.91	8998.57							175	0.088389	0.005876	0.005118	0		114			8
poor							poor					6211.82	9460.98							2	0.088389	0.01185	0.004805	0		115			8
birds							birds					1893.42	4832.02							1195	0.087255	0.000224	0.005135	0		116			2
next							next					8164.13	6787.06							0	0.087204	0.013552	0.004461	0		117			9
grain							grain					1603.21	4122.34							519	0.086449	0.000201	0.004798	0		118			2
trees							trees					7473.45	7720.63							348	0.086299	0.007891	0.00483	0		119			3
expected							expected					9327.73	6091.38							0	0.085657	0.006406	0.004469	0		120			9
complex							complex					9095.32	5224.05							0	0.085657	0.006406	0.004469	0		121			9
cultural							cultural					6004.36	4355.11							0	0.084401	0.002027	0.00447	0		122			4
biomass							biomass					2601.55	2554.51							3553	0.084258	7.8e-05	0.005779	0		123			1
union							union					2917.86	8984.88							1020	0.083693	0.001548	0.004808	0		124			7
potential							potential					7200.85	8167.35							0	0.083552	0.003025	0.00447	0		125			3
#india							#india					4048.11	962.885							175	0.083042	0.001069	0.005119	0		126			5
up							up					8445.58	1837.87							855	0.082357	0.00086	0.004807	0		127			6
implemention							implemention					4794.09	6413.43							0	0.081151	0.001558	0.00447	0		128			3
blog							blog					2352.98	6552.73							0	0.08041	0.001519	0.00447	0		129			10
people							people					537.977	8912.38							175	0.080194	0.001337	0.005119	0		130			11
#impactxptoken							#impactxptoken					5221.11	9571.52							0	0.080108	0.001664	0.00447	0		131			8
reducing							reducing					1417.82	4935.89							519	0.079428	7e-05	0.004705	0		132			2
helpful							helpful					2072.46	5354.91							348	0.079344	7e-05	0.004727	0		133			2
perennial							perennial					1092.41	3910.93							348	0.078676	6.2e-05	0.00483	0		134			2
planting							planting					7750.94	7891.57							175	0.07847	0.002407	0.005119	0		135			3
growing							growing					2143.61	2669.94							2722	0.078142	2.4e-05	0.004646	0		136			1
enhancing							enhancing					3059.54	2202.53							389.5	0.076937	2.4e-05	0.004663	0		137			1
demands							demands					3047.31	2749.54							0	0.0767	2.2e-05	0.004303	0		138			1
minister							minister					2529.15	9110.84							855	0.076622	0.000476	0.004808	0		139			7
#morningpositives							#morningpositives					4310.48	629.122							0	0.075692	0.0003	0.00447	0		140			5
tropics							tropics					8219.49	1347.77							688	0.075425	0.000267	0.004808	0		141			6
interactions							interactions					230.043	9364.39							0	0.073318	0.000375	0.00447	0		142			11
production							production					1938.48	2319.55							2583	0.072854	9e-06	0.004571	0		143			1
negative							negative					956.156	4890.34							348	0.072819	2.1e-05	0.004823	0		144			2
maximize							maximize					1504.62	5437.62							175	0.072677	2.1e-05	0.005112	0		145			2
diverse							diverse					609.686	3798.9							175	0.072117	1.9e-05	0.005119	0		146			2
tree							tree					8146.03	7814.88							0	0.071874	0.000681	0.00447	0		147			3
needed							needed					3021.62	1722.93							243	0.071805	8e-06	0.004795	0		148			1
india							india					2686.98	9656.78							688	0.070586	0.000148	0.004808	0		149			7
globally							globally					8548.93	1026.7							519	0.069504	8.2e-05	0.004809	0		150			6
food							food					1653.87	1722.79							2559.5	0.068236	6e-06	0.006333	0.047619		151			1
sustain							sustain					2576.65	1932.83							104	0.067316	3e-06	0.00479	0		152			1
trade							trade					519.003	4699.26							175	0.067165	7e-06	0.005119	0		153			2
farmers							farmers					936.413	5479.64							0	0.066984	6e-06	0.00447	0		154			2
investments							investments					226.651	4294.86							0	0.066508	5e-06	0.00447	0		155			2
asia							asia					3051.58	9612.47							519	0.065375	4.5e-05	0.004809	0		156			7
found							found					8800.03	650.268							348	0.06439	2.5e-05	0.004831	0		157			6
systems							systems					1609.99	1362.06							933.5	0.063515	2e-06	0.004943	0		158			1
sustainable							sustainable					1065.85	1354.77							595	0.063408	2e-06	0.005227	0		159			1
global							global					2015	1825.32							42	0.063354	3e-06	0.004581	0		160			1
debates							debates					1419.53	2430.75							175	0.063247	2e-06	0.00489	0		161			1
security							security					1019.78	1786.51							0	0.06322	3e-06	0.004565	1		162			1
#sustainable							#sustainable					921.662	2210.64							0	0.06322	3e-06	0.004565	1		163			1
offs							offs					167.176	5001.03							0	0.062273	2e-06	0.00447	0		164			2
ministerial							ministerial					3464.72	9297.36							348	0.06083	1.4e-05	0.004831	0		165			7
seagrass							seagrass					9210.18	432.424							175	0.059929	8e-06	0.005119	0		166			6
#food							#food					1313.04	960.64							427.5	0.059311	1e-06	0.004606	0		167			1
diets							diets					594.289	1266.71							256.5	0.059217	1e-06	0.004707	0		168			1
agriculture							agriculture					1996.15	1002.73							175	0.059171	1e-06	0.005003	0		169			1
development							development					292.571	2061.14							0	0.059031	1e-06	0.004348	0		170			1
#eescplenary							#eescplenary					1064.94	2838.11							0	0.058891	1e-06	0.004453	0		171			1
conference							conference					3513.45	9777.52							175	0.056833	4e-06	0.005119	0		172			7
leaf							leaf					9462.86	201.87							0	0.056004	2e-06	0.00447	0		173			6
policy							policy					886.664	629.221							265	0.055629	0	0.00544	0		174			1
healthy							healthy					253.269	1054.01							90.5	0.055547	0	0.004793	0		175			1
nutrition							nutrition					2406.24	695.947							0	0.055341	0	0.004462	0		176			1
#tigerconservation							#tigerconservation					4230.76	9732.5							0	0.053291	1e-06	0.00447	0		177			7
nurturing							nurturing					300.317	692.121							9	0.052377	0	0.004718	0		178			1
science							science					1398.59	246.893							0	0.052231	0	0.004359	0		179			1
#naturalcapitalaccounting							#naturalcapitalaccounting					919.009	7340.69							4	0.012882	0	0.004855	0		180			12
collaborative							collaborative					569.687	6583.52							3	0.011042	0	0.005121	0		181			12
#farmzeroc							#farmzeroc					1400.41	6583.18							3	0.011042	0	0.005121	0		182			12
connectivity							connectivity					9230.79	2546.41							2	0.01087	0	0.005143	0		183			13
coral							coral					9507.48	2929.68							2	0.01087	0	0.005143	0		184			13
brazil							brazil					9641.22	5004.37							1	0.009662	0	0.005435	0		185			15
justice							justice					7672.63	9257.2							1	0.009662	0	0.005435	0		186			14
motivated							motivated					138.933	6986							0	0.007729	0	0.004471	0		187			12
information							information					1836.93	7138.85							0	0.007729	0	0.004471	0		188			12
role							role					8937.7	2991.33							0	0.007246	0	0.004472	0		189			13
reef							reef					9518.37	3393.82							0	0.007246	0	0.004472	0		190			13
biota							biota					9818.03	5461.12							0	0.006441	0	0.004494	0		191			15
pollinaton							pollinaton					9570.53	4534.64							0	0.006441	0	0.004494	0		192			15
envi							envi					7636.64	9630.39							0	0.006441	0	0.004494	0		193			14
ag							ag					7969.15	9287.62							0	0.006441	0	0.004494	0		194			14
protected							protected					6848.67	9127.65							0	0.004831	0	0.004808	0		195			23
areas							areas					7257.54	9024.11							0	0.004831	0	0.004808	0		196			23
remote							remote					8184.6	9749.31							0	0.004831	0	0.004808	0		197			22
sensing							sensing					8676.19	9694.6							0	0.004831	0	0.004808	0		198			22
squirrel							squirrel					8856.9	7740.24							0	0.004831	0	0.004808	0		199			21
appreciation							appreciation					9345.56	7754.3							0	0.004831	0	0.004808	0		200			21
well							well					9048.8	7042.68							0	0.004831	0	0.004808	0		201			20
being							being					9381.57	6923.17							0	0.004831	0	0.004808	0		202			20
forest							forest					7321.08	9719.11							0	0.004831	0	0.004808	0		203			19
supply							supply					6872.83	9685.13							0	0.004831	0	0.004808	0		204			19
decision							decision					9234.54	9730.82							0	0.004831	0	0.004808	0		205			18
making							making					9509.68	9727.4							0	0.004831	0	0.004808	0		206			18
cmcc							cmcc					8245.46	9136.91							0	0.004831	0	0.004808	0		207			17
foundation							foundation					8844.65	9154.81							0	0.004831	0	0.004808	0		208			17
human							human					9176.48	8505.25							0	0.004831	0	0.004808	0		209			16
health							health					9531.87	8636.19							0	0.004831	0	0.004808	0		210			16

## Sheet: Do Not Delete
This worksheet is no longer used but is retained to allow older versions of NodeXL to open workbooks created with NodeXL version 1.0.1.96 or later.
Do not delete this worksheet.

## Sheet: Groups
	Visual Properties				Labels	Layout		Do Not Edit		Graph Metrics
Group	Vertex Color	Vertex Shape	Visibility	Collapsed?	Label	Collapsed X	Collapsed Y	ID	Collapsed Properties	Vertices	Unique Edges	Edges With Duplicates	Total Edges	Self-Loops	Reciprocated Vertex Pair Ratio	Reciprocated Edge Ratio	Connected Components	Single-Vertex Connected Components	Maximum Vertices in a Connected Component	Maximum Edges in a Connected Component	Maximum Geodesic Distance (Diameter)	Average Geodesic Distance	Graph Density
G1	0, 12, 96	Disk						3
G2	0, 136, 227	Disk						4
G3	0, 100, 50	Disk						5
G4	0, 176, 22	Disk						6
G5	191, 0, 0	Disk						7
G6	230, 120, 0	Disk						8
G7	255, 191, 0	Disk						9
G8	150, 200, 0	Disk						10
G9	200, 0, 120	Disk						11
G10	77, 0, 96	Disk						12
G11	91, 0, 191	Disk						13
G12	0, 98, 130	Disk						14
G13	0, 12, 96	Solid Square						15
G14	0, 136, 227	Solid Square						16
G15	0, 100, 50	Solid Square						17
G16	0, 176, 22	Solid Square						18
G17	191, 0, 0	Solid Square						19
G18	230, 120, 0	Solid Square						20
G19	255, 191, 0	Solid Square						21
G20	150, 200, 0	Solid Square						22
G21	200, 0, 120	Solid Square						23
G22	77, 0, 96	Solid Square						24
G23	91, 0, 191	Solid Square						25

## Sheet: Group Vertices
Group	Vertex	Vertex ID
G1	food	151
G1	security	162
G1	systems	158
G1	production	143
G1	sustainable	159
G1	development	170
G1	#eescplenary	171
G1	debates	161
G1	#sustainable	163
G1	#food	167
G1	policy	174
G1	nurturing	178
G1	healthy	175
G1	diets	168
G1	agriculture	169
G1	nutrition	176
G1	science	179
G1	biomass	123
G1	enhancing	137
G1	needed	148
G1	sustain	152
G1	global	160
G1	growing	136
G1	demands	138
G2	trade	153
G2	offs	164
G2	birds	116
G2	reducing	132
G2	negative	144
G2	farmers	154
G2	maximize	145
G2	helpful	133
G2	diversify	95
G2	crops	62
G2	grow	37
G2	plant	23
G2	semi	8
G2	investments	155
G2	diverse	146
G2	perennial	134
G2	grain	118
G2	producing	96
G2	produce	86
G2	abundant	106
G3	climate	11
G3	tree	147
G3	planting	135
G3	trees	119
G3	planted	97
G3	breeder's	61
G3	land	27
G3	management	7
G3	potential	125
G3	delivery	103
G3	farmlands	70
G3	contrasting	31
G3	intensities	32
G3	implemention	128
G3	nature	109
G3	base	76
G3	solutions	42
G3	succession	67
G4	change	6
G4	use	24
G4	avian	81
G4	landscape	44
G4	complexity	82
G4	coastal	12
G4	sense	85
G4	place	59
G4	cultural	122
G4	vietnam	101
G4	based	68
G4	environmental	30
G4	central	20
G4	region	39
G4	alteration	47
G4	impact	79
G4	resources	60
G5	#morningpositives	140
G5	#india	126
G5	#tiger	105
G5	reserves	71
G5	secure	33
G5	habitat	9
G5	#soil	17
G5	soil	3
G5	natural	4
G5	capital	22
G5	cover	18
G5	hedgerows	57
G5	live	93
G5	fences	58
G5	leave	19
G5	around	35
G5	#farms	74
G6	range	80
G6	#ecosystem	110
G6	seas	43
G6	leaf	173
G6	seagrass	166
G6	found	157
G6	globally	150
G6	tropics	141
G6	up	127
G6	colder	107
G6	temperate	75
G6	continents	78
G6	antarctica	108
G6	once	102
G6	overlooked	72
G6	marine	34
G7	wildlife	25
G7	tigers	26
G7	conservation	10
G7	gene	40
G7	pool	77
G7	tiger	41
G7	crucial	38
G7	sustaining	73
G7	plethora	104
G7	asia	156
G7	ministerial	165
G7	conference	172
G7	union	124
G7	minister	139
G7	india	149
G7	#tigerconservation	177
G8	carbon	13
G8	absorption	49
G8	#savetheplanet	87
G8	#ecology	114
G8	#impactxptoken	131
G8	sequestration	55
G8	emissions	50
G8	lead	29
G8	reduced	36
G8	livelihoods	89
G8	poor	115
G8	preservation	90
G8	non	51
G9	effects	56
G9	farm	28
G9	bird	64
G9	communities	98
G9	expected	120
G9	diversification	66
G9	practices	100
G9	complex	121
G9	landscapes	99
G9	stabilize	65
G9	next	117
G9	#ecologyseminar	94
G10	life	46
G10	earth	83
G10	resource	14
G10	provides	45
G10	supporting	54
G10	#agriculture	69
G10	managing	53
G10	water	15
G10	#groundedinsoil	111
G10	blog	129
G10	delivering	112
G10	vital	84
G11	socio	88
G11	ecological	52
G11	networks	91
G11	interactions	142
G11	people	130
G11	environment	113
G11	animal	63
G11	comfort	48
G11	reintroduction	21
G11	biodiversity	5
G11	social	16
G11	approach	92
G12	motivated	187
G12	collaborative	181
G12	#naturalcapitalaccounting	180
G12	#farmzeroc	182
G12	information	188
G13	role	189
G13	connectivity	183
G13	coral	184
G13	reef	190
G14	envi	193
G14	justice	186
G14	ag	194
G15	biota	191
G15	brazil	185
G15	pollinaton	192
G16	human	209
G16	health	210
G17	cmcc	207
G17	foundation	208
G18	decision	205
G18	making	206
G19	forest	203
G19	supply	204
G20	well	201
G20	being	202
G21	squirrel	199
G21	appreciation	200
G22	remote	197
G22	sensing	198
G23	protected	195
G23	areas	196

## Sheet: Overall Metrics
Graph Metric	Value		Degree Bin	Degree Frequency	In-Degree Bin	In-Degree Frequency	Out-Degree Bin	Out-Degree Frequency	Betweenness Centrality Bin	Betweenness Centrality Frequency	Closeness Centrality Bin	Closeness Centrality Frequency	Eigenvector Centrality Bin	Eigenvector Centrality Frequency	PageRank Bin	PageRank Frequency	Clustering Coefficient Bin	Clustering Coefficient Frequency	Dynamic Filter Bin	Dynamic Filter Frequency		Histogram Property	Value
Graph Type	Undirected		0	0	0	0	0	0	0	117	0.004831	24	0	119	0.004224	9	0	205	#REF!	#REF!		Bin Divisor	34
			0	0	0	0	0	0	226.246	30	0.00902085	7	0.0113915	21	0.00428894	4	0.0294118	1	#REF!	#REF!		No Metric Message	Not Available
Vertices	208		0	0	0	0	0	0	452.492	15	0.0132107	0	0.022783	9	0.00435388	1	0.0588235	0	#REF!	#REF!		Dynamic Filter Source Column Range	TableName[ColumnName]
			0	0	0	0	0	0	678.738	10	0.0174006	0	0.0341745	7	0.00441882	29	0.0882353	0	#REF!	#REF!
Unique Edges	211		0	0	0	0	0	0	904.985	6	0.0215904	0	0.045566	12	0.00448376	4	0.117647	0	#REF!	#REF!
Edges With Duplicates	2		0	0	0	0	0	0	1131.23	7	0.0257803	0	0.0569575	9	0.00454871	26	0.147059	0	#REF!	#REF!
Total Edges	213		0	0	0	0	0	0	1357.48	2	0.0299701	0	0.068349	7	0.00461365	16	0.176471	0	#REF!	#REF!
			0	0	0	0	0	0	1583.72	1	0.03416	0	0.0797405	2	0.00467859	8	0.205882	0	#REF!	#REF!
Self-Loops	0		0	0	0	0	0	0	1809.97	1	0.0383498	0	0.091132	3	0.00474353	44	0.235294	0	#REF!	#REF!
			0	0	0	0	0	0	2036.22	1	0.0425397	0	0.102524	3	0.00480847	14	0.264706	0	#REF!	#REF!
Reciprocated Vertex Pair Ratio	Not Applicable		0	0	0	0	0	0	2262.46	1	0.0467295	0	0.113915	2	0.00487341	4	0.294118	0	#REF!	#REF!
Reciprocated Edge Ratio	Not Applicable		0	0	0	0	0	0	2488.71	4	0.0509194	3	0.125307	1	0.00493835	6	0.323529	0	#REF!	#REF!
			0	0	0	0	0	0	2714.95	1	0.0551092	9	0.136698	1	0.00500329	0	0.352941	0	#REF!	#REF!
Connected Components	13		0	0	0	0	0	0	2941.2	0	0.0592991	9	0.14809	1	0.00506824	19	0.382353	0	#REF!	#REF!
Single-Vertex Connected Components	0		0	0	0	0	0	0	3167.45	1	0.0634889	7	0.159481	1	0.00513318	3	0.411765	0	#REF!	#REF!
Maximum Vertices in a Connected Component	177		0	0	0	0	0	0	3393.69	1	0.0676788	4	0.170873	1	0.00519812	1	0.441176	0	#REF!	#REF!
Maximum Edges in a Connected Component	194		0	0	0	0	0	0	3619.94	3	0.0718686	8	0.182264	2	0.00526306	1	0.470588	0	#REF!	#REF!
			0	0	0	0	0	0	3846.18	0	0.0760585	10	0.193656	1	0.005328	2	0.5	0	#REF!	#REF!
Maximum Geodesic Distance (Diameter)	27		0	0	0	0	0	0	4072.43	0	0.0802484	8	0.205047	0	0.00539294	3	0.529412	0	#REF!	#REF!
Average Geodesic Distance	9.41114		0	0	0	0	0	0	4298.68	0	0.0844382	10	0.216439	0	0.00545788	1	0.558824	0	#REF!	#REF!
			0	0	0	0	0	0	4524.92	0	0.0886281	9	0.22783	0	0.00552282	0	0.588235	0	#REF!	#REF!
Graph Density	0.00984764		0	0	0	0	0	0	4751.17	0	0.0928179	8	0.239222	2	0.00558776	0	0.617647	0	#REF!	#REF!
Modularity	Not Applicable		0	0	0	0	0	0	4977.42	0	0.0970078	20	0.250613	1	0.00565271	3	0.647059	0	#REF!	#REF!
			0	0	0	0	0	0	5203.66	0	0.101198	7	0.262005	1	0.00571765	2	0.676471	0	#REF!	#REF!
NodeXL Version	1.0.1.449		0	0	0	0	0	0	5429.91	2	0.105387	12	0.273396	0	0.00578259	1	0.705882	0	#REF!	#REF!
			0	0	0	0	0	0	5656.15	2	0.109577	16	0.284788	0	0.00584753	1	0.735294	0	#REF!	#REF!
Graph Gallery URL	Not Available		0	0	0	0	0	0	5882.4	1	0.113767	9	0.296179	0	0.00591247	0	0.764706	0	#REF!	#REF!
Graph Image URL	Not Available		0	0	0	0	0	0	6108.65	0	0.117957	4	0.307571	0	0.00597741	1	0.794118	0	#REF!	#REF!
			0	0	0	0	0	0	6334.89	0	0.122147	11	0.318962	0	0.00604235	1	0.823529	0	#REF!	#REF!
Graph Source	Not Available		0	0	0	0	0	0	6561.14	0	0.126337	6	0.330354	0	0.00610729	0	0.852941	0	#REF!	#REF!
Graph Term	Not Available		0	0	0	0	0	0	6787.38	0	0.130527	2	0.341745	0	0.00617224	2	0.882353	0	#REF!	#REF!
Data Import	Not Available		0	0	0	0	0	0	7013.63	0	0.134716	2	0.353137	0	0.00623718	0	0.911765	0	#REF!	#REF!
Layout Algorithm	Not Available		0	0	0	0	0	0	7239.88	1	0.138906	0	0.364528	1	0.00630212	1	0.941176	0	#REF!	#REF!
Groups	Not Available		0	0	0	0	0	0	7466.12	0	0.143096	2	0.37592	0	0.00636706	0	0.970588	0	#REF!	#REF!
Edge Alpha	Not Available		0	0	0	0	0	0	7692.37	1	0.147286	1	0.387311	1	0.006432	1	1	2	#REF!	#REF!
Edge Color	Not Available
Edge Width	Not Available
Vertex Alpha	Not Available
Vertex Color	Not Available
Vertex Radius	Not Available
Vertex X	Not Available
Vertex y	Not Available
Readability Metric	Value
Minimum Degree	Not Available
Maximum Degree	Not Available
Average Degree	Not Available
Median Degree	Not Available
Minimum In-Degree	Not Available
Maximum In-Degree	Not Available
Average In-Degree	Not Available
Median In-Degree	Not Available
Minimum Out-Degree	Not Available
Maximum Out-Degree	Not Available
Average Out-Degree	Not Available
Median Out-Degree	Not Available
Minimum Betweenness Centrality	0
Maximum Betweenness Centrality	7692.37
Average Betweenness Centrality	635.784
Median Betweenness Centrality	175
Minimum Closeness Centrality	0.004831
Maximum Closeness Centrality	0.147286
Average Closeness Centrality	0.0821274
Median Closeness Centrality	0.0907205
Minimum Eigenvector Centrality	0
Maximum Eigenvector Centrality	0.387311
Average Eigenvector Centrality	0.0329525
Median Eigenvector Centrality	0.0051785
Minimum PageRank	0.004224
Maximum PageRank	0.006432
Average PageRank	0.00480769
Median PageRank	0.004791
Minimum Clustering Coefficient	0
Maximum Clustering Coefficient	1
Average Clustering Coefficient	0.00984432
Median Clustering Coefficient	0

## Sheet: Misc
Valid Edge Visibilities	Valid Edge Styles	Valid Vertex Visibilities	Valid Vertex Shapes	Valid Group Shapes	Valid Group Visibilities	Valid Booleans Default False	Valid Vertex Label Positions		Per-Workbook Setting	Value		Table Name	Column Name	Selected Minimum	Selected Maximum
Show	Solid	Show if in an Edge	Circle	Circle	Show	No	Nowhere		Template Version	108
Skip	Dash	Skip	Disk	Disk	Skip	Yes	Top Left		Graph Directedness	Undirected
Hide	Dot	Hide	Sphere	Sphere	Hide	0	Top Center		Auto Layout on Open
1	Dash Dot	Show	Square	Square	1	1	Top Right		Workbook Settings 1	<?xml version="1.0" encoding="utf-8"?>_x000D_ <configuration>_x000D_ <configSections>_x000D_ <sectionGroup name="userSettings" type="System.Configuration.UserSettingsGroup, System, Version=2.0.0.0, Culture=neutral, PublicKeyToken=b77a5c561934e089">_x000D_ <section name="GeneralUserSettings4" type="System.Configuration.ClientSettingsSection, System, Version=2.0.0.0, Culture=neutral, PublicKeyToken…
0	Dash Dot Dot	1	Solid Square	Solid Square	0		Middle Left		Workbook Settings Cell Count	2							The empty chart above is used to create histogram images for dynamic filters. It is associated with two columns in the HistogramBins table on the Overall Metrics worksheet, and on the HistogramProperties table on that worksheet. The chart is on this worksheet instead of the more logical Overall Metrics worksheet because the chart must be visible for a histogram image to be created. If the chart w…
2	1	0	Diamond	Diamond	2		Middle Center		Graph History	LayoutAlgorithm░The graph was laid out using the Harel-Koren Fast Multiscale layout algorithm.▓GraphDirectedness░The graph is undirected.▓GroupingDescription░The graph's vertices were grouped by cluster using the Girvan-Newman cluster algorithm.
	2	2	Solid Diamond	Solid Diamond			Middle Right		Workbook Settings 2	</GraphMetricUserSettings>_x000D_ <PlugInUserSettings>_x000D_ <setting name="PlugInFolderPath" serializeAs="String">_x000D_ <value />_x000D_ </setting>_x000D_ </PlugInUserSettings>_x000D_ </userSettings>_x000D_ </configuration>
	3	4	Triangle	Triangle			Bottom Left
	4		Solid Triangle	Solid Triangle			Bottom Center
	5		Label	1			Bottom Right
			Image	2			0
			1	3			1
			2	4			2
			3	5			3
			4	6			4
			5	7			5
			6	8			6
			7	9			7
			8				8
			9				9
			10
			11

## Sheet: Export Options
Key	Value
Action Label
Action URL
Brand Logo
Brand URL
Hashtag
URL
