# Supplementary material for: Ecosystem Services: A Social and Semantic Network Analysis of Public Opinion on Twitter
Source: Int J Environ Res Public Health. 2022 Nov 15;19(22):15012. doi: 10.3390/ijerph192215012 (PMC9690915; doi:10.3390/ijerph192215012)
Supplement: Supplementary file 1 [file ijerph-19-15012-s001.zip › Table S4-Semantic_Network_Ecosystem_Services_03.02.2022.xlsx]

## Sheet: Edges
		Visual Properties					Labels			Graph Metrics	Do Not Edit		Other Columns
Vertex 1	Vertex 2	Color	Width	Style	Opacity	Visibility	Label	Label Text Color	Label Font Size	Reciprocated?	ID	Dynamic Filter	Count	Vertex 1 Group	Vertex 2 Group	Edge Weight
#actforwetlands	#worldwetlandsday										3		15	5	5	1
#biodiversity	#ecosystemservices										4		21	10	13	1
#biodiversity	human										5		21	10	4	1
#biodiversity	losses										6		10	10	10	1
#biodiversity	planet										7		20	10	12	1
#cameroon	national										8		12	1	1	1
#climateaction	#ecosystemservices										9		18	5	13	1
#climatechange	unsustainable										10		18	9	9	1
#ecosystemservices	value										11		15	13	13	1
#highseas	reservoirs										12		20	10	10	1
#highseastreaty	#listentotheocean										13		20	12	12	1
#himalaya	livelihoods										14		18	3	2	1
#listentotheocean	#oneoceanoneplanet										15		20	12	12	1
#oneoceanoneplanet	#bbnj										16		20	12	12	1
#pollution	negative										17		19	6	6	1
#wetlands	#himalaya										18		18	3	3	1
#wetlands	replenish										19		18	3	8	1
#wetlands	vital										20		12	3	3	1
#worldwetlandday	wetlands										21		12	2	2	1
#worldwetlandsday	#climateaction										22		10	5	5	1
#worldwetlandsday	#generationrestoration										23		45	5	5	1
actions	reducing										24		19	4	6	1
adapted	habitats										25		14	1	5	1
affect	ground										26		28	8	8	1
air	water										27		15	4	4	1
altitude	#wetlands										28		18	3	3	1
ambitious	#highseastreaty										29		20	12	12	1
approaches	service										30		28	8	8	1
asian	dowitcher										31		14	1	1	1
assessment	interlinkages										32		16	1	1	1
benefits	#generationrestoration										33		10	5	5	1
biodiversity	assessment										34		12	1	1	1
biodiversity	climate										35		13	1	1	1
biodiversity	sustain										36		14	1	1	1
biodiversity	water										37		16	1	4	1
'biodiversity	pandemics										38		10	7	7	1
carbon	sequestration										39		26	3	3	1
chains	poor										40		11	13	13	1
chair	'biodiversity										41		10	7	7	1
change	mitigation										42		13	1	1	1
clean	air										43		19	4	4	1
climate	change										44		51	1	1	1
coastal	wetlands										45		15	2	2	1
communities	protect										46		14	9	9	1
conserve	critical										47		10	5	5	1
councils	mandatory										48		13	17	17	1
critical	habitats										49		10	5	5	1
degradation	natural										50		14	2	2	1
dowitcher	adapted										51		14	1	1	1
ecological	benefits										52		10	5	5	1
economic	investment										53		15	2	2	1
economic	social										54		10	2	5	1
ecosystems	environmental										55		10	3	5	1
effects	biodiversity										56		14	1	1	1
efficient	producing										57		10	10	10	1
emissions	releases										58		19	6	6	1
environmental	science										59		25	5	7	1
environmental	solutions										60		10	5	5	1
experts	assessment										61		12	1	1	1
explore	different										62		10	16	16	1
face	#climatechange										63		18	9	9	1
flood	control										64		11	4	4	1
flood	protection										65		15	4	4	1
flood	risk										66		10	4	4	1
food	health										67		16	4	4	1
food	security										68		17	4	4	1
foods	foods										69		11	11	11	1
foods	sustainable										70		11	11	11	1
forest	conservation										71		12	11	11	1
forest	foods										72		11	11	11	1
forest	lands										73		14	11	11	1
forest	value										74		11	11	13	2
freshwater	pearl										75		11	15	15	1
genetic	approaches										76		28	8	8	1
global	issue										77		19	6	6	1
ground	phenotyping										78		28	8	8	1
ground	water										79		18	8	4	1
habitat	recreational										80		12	3	3	1
habitats	#actforwetlands										81		10	5	5	1
habitats	#worldwetlandsday										82		14	5	5	1
health	#worldwetlandsday										83		45	4	5	1
health	actions										84		19	4	4	1
health	intergovernmental										85		16	4	7	1
human	health										86		21	4	4	1
impacts	#biodiversity										87		19	6	10	1
increase	provision										88		10	10	10	1
indian	institute										89		25	7	7	1
institute	technology										90		25	7	7	1
intergovernmental	science										91		32	7	7	1
interlinkages	biodiversity										92		16	1	1	1
issue	mercury										93		19	6	6	1
know	#wetlands										94		10	9	3	1
know	losing										95		14	9	9	1
know	save										96		14	9	9	2
land	markets										97		11	11	11	1
landscape'	#worldwetlandday										98		25	2	2	1
life	livelihoods										99		45	2	2	1
livelihoods	economic										100		15	2	2	1
livelihoods	face										101		18	2	9	1
livelihoods	wetlands										102		45	2	2	1
local	communities										103		18	9	9	1
losing	local										104		14	9	9	1
losses	increase										105		10	10	10	1
management	global										106		19	6	6	1
markets	forest										107		13	11	11	1
mercury	#pollution										108		19	6	6	1
mercury	emissions										109		19	6	6	1
mercury	management										110		19	6	6	1
mitigation	adaptation										111		12	1	1	1
multiple	economic										112		10	2	2	1
multitude	world										113		20	12	12	1
national	biodiversity										114		12	1	1	1
natural	capital										115		12	2	2	1
natural	wetlands										116		14	2	2	1
nature	livelihoods										117		15	13	2	1
negative	impacts										118		22	6	6	1
nights	experts										119		12	1	1	1
opportunities	carbon										120		12	3	3	1
pandemics	workshop'										121		10	7	7	1
phenotyping	genetic										122		28	8	8	1
planet	multitude										123		20	12	12	1
policy	biodiversity										124		33	1	1	1
poor	development										125		11	13	13	1
producing	multiple										126		10	10	2	1
protect	#actforwetlands										127		18	9	5	1
protect	forest										128		14	9	11	1
protection	water										129		12	4	4	1
provision	efficient										130		10	10	10	1
purification	wildlife										131		12	3	3	1
recreational	opportunities										132		13	3	3	1
reducing	mercury										133		19	6	6	1
releases	exposures										134		19	6	6	1
replenish	ground										135		18	8	8	1
reservoirs	#biodiversity										136		20	10	10	1
restoration	reverse										137		10	10	10	1
reverse	#biodiversity										138		10	10	10	1
root	traits										139		28	8	8	1
science	indian										140		25	7	7	1
science	policy										141		32	7	1	1
selection	assessment										142		18	1	1	1
sequestration	#wetlands										143		12	3	3	1
service	performance										144		28	8	8	1
significant	effects										145		14	1	1	1
sleepless	nights										146		12	1	1	1
social	ecological										147		10	5	5	1
solutions	conserve										148		10	5	5	1
support	ambitious										149		20	12	12	1
sustain	asian										150		14	1	1	1
sustainable	land										151		19	11	11	1
technology	'valuation										152		25	7	7	1
theme	#ecosystemservices										153		15	13	13	1
tonnes	co2										154		12	14	14	1
tourism	protect										155		18	9	9	1
traits	affect										156		28	8	8	1
unsustainable	tourism										157		18	9	9	1
'valuation	wetlands										158		25	7	2	1
value	chains										159		11	13	13	1
value	clean										160		11	13	4	1
value	nature										161		17	13	13	1
vital	ecosystems										162		15	3	3	1
water	food										163		18	4	4	1
water	management										164		12	4	6	1
water	purification										165		18	4	3	1
water	value										166		11	4	13	1
wetland	areas										167		11	11	11	1
wetland	forest										168		24	11	11	1
wetlands	essential										169		11	2	2	1
wetlands	flood										170		12	2	4	1
wetlands	health										171		45	2	4	1
wetlands	landscape'										172		25	2	2	1
wetlands	life										173		45	2	2	1
wetlands	significant										174		14	2	1	1
wildlife	habitat										175		14	3	3	1
workshop'	intergovernmental										176		10	7	7	1
world	#wetlands										177		10	12	3	1
world	support										178		20	12	12	1
world	wetlands										179		31	12	2	1

## Sheet: Vertices
	Visual Properties						Labels				Layout						Graph Metrics									Do Not Edit		Other Columns
Vertex	Color	Shape	Size	Opacity	Image File	Visibility	Label	Label Fill Color	Label Position	Tooltip	Layout Order	X	Y	Locked?	Polar R	Polar Angle	Degree	In-Degree	Out-Degree	Betweenness Centrality	Closeness Centrality	Eigenvector Centrality	PageRank	Clustering Coefficient	Reciprocated Vertex Pair Ratio	ID	Dynamic Filter	Count	Vertex Group
wetlands							wetlands					5723.61	8561.8				12			2823.38	0.241027	0.577325	0.010859	0.030303		3		348	2
biodiversity							biodiversity					5443.01	598.622				8			2259.25	0.223275	0.097503	0.008783	0.0357143		4		198	1
#worldwetlandsday							#worldwetlandsday					1546.82	5511				5			1028.08	0.215856	0.100055	0.007244	0.1		5		193	5
#ecosystemservices							#ecosystemservices					6576.62	3306.24				4			929.6	0.211178	0.051448	0.007258	0		6		180	13
water							water					4643.22	3857.98				8			3574.23	0.250774	0.142099	0.008214	0		7		170	4
#wetlands							#wetlands					7526.54	6378.19				7			1436.68	0.207642	0.119655	0.008859	0		8		131	3
#biodiversity							#biodiversity					3538.35	8830.74				7			1360.47	0.203918	0.053257	0.00867	0		9		120	10
livelihoods							livelihoods					6599.13	8699.22				6			1583.43	0.221463	0.291722	0.007775	0.0666667		10		108	2
management							management					1490.63	963.471				3			701.267	0.204529	0.044483	0.006418	0		11		106	6
health							health					3949.52	4072.08				6			2337	0.247588	0.251107	0.007483	0		12		104	4
forest							forest					9331.61	3940.54				7			1455.5	0.205144	0.049892	0.009027	0		13		102	11
carbon							carbon					7461.41	5462.07				2			154.667	0.147482	0.008664	0.006513	0		14		98	3
climate							climate					5679.16	928.324				2			423	0.182381	0.026157	0.006211	0		15		92	1
value							value					6678.21	3834.28				6			2634.22	0.240178	0.101527	0.007556	0		16		86	13
wetland							wetland					9447.92	3085.39				2			143	0.169257	0.01332	0.006657	0		17		85	11
world							world					8114.46	9060.43				4			1456.98	0.215856	0.202443	0.006825	0		18		82	12
food							food					4323.73	4091.98				3			662.917	0.233598	0.104977	0.006781	0		19		80	4
nature							nature					6827.83	4294.01				2			738.3	0.220746	0.098415	0.005939	0		20		76	13
#actforwetlands							#actforwetlands					1003.92	6504.68				3			311	0.187649	0.042189	0.0063	0.333333		21		76	5
natural							natural					5595.44	9016.53				3			285	0.193505	0.165179	0.00747	0		22		75	2
protect							protect					9074.06	6025.15				4			631.583	0.188687	0.027202	0.00701	0		23		70	9
science							science					870.183	8687.96				4			601.383	0.193505	0.033242	0.007141	0		24		70	7
change							change					6118.94	792.939				2			284	0.153801	0.007015	0.006543	0		25		67	1
assessment							assessment					5106.85	2160.77				4			563	0.183116	0.037776	0.007523	0.166667		26		67	1
restoration							restoration					3340.66	9617.75				1			0	0.143149	0.003558	0.006054	0		27		65	10
life							life					6233.72	8255.65				2			0	0.201211	0.217494	0.005886	1		28		64	2
ecosystems							ecosystems					7008.84	5820.28				2			124.617	0.161254	0.011234	0.006361	0		29		59	3
benefits							benefits					1548.95	6369.95				2			78	0.153801	0.008948	0.006514	0		30		59	5
mercury							mercury					1720.04	2015.46				5			734.783	0.182625	0.022283	0.007759	0		31		57	6
people							people					3125.14	5347.51													32		56	#N/A
land							land					9165.08	2777.51				2			1	0.144361	0.004905	0.006501	0		33		56	11
local							local					9653.36	5516.21				2			87.5833	0.151579	0.004422	0.006508	0		34		56	9
know							know					9053.69	5436.56				3			335.25	0.175348	0.034551	0.007112	0		35		56	9
policy							policy					4177.16	1798.39				2			381.05	0.190799	0.032721	0.005988	0		36		56	1
#generationrestoration							#generationrestoration					1745.26	6010.31				2			196.167	0.178562	0.02728	0.006261	0		37		56	5
sustainable							sustainable					8732.21	3111.05				2			1	0.144361	0.005887	0.006371	0		38		55	11
conservation							conservation					9886.19	3492.18				1			0	0.168838	0.012486	0.005749	0		39		53	11
urban							urban					5594.24	9566.87													40		52	#N/A
environmental							environmental					1443.95	4774.47				3			279.533	0.169467	0.01213	0.006779	0		41		52	5
economic							economic					6918.38	9022.46				4			723.183	0.184353	0.091062	0.007575	0		42		51	2
#ecosystem							#ecosystem					994.084	4962.41													43		50	#N/A
human							human					3832.21	4880.04				2			423.117	0.209879	0.076169	0.005928	0		44		50	4
ground							ground					9375.65	522.497				4			1478.1	0.216198	0.053611	0.007109	0		45		47	8
soil							soil					7286.77	2424.98													46		46	#N/A
habitats							habitats					670.149	6148.06				4			451.417	0.183856	0.041318	0.007034	0.166667		47		44	5
support							support					8261.37	9773.02				2			695	0.178328	0.054309	0.0063	0		48		44	12
flood							flood					4781.59	4739.48				4			414.333	0.215856	0.188877	0.007897	0		49		42	4
key							key					7547.37	4812.57													50		42	#N/A
global							global					865.447	1150.88				2			41.7167	0.168838	0.013366	0.006346	0		51		41	6
habitat							habitat					8382.45	5216.78				2			148.833	0.146532	0.00291	0.006534	0		52		41	3
coastal							coastal					6160.03	8639.24				1			0	0.192413	0.144488	0.005691	0		53		41	2
development							development					7607.29	3161.37				1			0	0.13766	0.001819	0.006076	0		54		41	13
forests							forests					1663.37	1936.6													55		40	#N/A
vital							vital					7137.77	6209.38				2			182.617	0.175348	0.032758	0.006223	0		56		39	3
freshwater							freshwater					121.064	3903.74				1			0	0.006579	0	0.006536	0		57		39	15
mitigation							mitigation					6464.87	1056.41				2			143	0.132705	0.001873	0.006958	0		58		39	1
#worldwetlandday							#worldwetlandday					6253.42	9782.93				2			0	0.192685	0.192717	0.006153	1		59		39	2
#climatechange							#climatechange					9055.38	6833.27				2			81.0833	0.157167	0.021511	0.006512	0		60		35	9
essential							essential					5370.78	8337.86				1			0	0.192413	0.144488	0.005691	0		61		35	2
planet							planet					8266.77	8472.81				2			224.567	0.18287	0.027745	0.006212	0		62		35	12
national							national					4915.26	421.99				2			143	0.181411	0.026032	0.006628	0		63		35	1
service							service					9685.34	1667.57				2			143	0.115318	0.000276	0.00696	0		64		35	8
species							species					5811.23	6051.88													65		33	#N/A
wildlife							wildlife					7990.48	4874.74				2			267.333	0.168006	0.010272	0.00651	0		66		33	3
loss							loss					6603.04	3081.57													67		33	#N/A
4							4					1885.04	539.94													68		33	#N/A
impacts							impacts					769.859	1853.23				2			167.667	0.171599	0.014682	0.006228	0		69		33	6
intergovernmental							intergovernmental					373.175	9737.19				3			817.467	0.208276	0.076281	0.006488	0		70		32	7
approaches							approaches					9332.56	1909.63				2			284	0.130922	0.001035	0.006567	0		71		32	8
institute							institute					331.078	8520.71				2			35.5	0.151243	0.013481	0.006517	0		72		32	7
restore							restore					4353.12	2749.43													73		31	#N/A
critical							critical					671.545	5639.57				2			125.25	0.156626	0.011298	0.006307	0		74		30	5
air							air					5040.91	3755.63				2			33.4	0.199155	0.044721	0.006175	0		75		30	4
traits							traits					8579.64	720.2				2			143	0.149749	0.003839	0.006943	0		76		30	8
areas							areas					9822.35	2946.05				1			0	0.143752	0.003334	0.006055	0		77		30	11
affect							affect					8897.43	547.685				2			284	0.17717	0.014378	0.006343	0		78		30	8
reducing							reducing					1963.34	2366.16				2			257.233	0.18069	0.022727	0.006254	0		79		30	6
cultural							cultural					5154.64	5018.74													80		29	#N/A
part							part					5595.38	4280.36													81		29	#N/A
theme							theme					6710.65	2955.02				1			0	0.172904	0.012876	0.005828	0		82		29	13
root							root					8310.7	690.898				1			0	0.129432	0.000961	0.006076	0		83		29	8
protection							protection					4796.07	4370.98				2			261	0.216541	0.082829	0.006006	0		84		28	4
landscape							landscape					4523.73	9005.6													85		28	#N/A
phenotyping							phenotyping					9054.13	1076.03				2			560	0.178095	0.014383	0.006311	0		86		28	8
genetic							genetic					8981.74	1568.3				2			423	0.151075	0.003858	0.006521	0		87		28	8
performance							performance					9853.91	1359.86				1			0	0.102882	6.9e-05	0.006078	0		88		28	8
solutions							solutions					1107.14	4997.01				2			76.0833	0.149584	0.003993	0.006383	0		89		27	5
clean							clean					5332.93	3695.63				2			21.95	0.192413	0.036601	0.006208	0		90		27	4
healthy							healthy					3097.34	726.39													91		27	#N/A
ecological							ecological					2116.8	6337.67				2			32.5	0.14345	0.008473	0.006519	0		92		27	5
#nature							#nature					6017.16	5988.06													93		26	#N/A
save							save					9035.16	5069.84				1			0	0.148123	0.008647	0.005911	0		94		26	9
#sdgs							#sdgs					6052.84	5104.28													95		26	#N/A
issue							issue					1311.4	1371.39				2			4.5	0.153627	0.008921	0.006264	0		96		26	6
governance							governance					7920.67	5308.16													97		26	#N/A
sequestration							sequestration					7750.59	6036.18				2			288.667	0.172467	0.032115	0.006234	0		98		26	3
modelling							modelling					3120.75	4319.74													99		26	#N/A
technology							technology					695.91	7991.76				2			89.5833	0.163968	0.042174	0.006508	0		100		26	7
range							range					3770.34	1695.1													101		25	#N/A
degradation							degradation					5238.86	9198.7				1			0	0.160874	0.041337	0.005929	0		102		25	2
foods							foods					8778.6	3651.35				4			141	0.169467	0.018619	0.006555	0		103		25	11
indian							indian					431.854	9029.82				2			88.75	0.16202	0.011693	0.006312	0		104		25	7
'valuation							'valuation					1036.43	8255.04				2			210.75	0.194056	0.155043	0.006179	0		105		25	7
landscape'							landscape'					5941.65	9240.28				2			0	0.192685	0.192717	0.006153	1		106		25	2
communities							communities					9545.93	5952.7				2			151.75	0.163574	0.007914	0.006307	0		107		24	9
quality							quality					5144.63	4437.43													108		24	#N/A
actions							actions					3594.83	4071.48				2			332.567	0.201508	0.068528	0.006212	0		109		24	4
security							security					4148.77	3707.4				1			0	0.187649	0.026273	0.005895	0		110		24	4
impact							impact					4434.03	9759.25													111		24	#N/A
negative							negative					1200.25	1904.36				2			81	0.154148	0.005409	0.006493	0		112		24	6
tourism							tourism					9486.01	6505.4				2			111.167	0.160307	0.0087	0.006307	0		113		23	9
community							community					608.861	8801.43													114		23	#N/A
supply							supply					3107.17	6867.68													115		23	#N/A
models							models					6593.82	4038.35													116		23	#N/A
emissions							emissions					1725.11	1544.06				2			284	0.153974	0.005976	0.006309	0		117		23	6
developing							developing					2745.26	2320.47													118		22	#N/A
face							face					8862.39	6410.11				2			196.583	0.181653	0.078389	0.006238	0		119		21	9
purification							purification					7435.52	4806.85				2			401.333	0.201211	0.038132	0.006198	0		120		21	3
sustain							sustain					5082.13	924.193				2			216.833	0.183608	0.026356	0.006209	0		121		21	1
#africa							#africa					8790.02	2285.83													122		21	#N/A
source							source					3235.9	5152.54													123		20	#N/A
control							control					5150.17	4982.28				1			0	0.176027	0.047267	0.005852	0		124		20	4
investment							investment					7206.86	9410.53				1			0	0.154497	0.02279	0.00584	0		125		20	2
recreational							recreational					7821.83	5221.57				2			73.3333	0.135338	0.001356	0.006536	0		126		20	3
opportunities							opportunities					8045.7	5644.48				2			68.5	0.134538	0.002508	0.006534	0		127		20	3
protecting							protecting					6682.76	2595.72													128		20	#N/A
effects							effects					5743.75	1311.74				2			409.817	0.203614	0.064607	0.006182	0		129		20	1
#fornature							#fornature					6513.9	2352.44													130		20	#N/A
degraded							degraded					5296.1	7259.18													131		20	#N/A
enhance							enhance					3764.37	9526.93													132		20	#N/A
#highseas							#highseas					2896.55	8765.18				1			0	0.143149	0.003558	0.006054	0		133		20	10
reservoirs							reservoirs					3254.22	8329.8				2			143	0.168421	0.014219	0.006649	0		134		20	10
multitude							multitude					8441.22	8864.61				2			241.417	0.186878	0.057606	0.006277	0		135		20	12
ambitious							ambitious					8758.1	9773.02				2			560	0.151579	0.01457	0.006518	0		136		20	12
#highseastreaty							#highseastreaty					8528.91	9351.96				2			423	0.131554	0.003909	0.006537	0		137		20	12
#listentotheocean							#listentotheocean					9543.75	8753.48				2			284	0.116004	0.001048	0.006568	0		138		20	12
#oneoceanoneplanet							#oneoceanoneplanet					9883.73	9457.92				2			143	0.103585	0.00028	0.00696	0		139		20	12
#bbnj							#bbnj					9260.89	9782.93				1			0	0.093439	7e-05	0.006078	0		140		20	12
approach							approach					7956.55	4112.15													141		19	#N/A
farmers							farmers					7214.75	6384.89													142		19	#N/A
park							park					7203.74	7117.25													143		19	#N/A
unsustainable							unsustainable					9609.18	7001.64				2			48.25	0.150409	0.00756	0.006517	0		144		19	9
selection							selection					5384.81	2421.13				1			0	0.153627	0.009454	0.005838	0		145		19	1
fish							fish					5211.35	8202.42													146		19	#N/A
#pollution							#pollution					1437.92	2267.31				2			106.833	0.158814	0.00693	0.006275	0		147		19	6
releases							releases					2134.08	1825.76				2			143	0.132835	0.001596	0.00694	0		148		19	6
exposures							exposures					2320.29	1534.47				1			0	0.116599	0.000399	0.006076	0		149		19	6
replenish							replenish					8669.44	1324.52				2			577.367	0.200915	0.043363	0.006012	0		150		19	8
markets							markets					9087.01	3440.32				2			141	0.169467	0.013714	0.006237	0		151		18	11
living							living																			152		18	#N/A
sites							sites																			153		18	#N/A
#climateaction							#climateaction					2139.16	5176.3				2			122.667	0.197426	0.037917	0.006045	0		154		18	5
lands							lands					9742.82	4187.1				1			0	0.168838	0.012486	0.005749	0		155		18	11
field							field																			156		18	#N/A
altitude							altitude					7708.44	6838.61				1			0	0.170526	0.029946	0.005745	0		157		18	3
#himalaya							#himalaya					7262.78	6827.82				2			267.5	0.195166	0.102952	0.00594	0		158		18	3
systems							systems					6363.51	8023.48													159		17	#N/A
resources							resources					3750.8	4869.3													160		17	#N/A
coral							coral					4311.21	1364.57													161		17	#N/A
knowledge							knowledge					5636.93	5616.21													162		17	#N/A
marine							marine					2480.46	6640.99													163		17	#N/A
birds							birds					4138.49	7453.72													164		17	#N/A
chance							chance					6263.17	6404.19													165		17	#N/A
mapping							mapping					3125.14	5347.51													166		17	#N/A
multiple							multiple					6933.58	8522.32				2			247.683	0.156267	0.024449	0.006329	0		167		17	2
supporting							supporting																			168		17	#N/A
losing							losing					9365.79	5237.75				2			114.083	0.156446	0.009753	0.006399	0		169		17	9
asian							asian					4716.22	937.119				2			100.25	0.158629	0.007808	0.00651	0		170		16	1
maintain							maintain																			171		16	#N/A
explore							explore					393.591	3094.12				1			0	0.006579	0	0.006536	0		172		16	16
adaptation							adaptation					6658.56	673.526				1			0	0.1165	0.000469	0.006077	0		173		16	1
scale							scale																			174		16	#N/A
#wetlandsday							#wetlandsday																			175		16	#N/A
interlinkages							interlinkages					5395.62	1759.35				2			0	0.182138	0.033856	0.006002	1		176		16	1
conserve							conserve					851.288	5275.46				2			50.9167	0.144056	0.003827	0.006507	0		177		16	5
valuable							valuable																			178		15	#N/A
resilience							resilience																			179		15	#N/A
trees							trees																			180		15	#N/A
benefit							benefit																			181		15	#N/A
agricultural							agricultural																			182		15	#N/A
canada							canada																			183		15	#N/A
producing							producing					4110.83	8600.79				2			125.85	0.137521	0.006627	0.00652	0		184		15	10
diverse							diverse																			185		15	#N/A
councils							councils					724.741	3549.7				1			0	0.006579	0	0.006536	0		186		15	17
pollinators							pollinators																			187		15	#N/A
#rwanda							#rwanda																			188		15	#N/A
tonnes							tonnes					196.798	4713.67				1			0	0.006579	0	0.006536	0		189		14	14
co2							co2					556.053	4419.38				1			0	0.006579	0	0.006536	0		190		14	14
#worldwetlandsday2022							#worldwetlandsday2022																			191		14	#N/A
sector							sector																			192		14	#N/A
cover							cover																			193		14	#N/A
time							time																			194		14	#N/A
capital							capital					5722.52	9500.91				1			0	0.160874	0.041337	0.005929	0		195		14	2
economy							economy																			196		14	#N/A
home							home																			197		14	#N/A
special							special																			198		14	#N/A
policies							policies																			199		14	#N/A
significant							significant					6043.25	1670.26				2			425.817	0.207327	0.160657	0.006155	0		200		14	1
dowitcher							dowitcher					4341.09	1096.08				2			59.4167	0.150741	0.004846	0.006517	0		201		14	1
adapted							adapted					3968.01	825.973				2			116.25	0.160307	0.011553	0.006308	0		202		14	1
production							production																			203		14	#N/A
trade							trade																			204		14	#N/A
farming							farming																			205		14	#N/A
eu							eu																			206		14	#N/A
inspiring							inspiring																			207		14	#N/A
business							business																			208		14	#N/A
live							live																			209		13	#N/A
cities							cities																			210		13	#N/A
earth							earth																			211		13	#N/A
plants							plants																			212		13	#N/A
rivers							rivers																			213		13	#N/A
agriculture							agriculture																			214		13	#N/A
provision							provision					4268.54	9508.33				2			75.4833	0.130173	0.0015	0.006534	0		215		13	10
ontario							ontario																			216		13	#N/A
spaces							spaces																			217		13	#N/A
produce							produce																			218		13	#N/A
#environment							#environment																			219		13	#N/A
#wetlandsnature4people							#wetlandsnature4people																			220		13	#N/A
mental							mental																			221		13	#N/A
blue							blue																			222		13	#N/A
mandatory							mandatory					1199.15	3660.46				1			0	0.006579	0	0.006536	0		223		13	17
losses							losses					3724.57	9432.98				2			311.65	0.170101	0.014319	0.00623	0		224		12	10
boon							boon																			225		12	#N/A
#equatorprize							#equatorprize																			226		12	#N/A
globally							globally																			227		12	#N/A
values							values																			228		12	#N/A
valuation							valuation																			229		12	#N/A
different							different					786.379	2814.51				1			0	0.006579	0	0.006536	0		230		12	16
distribution							distribution																			231		12	#N/A
improve							improve																			232		12	#N/A
supports							supports																			233		12	#N/A
storage							storage																			234		12	#N/A
mangrove							mangrove																			235		12	#N/A
#water							#water																			236		12	#N/A
action							action																			237		12	#N/A
cocoa							cocoa																			238		12	#N/A
sea							sea																			239		12	#N/A
social							social					2446.15	6148.51				2			100.5	0.156986	0.024911	0.006329	0		240		12	5
chains							chains					6920.96	3585.43				2			284	0.192958	0.027228	0.006265	0		241		12	13
#cameroon							#cameroon					4389.96	400.148				1			0	0.152426	0.006515	0.006053	0		242		12	1
sleepless							sleepless					4378.54	2319.61				1			0	0.116799	0.000677	0.006076	0		243		12	1
nights							nights					4669.91	2038.31				2			143	0.133094	0.002705	0.006944	0		244		12	1
experts							experts					4887.72	2463.55				2			284	0.154322	0.010131	0.006359	0		245		12	1
practices							practices																			246		11	#N/A
#climatecrisis							#climatecrisis																			247		11	#N/A
protected							protected																			248		11	#N/A
conserving							conserving																			249		11	#N/A
wealth							wealth																			250		11	#N/A
made							made																			251		11	#N/A
river							river																			252		11	#N/A
regulation							regulation																			253		11	#N/A
maintaining							maintaining																			254		11	#N/A
develop							develop																			255		11	#N/A
filtration							filtration																			256		11	#N/A
act							act																			257		11	#N/A
nutrient							nutrient																			258		11	#N/A
measure							measure																			259		11	#N/A
training							training																			260		11	#N/A
activity							activity																			261		11	#N/A
island							island																			262		11	#N/A
lead							lead																			263		11	#N/A
pearl							pearl					736.327	3969.32				1			0	0.006579	0	0.006536	0		264		11	15
committee							committee																			265		11	#N/A
innovative							innovative																			266		11	#N/A
interactions							interactions																			267		11	#N/A
increase							increase					3962.12	9076.89				2			182.9	0.146689	0.003959	0.006513	0		268		11	10
poor							poor					7193.65	3479.27				2			143	0.160874	0.007269	0.006937	0		269		11	13
maps							maps																			270		11	#N/A
play							play																			271		10	#N/A
ecology							ecology																			272		10	#N/A
accounting							accounting																			273		10	#N/A
fresh							fresh																			274		10	#N/A
society							society																			275		10	#N/A
risk							risk					4634.6	5164.64				1			0	0.176027	0.047267	0.005852	0		276		10	4
expansion							expansion																			277		10	#N/A
tomorrow							tomorrow																			278		10	#N/A
filter							filter																			279		10	#N/A
tool							tool																			280		10	#N/A
erosion							erosion																			281		10	#N/A
awareness							awareness																			282		10	#N/A
seagrass							seagrass																			283		10	#N/A
beds							beds																			284		10	#N/A
#ecosystemrestoration							#ecosystemrestoration																			285		10	#N/A
#soil							#soil																			286		10	#N/A
planning							planning																			287		10	#N/A
countries							countries																			288		10	#N/A
farm							farm																			289		10	#N/A
chair							chair					1513.13	9255.6				1			0	0.112281	0.000367	0.006078	0		290		10	7
'biodiversity							'biodiversity					2079.94	9441.02				2			143	0.127258	0.001465	0.006959	0		291		10	7
pandemics							pandemics					1739.51	9763.8				2			284	0.146532	0.005488	0.006555	0		292		10	7
workshop'							workshop'					1239.17	9773.02				2			423	0.172249	0.020465	0.006372	0		293		10	7
asia							asia																			294		10	#N/A
#opensource							#opensource																			295		10	#N/A
weedsandwellies							weedsandwellies																			296		10	#N/A
seed							seed																			297		10	#N/A
reverse							reverse					3234.11	9135.95				2			143	0.168421	0.014219	0.006649	0		298		10	10
efficient							efficient					4340.18	9083.67				2			49.75	0.124358	0.002034	0.006535	0		299		10	10

## Sheet: Do Not Delete
This worksheet is no longer used but is retained to allow older versions of NodeXL to open workbooks created with NodeXL version 1.0.1.96 or later.
Do not delete this worksheet.

## Sheet: Groups
	Visual Properties				Labels	Layout		Do Not Edit		Graph Metrics
Group	Vertex Color	Vertex Shape	Visibility	Collapsed?	Label	Collapsed X	Collapsed Y	ID	Collapsed Properties	Vertices	Unique Edges	Edges With Duplicates	Total Edges	Self-Loops	Reciprocated Vertex Pair Ratio	Reciprocated Edge Ratio	Connected Components	Single-Vertex Connected Components	Maximum Vertices in a Connected Component	Maximum Edges in a Connected Component	Maximum Geodesic Distance (Diameter)	Average Geodesic Distance	Graph Density
G1	0, 12, 96	Disk						3		20	20	0	20	0	Not Applicable	Not Applicable	1	0	20	20	8	3.415	0.105263
G2	0, 136, 227	Disk						4		13	14	0	14	0	Not Applicable	Not Applicable	1	0	13	14	5	2.35503	0.179487
G3	0, 100, 50	Disk						5		12	11	0	11	0	Not Applicable	Not Applicable	1	0	12	11	9	3.45833	0.166667
G4	0, 176, 22	Disk						6		12	11	0	11	0	Not Applicable	Not Applicable	1	0	12	11	6	2.875	0.166667
G5	191, 0, 0	Disk						7		12	12	0	12	0	Not Applicable	Not Applicable	1	0	12	12	9	3.22222	0.181818
G6	230, 120, 0	Disk						8		11	11	0	11	0	Not Applicable	Not Applicable	1	0	11	11	6	2.47934	0.2
G7	255, 191, 0	Disk						9		10	9	0	9	0	Not Applicable	Not Applicable	1	0	10	9	9	3.3	0.2
G8	150, 200, 0	Disk						10		10	9	0	9	0	Not Applicable	Not Applicable	1	0	10	9	8	3	0.2
G9	200, 0, 120	Disk						11		10	9	0	9	0	Not Applicable	Not Applicable	1	0	10	9	9	3.3	0.2
G10	77, 0, 96	Disk						12		10	9	0	9	0	Not Applicable	Not Applicable	1	0	10	9	7	2.9	0.2
G11	91, 0, 191	Disk						13		9	10	0	10	1	Not Applicable	Not Applicable	1	0	9	10	4	1.90124	0.25
G12	0, 98, 130	Disk						14		9	8	0	8	0	Not Applicable	Not Applicable	1	0	9	8	8	2.96296	0.222222
G13	0, 12, 96	Solid Square						15		7	6	0	6	0	Not Applicable	Not Applicable	1	0	7	6	5	2.04082	0.285714
G14	0, 136, 227	Solid Square						16		2	1	0	1	0	Not Applicable	Not Applicable	1	0	2	1	1	0.5	1
G15	0, 100, 50	Solid Square						17		2	1	0	1	0	Not Applicable	Not Applicable	1	0	2	1	1	0.5	1
G16	0, 176, 22	Solid Square						18		2	1	0	1	0	Not Applicable	Not Applicable	1	0	2	1	1	0.5	1
G17	191, 0, 0	Solid Square						19		2	1	0	1	0	Not Applicable	Not Applicable	1	0	2	1	1	0.5	1

## Sheet: Group Vertices
Group	Vertex	Vertex ID
G1	#cameroon	242
G1	national	63
G1	adapted	202
G1	asian	170
G1	dowitcher	201
G1	assessment	26
G1	interlinkages	176
G1	biodiversity	4
G1	climate	15
G1	sustain	121
G1	change	25
G1	mitigation	58
G1	effects	129
G1	experts	245
G1	adaptation	173
G1	nights	244
G1	policy	36
G1	selection	145
G1	significant	200
G1	sleepless	243
G2	livelihoods	10
G2	#worldwetlandday	59
G2	wetlands	3
G2	coastal	53
G2	degradation	102
G2	natural	22
G2	economic	42
G2	investment	125
G2	landscape'	106
G2	life	28
G2	multiple	167
G2	capital	195
G2	essential	61
G3	#himalaya	158
G3	#wetlands	8
G3	vital	56
G3	altitude	157
G3	carbon	14
G3	sequestration	98
G3	ecosystems	29
G3	habitat	52
G3	recreational	126
G3	opportunities	127
G3	purification	120
G3	wildlife	66
G4	human	44
G4	actions	109
G4	air	75
G4	water	7
G4	clean	90
G4	flood	49
G4	control	124
G4	protection	84
G4	risk	276
G4	food	19
G4	health	12
G4	security	110
G5	#actforwetlands	21
G5	#worldwetlandsday	5
G5	#climateaction	154
G5	#generationrestoration	37
G5	habitats	47
G5	benefits	30
G5	conserve	177
G5	critical	74
G5	ecological	92
G5	social	240
G5	environmental	41
G5	solutions	89
G6	#pollution	147
G6	negative	112
G6	reducing	79
G6	emissions	117
G6	releases	148
G6	global	51
G6	issue	96
G6	impacts	69
G6	mercury	31
G6	management	11
G6	exposures	149
G7	'biodiversity	291
G7	pandemics	292
G7	chair	290
G7	science	24
G7	intergovernmental	70
G7	indian	104
G7	institute	72
G7	technology	100
G7	workshop'	293
G7	'valuation	105
G8	replenish	150
G8	affect	78
G8	ground	45
G8	approaches	71
G8	service	64
G8	genetic	87
G8	phenotyping	86
G8	root	83
G8	traits	76
G8	performance	88
G9	#climatechange	60
G9	unsustainable	144
G9	communities	107
G9	protect	23
G9	face	119
G9	know	35
G9	losing	169
G9	save	94
G9	local	34
G9	tourism	113
G10	#biodiversity	9
G10	losses	224
G10	#highseas	133
G10	reservoirs	134
G10	efficient	299
G10	producing	184
G10	increase	268
G10	provision	215
G10	restoration	27
G10	reverse	298
G11	foods	103
G11	sustainable	38
G11	forest	13
G11	conservation	39
G11	lands	155
G11	land	33
G11	markets	151
G11	wetland	17
G11	areas	77
G12	planet	62
G12	#highseastreaty	137
G12	#listentotheocean	138
G12	#oneoceanoneplanet	139
G12	#bbnj	140
G12	ambitious	136
G12	multitude	135
G12	world	18
G12	support	48
G13	#ecosystemservices	6
G13	value	16
G13	chains	241
G13	poor	269
G13	nature	20
G13	development	54
G13	theme	82
G14	tonnes	189
G14	co2	190
G15	freshwater	57
G15	pearl	264
G16	explore	172
G16	different	230
G17	councils	186
G17	mandatory	223

## Sheet: Overall Metrics
Graph Metric	Value		Degree Bin	Degree Frequency	In-Degree Bin	In-Degree Frequency	Out-Degree Bin	Out-Degree Frequency	Betweenness Centrality Bin	Betweenness Centrality Frequency	Closeness Centrality Bin	Closeness Centrality Frequency	Eigenvector Centrality Bin	Eigenvector Centrality Frequency	PageRank Bin	PageRank Frequency	Clustering Coefficient Bin	Clustering Coefficient Frequency	Dynamic Filter Bin	Dynamic Filter Frequency		Histogram Property	Value
Graph Type	Undirected		1	34	0	0	0	0	0	62	0.006579	8	0	82	0.005691	8	0	142	#REF!	#REF!		Bin Divisor	34
			1.32353	0	0	0	0	0	105.125	30	0.0137612	0	0.0169801	22	0.005843	11	0.0294118	2	#REF!	#REF!		No Metric Message	Not Available
Vertices	153		1.64706	0	0	0	0	0	210.249	22	0.0209434	0	0.0339603	16	0.005995	16	0.0588235	1	#REF!	#REF!		Dynamic Filter Source Column Range	TableName[ColumnName]
			1.97059	91	0	0	0	0	315.374	6	0.0281256	0	0.0509404	6	0.006147	24	0.0882353	1	#REF!	#REF!
Unique Edges	177		2.29412	0	0	0	0	0	420.498	7	0.0353078	0	0.0679206	5	0.006299	20	0.117647	0	#REF!	#REF!
Edges With Duplicates	0		2.61765	0	0	0	0	0	525.623	5	0.04249	0	0.0849007	5	0.006451	38	0.147059	2	#REF!	#REF!
Total Edges	177		2.94118	7	0	0	0	0	630.747	6	0.0496722	0	0.101881	2	0.006603	4	0.176471	0	#REF!	#REF!
			3.26471	0	0	0	0	0	735.872	2	0.0568544	0	0.118861	1	0.006755	3	0.205882	0	#REF!	#REF!
Self-Loops	1		3.58824	0	0	0	0	0	840.996	1	0.0640366	0	0.135841	3	0.006907	10	0.235294	0	#REF!	#REF!
			3.91176	10	0	0	0	0	946.121	1	0.0712189	0	0.152821	3	0.007059	3	0.264706	0	#REF!	#REF!
Reciprocated Vertex Pair Ratio	Not Applicable		4.23529	0	0	0	0	0	1051.25	0	0.0784011	0	0.169801	0	0.007211	2	0.294118	0	#REF!	#REF!
Reciprocated Edge Ratio	Not Applicable		4.55882	0	0	0	0	0	1156.37	0	0.0855833	0	0.186782	4	0.007363	2	0.323529	1	#REF!	#REF!
			4.88235	2	0	0	0	0	1261.49	1	0.0927655	1	0.203762	1	0.007515	3	0.352941	0	#REF!	#REF!
Connected Components	5		5.20588	0	0	0	0	0	1366.62	3	0.0999477	2	0.220742	0	0.007667	2	0.382353	0	#REF!	#REF!
Single-Vertex Connected Components	0		5.52941	0	0	0	0	0	1471.74	1	0.10713	1	0.237722	1	0.007819	1	0.411765	0	#REF!	#REF!
Maximum Vertices in a Connected Component	145		5.85294	3	0	0	0	0	1576.87	1	0.114312	5	0.254702	0	0.007971	0	0.441176	0	#REF!	#REF!
Maximum Edges in a Connected Component	173		6.17647	0	0	0	0	0	1681.99	0	0.121494	2	0.271682	0	0.008123	1	0.470588	0	#REF!	#REF!
			6.5	0	0	0	0	0	1787.12	0	0.128676	9	0.288663	1	0.008275	0	0.5	0	#REF!	#REF!
Maximum Geodesic Distance (Diameter)	14		6.82353	3	0	0	0	0	1892.24	0	0.135859	2	0.305643	0	0.008427	0	0.529412	0	#REF!	#REF!
Average Geodesic Distance	5.72996		7.14706	0	0	0	0	0	1997.37	0	0.143041	14	0.322623	0	0.008579	1	0.558824	0	#REF!	#REF!
			7.47059	0	0	0	0	0	2102.49	0	0.150223	20	0.339603	0	0.008731	2	0.588235	0	#REF!	#REF!
Graph Density	0.0151359		7.79412	2	0	0	0	0	2207.61	1	0.157405	11	0.356583	0	0.008883	1	0.617647	0	#REF!	#REF!
Modularity	0.725725		8.11765	0	0	0	0	0	2312.74	1	0.164588	13	0.373563	0	0.009035	0	0.647059	0	#REF!	#REF!
			8.44118	0	0	0	0	0	2417.86	0	0.17177	11	0.390543	0	0.009187	0	0.676471	0	#REF!	#REF!
NodeXL Version	1.0.1.449		8.76471	0	0	0	0	0	2522.99	0	0.178952	11	0.407524	0	0.009339	0	0.705882	0	#REF!	#REF!
			9.08824	0	0	0	0	0	2628.11	1	0.186134	11	0.424504	0	0.009491	0	0.735294	0	#REF!	#REF!
Graph Gallery URL	Not Available		9.41176	0	0	0	0	0	2733.24	1	0.193316	6	0.441484	0	0.009643	0	0.764706	0	#REF!	#REF!
Graph Image URL	Not Available		9.73529	0	0	0	0	0	2838.36	0	0.200499	10	0.458464	0	0.009795	0	0.794118	0	#REF!	#REF!
			10.0588	0	0	0	0	0	2943.49	0	0.207681	3	0.475444	0	0.009947	0	0.823529	0	#REF!	#REF!
Graph Source	Not Available		10.3824	0	0	0	0	0	3048.61	0	0.214863	7	0.492424	0	0.010099	0	0.852941	0	#REF!	#REF!
Graph Term	Not Available		10.7059	0	0	0	0	0	3153.74	0	0.222045	1	0.509404	0	0.010251	0	0.882353	0	#REF!	#REF!
Data Import	Not Available		11.0294	0	0	0	0	0	3258.86	0	0.229227	1	0.526385	0	0.010403	0	0.911765	0	#REF!	#REF!
Layout Algorithm	Not Available		11.3529	0	0	0	0	0	3363.98	0	0.23641	2	0.543365	0	0.010555	0	0.941176	0	#REF!	#REF!
Groups	Not Available		11.6765	0	0	0	0	0	3469.11	0	0.243592	1	0.560345	0	0.010707	0	0.970588	0	#REF!	#REF!
Edge Alpha	Not Available		12	1	0	0	0	0	3574.23	1	0.250774	1	0.577325	1	0.010859	1	1	4	#REF!	#REF!
Edge Color	Not Available
Edge Width	Not Available
Vertex Alpha	Not Available
Vertex Color	Not Available
Vertex Radius	Not Available
Vertex X	Not Available
Vertex y	Not Available
Readability Metric	Value
Minimum Degree	1
Maximum Degree	12
Average Degree	2.31373
Median Degree	2
Minimum In-Degree	Not Available
Maximum In-Degree	Not Available
Average In-Degree	Not Available
Median In-Degree	Not Available
Minimum Out-Degree	Not Available
Maximum Out-Degree	Not Available
Average Out-Degree	Not Available
Median Out-Degree	Not Available
Minimum Betweenness Centrality	0
Maximum Betweenness Centrality	3574.23
Average Betweenness Centrality	325.739
Median Betweenness Centrality	143
Minimum Closeness Centrality	0.006579
Maximum Closeness Centrality	0.250774
Average Closeness Centrality	0.16136
Median Closeness Centrality	0.168421
Minimum Eigenvector Centrality	0
Maximum Eigenvector Centrality	0.577325
Average Eigenvector Centrality	0.0412596
Median Eigenvector Centrality	0.014219
Minimum PageRank	0.005691
Maximum PageRank	0.010859
Average PageRank	0.00653594
Median PageRank	0.006383
Minimum Clustering Coefficient	0
Maximum Clustering Coefficient	1
Average Clustering Coefficient	0.0320219
Median Clustering Coefficient	0

## Sheet: Misc
Valid Edge Visibilities	Valid Edge Styles	Valid Vertex Visibilities	Valid Vertex Shapes	Valid Group Shapes	Valid Group Visibilities	Valid Booleans Default False	Valid Vertex Label Positions		Per-Workbook Setting	Value		Table Name	Column Name	Selected Minimum	Selected Maximum
Show	Solid	Show if in an Edge	Circle	Circle	Show	No	Nowhere		Template Version	108
Skip	Dash	Skip	Disk	Disk	Skip	Yes	Top Left		Graph Directedness	Undirected
Hide	Dot	Hide	Sphere	Sphere	Hide	0	Top Center		Auto Layout on Open
1	Dash Dot	Show	Square	Square	1	1	Top Right		Workbook Settings 1	<?xml version="1.0" encoding="utf-8"?>_x000D_ <configuration>_x000D_ <configSections>_x000D_ <sectionGroup name="userSettings" type="System.Configuration.UserSettingsGroup, System, Version=2.0.0.0, Culture=neutral, PublicKeyToken=b77a5c561934e089">_x000D_ <section name="GraphImageUserSettings2" type="System.Configuration.ClientSettingsSection, System, Version=2.0.0.0, Culture=neutral, PublicKeyTo…
0	Dash Dot Dot	1	Solid Square	Solid Square	0		Middle Left		Workbook Settings Cell Count	2							The empty chart above is used to create histogram images for dynamic filters. It is associated with two columns in the HistogramBins table on the Overall Metrics worksheet, and on the HistogramProperties table on that worksheet. The chart is on this worksheet instead of the more logical Overall Metrics worksheet because the chart must be visible for a histogram image to be created. If the chart w…
2	1	0	Diamond	Diamond	2		Middle Center		Graph History	LayoutAlgorithm░The graph was laid out using the Harel-Koren Fast Multiscale layout algorithm.▓GraphDirectedness░The graph is undirected.▓GroupingDescription░The graph's vertices were grouped by cluster using the Girvan-Newman cluster algorithm.
	2	2	Solid Diamond	Solid Diamond			Middle Right		Workbook Settings 2	, GroupDoNotHide, GroupVisualAttributes, GroupLabels, GroupGraphMetrics, GroupEdgeDoNotHide, GroupEdgeGraphMetrics</value>_x000D_ </setting>_x000D_ </ColumnGroupUserSettings>_x000D_ <ClusterUserSettings>_x000D_ <setting name="PutNeighborlessVerticesInOneCluster" serializeAs="String">_x000D_ <value>False</value>_x000D_ </setting>_x000D_ <setting name="ClusterAlgorithm" serializeAs="String">_x000D_…
	3	4	Triangle	Triangle			Bottom Left
	4		Solid Triangle	Solid Triangle			Bottom Center
	5		Label	1			Bottom Right
			Image	2			0
			1	3			1
			2	4			2
			3	5			3
			4	6			4
			5	7			5
			6	8			6
			7	9			7
			8				8
			9				9
			10
			11

## Sheet: Group Edges
		Graph Metrics
Group 1	Group 2	Edges
G1	G1	20
G1	G2	1
G1	G4	1
G1	G5	1
G1	G7	1
G2	G2	14
G2	G3	1
G2	G4	2
G2	G5	1
G2	G7	1
G2	G9	1
G2	G10	1
G2	G12	1
G2	G13	1
G3	G3	11
G3	G4	1
G3	G5	1
G3	G8	1
G3	G9	1
G3	G12	1
G4	G4	11
G4	G5	1
G4	G6	2
G4	G7	1
G4	G8	1
G4	G10	1
G4	G13	2
G5	G5	12
G5	G7	1
G5	G9	1
G5	G13	1
G6	G6	11
G6	G10	1
G7	G7	9
G8	G8	9
G9	G9	9
G9	G11	1
G10	G10	9
G10	G12	1
G10	G13	1
G11	G11	10
G11	G13	1
G12	G12	8
G13	G13	6
G14	G14	1
G15	G15	1
G16	G16	1
G17	G17	1

## Sheet: Export Options
Key	Value
Action Label
Action URL
Brand Logo
Brand URL
Hashtag
URL
